# Supplementary material for: Modelling Population Dynamics in Realistic Landscapes with Linear Elements: A Mechanistic-Statistical Reaction-Diffusion Approach
Source: PLoS One. 2016 Mar 17;11(3):e0151217. doi: 10.1371/journal.pone.0151217 (PMC4795701; doi:10.1371/journal.pone.0151217)
Supplement: S1 File — The Freefem++ programs build sparse matrices corresponding to the variational formulations of the 1D and 2D reaction-diffusion equations and to the interactions between all of the 2D and 1D domains. The second step consists in assembling these elementary matrices into a sparse block matrix which is used in the Newton-Raphson algorithm. The programs (ZIP) are listed below: simul.edp is the main program; buildMatGen.edp builds the sparce block matrix; defDofsGen.edp defines the degree of freedom of each domains; defGeomGen.edp builds the meshes from the geometry; defICGen.edp contains the initial conditions; defVarfGen.edp contains the variational formulations; defMatGen.edp gets index of degree of freedom shared between consecutive edges; defParamsGen.edp declares the parameters of the model; inputParam.edp contains the parameter values; myMacro.edp contains a macro to compute the likelihood; postTraitement.edp computes the likelihood of the current state; postTraitementEnd.edp computes the likelihood of the simulation; postTraitementInit.edp initializes the likelihood; postTraitementLoad.edp loads the meshes used for the likelihood computation; timeSteppingGen.edp does the implicit time step; mat1D2Duseful.edp contains some macro to build the elementary blocks from the variational formulation; geomMacro.edp contains a macro getting the boundary degrees of freedom located on a edge; resizeCSR.cpp is a C++ program which modifies the sparse block matrix to implement the boundary conditions between 1D edges. (ZIP) [file pone.0151217.s006.zip › SRC/buildMatGen.edp]

uM2D0=varfMatu2D0(Vh0,Vh0);
uM2D1=varfMatu2D1(Vh1,Vh1);
uM2D2=varfMatu2D2(Vh2,Vh2);
uM2D3=varfMatu2D3(Vh3,Vh3);
uM2D4=varfMatu2D4(Vh4,Vh4);
uM2D5=varfMatu2D5(Vh5,Vh5);
uM2D6=varfMatu2D6(Vh6,Vh6);
uM2D7=varfMatu2D7(Vh7,Vh7);
uM2D8=varfMatu2D8(Vh8,Vh8);
uM2D9=varfMatu2D9(Vh9,Vh9);
uM2D10=varfMatu2D10(Vh10,Vh10);
uM2D11=varfMatu2D11(Vh11,Vh11);
uM2D12=varfMatu2D12(Vh12,Vh12);
uM2D13=varfMatu2D13(Vh13,Vh13);
uM2D14=varfMatu2D14(Vh14,Vh14);
matrix M1=[
[uM2D0,	uMMNn0s43,	uMMNn0s37,	uMMNn0s36,	uMMNn0s45,	uMMNn0s40,	0,	0,	0,	0,	0,	0,	0,	0,	0,	0,	0,	0,	0,	0,	0,	0,	0,	0,	0,	0,	0,	0,	0,	0,	0,	0,	0,	0,	0,	0,	0,	0,	0,	0,	0,	0,	0,	0,	0,	0,	0,	0,	0,	0,	0,	0,	0,	0,	0,	0,	0,	0,	0,	0,	0,	0,	0,	0,	0,	0,	0,	0,	0,	0,	0,	0,	0,	0,	0,	0,	0,	0,	0,	0,	0,	0,	0,	0,	0,	0,	0,	0,	0,	0,	0,	0,	0,	0,	0,	0,	0,	0,	0,	0,	0,	0,	0,	0,	0],
[uMMnN0s43,	uM1D0s43,	0,	0,	0,	0,	0,	0,	0,	0,	0,	0,	0,	0,	0,	0,	0,	0,	0,	0,	0,	0,	0,	0,	0,	0,	0,	0,	0,	uC1DE3s43onE0s43,	0,	0,	0,	0,	0,	0,	0,	0,	0,	0,	0,	0,	0,	0,	0,	0,	0,	0,	0,	0,	0,	0,	0,	0,	0,	0,	0,	0,	0,	0,	0,	0,	0,	0,	0,	0,	0,	0,	0,	0,	0,	0,	0,	0,	0,	0,	0,	0,	0,	0,	0,	0,	0,	0,	0,	0,	0,	0,	0,	0,	0,	0,	0,	0,	0,	0,	0,	0,	0,	0,	0,	0,	0,	0,	0],
[uMMnN0s37,	0,	uM1D0s37,	0,	0,	0,	0,	0,	0,	0,	0,	0,	0,	uC1DE1s37onE0s37,	0,	0,	0,	0,	0,	0,	0,	0,	0,	0,	0,	0,	0,	0,	0,	0,	0,	0,	0,	0,	0,	0,	0,	0,	0,	0,	0,	0,	0,	0,	0,	0,	0,	0,	0,	0,	0,	0,	0,	0,	0,	0,	0,	0,	0,	0,	0,	0,	0,	0,	0,	0,	0,	0,	0,	0,	0,	0,	0,	0,	0,	0,	0,	0,	0,	0,	0,	0,	0,	0,	0,	0,	0,	0,	0,	0,	0,	0,	0,	0,	0,	0,	0,	0,	0,	0,	0,	0,	0,	0,	0],
[uMMnN0s36,	0,	0,	uM1D0s36,	0,	0,	0,	0,	0,	0,	0,	0,	0,	0,	0,	0,	0,	0,	0,	0,	0,	0,	0,	0,	0,	0,	0,	0,	0,	0,	0,	0,	0,	0,	uC1DE4s36onE0s36,	0,	0,	0,	0,	0,	0,	0,	0,	0,	0,	0,	0,	0,	0,	0,	0,	0,	0,	0,	0,	0,	0,	0,	0,	0,	0,	0,	0,	0,	0,	0,	0,	0,	0,	0,	0,	0,	0,	0,	0,	0,	0,	0,	0,	0,	0,	0,	0,	0,	0,	0,	0,	0,	0,	0,	0,	0,	0,	0,	0,	0,	0,	0,	0,	0,	0,	0,	0,	0,	0],
[uMMnN0s45,	0,	0,	0,	uM1D0s45,	0,	0,	0,	0,	0,	0,	0,	0,	0,	0,	0,	0,	0,	0,	0,	0,	0,	0,	0,	0,	0,	0,	0,	0,	0,	0,	0,	0,	0,	0,	0,	0,	0,	0,	0,	0,	0,	0,	0,	0,	uC1DE5s45onE0s45,	0,	0,	0,	0,	0,	0,	0,	0,	0,	0,	0,	0,	0,	0,	0,	0,	0,	0,	0,	0,	0,	0,	0,	0,	0,	0,	0,	0,	0,	0,	0,	0,	0,	0,	0,	0,	0,	0,	0,	0,	0,	0,	0,	0,	0,	0,	0,	0,	0,	0,	0,	0,	0,	0,	0,	0,	0,	0,	0],
[uMMnN0s40,	0,	0,	0,	0,	uM1D0s40,	0,	0,	0,	0,	0,	0,	0,	0,	0,	0,	0,	0,	0,	0,	0,	0,	0,	uC1DE2s40onE0s40,	0,	0,	0,	0,	0,	0,	0,	0,	0,	0,	0,	0,	0,	0,	0,	0,	0,	0,	0,	0,	0,	0,	0,	0,	0,	0,	0,	0,	0,	0,	0,	0,	0,	0,	0,	0,	0,	0,	0,	0,	0,	0,	0,	0,	0,	0,	0,	0,	0,	0,	0,	0,	0,	0,	0,	0,	0,	0,	0,	0,	0,	0,	0,	0,	0,	0,	0,	0,	0,	0,	0,	0,	0,	0,	0,	0,	0,	0,	0,	0,	0],
[0,	0,	0,	0,	0,	0,	uM2D1,	uMMNn1s20,	uMMNn1s21,	uMMNn1s22,	uMMNn1s23,	uMMNn1s24,	uMMNn1s35,	uMMNn1s37,	uMMNn1s38,	uMMNn1s19,	0,	0,	0,	0,	0,	0,	0,	0,	0,	0,	0,	0,	0,	0,	0,	0,	0,	0,	0,	0,	0,	0,	0,	0,	0,	0,	0,	0,	0,	0,	0,	0,	0,	0,	0,	0,	0,	0,	0,	0,	0,	0,	0,	0,	0,	0,	0,	0,	0,	0,	0,	0,	0,	0,	0,	0,	0,	0,	0,	0,	0,	0,	0,	0,	0,	0,	0,	0,	0,	0,	0,	0,	0,	0,	0,	0,	0,	0,	0,	0,	0,	0,	0,	0,	0,	0,	0,	0,	0],
[0,	0,	0,	0,	0,	0,	uMMnN1s20,	uM1D1s20,	0,	0,	0,	0,	0,	0,	0,	0,	0,	0,	0,	0,	0,	0,	0,	0,	0,	0,	0,	0,	0,	0,	0,	0,	0,	0,	0,	0,	0,	0,	0,	0,	0,	0,	0,	0,	0,	0,	0,	0,	0,	0,	0,	0,	0,	0,	0,	0,	0,	0,	0,	0,	0,	0,	0,	0,	0,	0,	0,	0,	0,	0,	0,	0,	0,	0,	0,	0,	0,	0,	0,	0,	0,	0,	0,	0,	0,	0,	0,	0,	0,	0,	0,	0,	0,	0,	0,	0,	0,	0,	0,	0,	0,	0,	0,	0,	0],
[0,	0,	0,	0,	0,	0,	uMMnN1s21,	0,	uM1D1s21,	0,	0,	0,	0,	0,	0,	0,	0,	0,	0,	0,	0,	0,	0,	0,	0,	0,	0,	0,	0,	0,	0,	0,	0,	0,	0,	0,	0,	0,	0,	0,	0,	0,	0,	0,	0,	0,	0,	0,	0,	0,	0,	0,	0,	0,	0,	0,	0,	0,	0,	0,	0,	0,	0,	0,	0,	0,	0,	0,	0,	0,	0,	0,	0,	0,	0,	0,	0,	0,	0,	0,	0,	0,	0,	0,	0,	0,	0,	0,	0,	0,	0,	0,	0,	0,	0,	0,	0,	0,	0,	0,	0,	0,	0,	0,	0],
[0,	0,	0,	0,	0,	0,	uMMnN1s22,	0,	0,	uM1D1s22,	0,	0,	0,	0,	0,	0,	0,	0,	0,	0,	0,	0,	0,	0,	0,	0,	0,	0,	0,	0,	0,	0,	0,	0,	0,	0,	0,	0,	0,	0,	0,	0,	0,	0,	0,	0,	0,	0,	0,	0,	0,	0,	0,	0,	0,	0,	0,	0,	0,	0,	0,	0,	0,	0,	0,	0,	0,	0,	0,	0,	0,	0,	0,	0,	0,	0,	0,	0,	0,	0,	0,	0,	0,	0,	0,	0,	0,	0,	0,	0,	0,	0,	0,	0,	0,	0,	0,	0,	0,	0,	0,	0,	0,	0,	0],
[0,	0,	0,	0,	0,	0,	uMMnN1s23,	0,	0,	0,	uM1D1s23,	0,	0,	0,	0,	0,	0,	0,	0,	0,	0,	0,	0,	0,	0,	0,	0,	0,	0,	0,	0,	0,	0,	0,	0,	0,	0,	0,	0,	0,	0,	0,	0,	0,	0,	0,	0,	0,	0,	0,	0,	0,	0,	0,	0,	0,	0,	0,	0,	0,	0,	0,	0,	0,	0,	0,	0,	0,	0,	0,	0,	0,	0,	0,	0,	0,	0,	0,	0,	0,	0,	0,	0,	0,	0,	0,	0,	0,	0,	0,	0,	0,	0,	0,	0,	0,	0,	0,	0,	0,	0,	0,	0,	0,	0],
[0,	0,	0,	0,	0,	0,	uMMnN1s24,	0,	0,	0,	0,	uM1D1s24,	0,	0,	0,	0,	0,	0,	0,	0,	0,	0,	0,	0,	0,	0,	0,	0,	0,	0,	0,	0,	0,	0,	0,	0,	0,	0,	0,	0,	0,	0,	0,	0,	0,	0,	0,	0,	0,	0,	0,	0,	0,	0,	0,	0,	0,	0,	0,	0,	0,	0,	0,	0,	0,	0,	0,	0,	0,	0,	0,	0,	0,	0,	0,	0,	0,	0,	0,	0,	0,	0,	0,	0,	0,	0,	0,	0,	0,	0,	0,	0,	0,	0,	0,	0,	0,	0,	0,	0,	0,	0,	0,	0,	0],
[0,	0,	0,	0,	0,	0,	uMMnN1s35,	0,	0,	0,	0,	0,	uM1D1s35,	0,	0,	0,	0,	0,	0,	0,	0,	0,	0,	0,	0,	0,	0,	0,	0,	0,	0,	0,	0,	0,	0,	uC1DE4s35onE1s35,	0,	0,	0,	0,	0,	0,	0,	0,	0,	0,	0,	0,	0,	0,	0,	0,	0,	0,	0,	0,	0,	0,	0,	0,	0,	0,	0,	0,	0,	0,	0,	0,	0,	0,	0,	0,	0,	0,	0,	0,	0,	0,	0,	0,	0,	0,	0,	0,	0,	0,	0,	0,	0,	0,	0,	0,	0,	0,	0,	0,	0,	0,	0,	0,	0,	0,	0,	0,	0],
[0,	0,	uC1DE0s37onE1s37,	0,	0,	0,	uMMnN1s37,	0,	0,	0,	0,	0,	0,	uM1D1s37,	0,	0,	0,	0,	0,	0,	0,	0,	0,	0,	0,	0,	0,	0,	0,	0,	0,	0,	0,	0,	0,	0,	0,	0,	0,	0,	0,	0,	0,	0,	0,	0,	0,	0,	0,	0,	0,	0,	0,	0,	0,	0,	0,	0,	0,	0,	0,	0,	0,	0,	0,	0,	0,	0,	0,	0,	0,	0,	0,	0,	0,	0,	0,	0,	0,	0,	0,	0,	0,	0,	0,	0,	0,	0,	0,	0,	0,	0,	0,	0,	0,	0,	0,	0,	0,	0,	0,	0,	0,	0,	0],
[0,	0,	0,	0,	0,	0,	uMMnN1s38,	0,	0,	0,	0,	0,	0,	0,	uM1D1s38,	0,	0,	0,	0,	0,	0,	0,	0,	0,	0,	0,	0,	0,	0,	0,	0,	uC1DE3s38onE1s38,	0,	0,	0,	0,	0,	0,	0,	0,	0,	0,	0,	0,	0,	0,	0,	0,	0,	0,	0,	0,	0,	0,	0,	0,	0,	0,	0,	0,	0,	0,	0,	0,	0,	0,	0,	0,	0,	0,	0,	0,	0,	0,	0,	0,	0,	0,	0,	0,	0,	0,	0,	0,	0,	0,	0,	0,	0,	0,	0,	0,	0,	0,	0,	0,	0,	0,	0,	0,	0,	0,	0,	0,	0],
[0,	0,	0,	0,	0,	0,	uMMnN1s19,	0,	0,	0,	0,	0,	0,	0,	0,	uM1D1s19,	0,	0,	0,	0,	0,	0,	0,	0,	0,	0,	0,	0,	0,	0,	0,	0,	0,	0,	0,	0,	0,	0,	0,	0,	0,	0,	0,	0,	0,	0,	0,	0,	0,	0,	0,	0,	0,	0,	0,	0,	0,	0,	0,	0,	0,	0,	0,	0,	0,	0,	0,	0,	0,	0,	0,	0,	0,	0,	0,	0,	0,	0,	0,	0,	0,	0,	0,	0,	0,	0,	0,	0,	0,	0,	0,	0,	0,	0,	0,	0,	0,	0,	0,	0,	0,	0,	0,	0,	0],
[0,	0,	0,	0,	0,	0,	0,	0,	0,	0,	0,	0,	0,	0,	0,	0,	uM2D2,	uMMNn2s14,	uMMNn2s15,	uMMNn2s16,	uMMNn2s17,	uMMNn2s18,	uMMNn2s39,	uMMNn2s40,	uMMNn2s58,	uMMNn2s57,	uMMNn2s62,	uMMNn2s63,	0,	0,	0,	0,	0,	0,	0,	0,	0,	0,	0,	0,	0,	0,	0,	0,	0,	0,	0,	0,	0,	0,	0,	0,	0,	0,	0,	0,	0,	0,	0,	0,	0,	0,	0,	0,	0,	0,	0,	0,	0,	0,	0,	0,	0,	0,	0,	0,	0,	0,	0,	0,	0,	0,	0,	0,	0,	0,	0,	0,	0,	0,	0,	0,	0,	0,	0,	0,	0,	0,	0,	0,	0,	0,	0,	0,	0],
[0,	0,	0,	0,	0,	0,	0,	0,	0,	0,	0,	0,	0,	0,	0,	0,	uMMnN2s14,	uM1D2s14,	0,	0,	0,	0,	0,	0,	0,	0,	0,	0,	0,	0,	0,	0,	0,	0,	0,	0,	0,	0,	0,	0,	0,	0,	0,	0,	0,	0,	0,	0,	0,	0,	0,	0,	0,	0,	0,	0,	0,	0,	0,	0,	0,	0,	0,	0,	0,	0,	0,	0,	0,	0,	0,	0,	0,	0,	0,	0,	0,	0,	0,	0,	0,	0,	0,	0,	0,	0,	0,	0,	0,	0,	0,	0,	0,	0,	0,	0,	0,	0,	0,	0,	0,	0,	0,	0,	0],
[0,	0,	0,	0,	0,	0,	0,	0,	0,	0,	0,	0,	0,	0,	0,	0,	uMMnN2s15,	0,	uM1D2s15,	0,	0,	0,	0,	0,	0,	0,	0,	0,	0,	0,	0,	0,	0,	0,	0,	0,	0,	0,	0,	0,	0,	0,	0,	0,	0,	0,	0,	0,	0,	0,	0,	0,	0,	0,	0,	0,	0,	0,	0,	0,	0,	0,	0,	0,	0,	0,	0,	0,	0,	0,	0,	0,	0,	0,	0,	0,	0,	0,	0,	0,	0,	0,	0,	0,	0,	0,	0,	0,	0,	0,	0,	0,	0,	0,	0,	0,	0,	0,	0,	0,	0,	0,	0,	0,	0],
[0,	0,	0,	0,	0,	0,	0,	0,	0,	0,	0,	0,	0,	0,	0,	0,	uMMnN2s16,	0,	0,	uM1D2s16,	0,	0,	0,	0,	0,	0,	0,	0,	0,	0,	0,	0,	0,	0,	0,	0,	0,	0,	0,	0,	0,	0,	0,	0,	0,	0,	0,	0,	0,	0,	0,	0,	0,	0,	0,	0,	0,	0,	0,	0,	0,	0,	0,	0,	0,	0,	0,	0,	0,	0,	0,	0,	0,	0,	0,	0,	0,	0,	0,	0,	0,	0,	0,	0,	0,	0,	0,	0,	0,	0,	0,	0,	0,	0,	0,	0,	0,	0,	0,	0,	0,	0,	0,	0,	0],
[0,	0,	0,	0,	0,	0,	0,	0,	0,	0,	0,	0,	0,	0,	0,	0,	uMMnN2s17,	0,	0,	0,	uM1D2s17,	0,	0,	0,	0,	0,	0,	0,	0,	0,	0,	0,	0,	0,	0,	0,	0,	0,	0,	0,	0,	0,	0,	0,	0,	0,	0,	0,	0,	0,	0,	0,	0,	0,	0,	0,	0,	0,	0,	0,	0,	0,	0,	0,	0,	0,	0,	0,	0,	0,	0,	0,	0,	0,	0,	0,	0,	0,	0,	0,	0,	0,	0,	0,	0,	0,	0,	0,	0,	0,	0,	0,	0,	0,	0,	0,	0,	0,	0,	0,	0,	0,	0,	0,	0],
[0,	0,	0,	0,	0,	0,	0,	0,	0,	0,	0,	0,	0,	0,	0,	0,	uMMnN2s18,	0,	0,	0,	0,	uM1D2s18,	0,	0,	0,	0,	0,	0,	0,	0,	0,	0,	0,	0,	0,	0,	0,	0,	0,	0,	0,	0,	0,	0,	0,	0,	0,	0,	0,	0,	0,	0,	0,	0,	0,	0,	0,	0,	0,	0,	0,	0,	0,	0,	0,	0,	0,	0,	0,	0,	0,	0,	0,	0,	0,	0,	0,	0,	0,	0,	0,	0,	0,	0,	0,	0,	0,	0,	0,	0,	0,	0,	0,	0,	0,	0,	0,	0,	0,	0,	0,	0,	0,	0,	0],
[0,	0,	0,	0,	0,	0,	0,	0,	0,	0,	0,	0,	0,	0,	0,	0,	uMMnN2s39,	0,	0,	0,	0,	0,	uM1D2s39,	0,	0,	0,	0,	0,	0,	0,	uC1DE3s39onE2s39,	0,	0,	0,	0,	0,	0,	0,	0,	0,	0,	0,	0,	0,	0,	0,	0,	0,	0,	0,	0,	0,	0,	0,	0,	0,	0,	0,	0,	0,	0,	0,	0,	0,	0,	0,	0,	0,	0,	0,	0,	0,	0,	0,	0,	0,	0,	0,	0,	0,	0,	0,	0,	0,	0,	0,	0,	0,	0,	0,	0,	0,	0,	0,	0,	0,	0,	0,	0,	0,	0,	0,	0,	0,	0],
[0,	0,	0,	0,	0,	uC1DE0s40onE2s40,	0,	0,	0,	0,	0,	0,	0,	0,	0,	0,	uMMnN2s40,	0,	0,	0,	0,	0,	0,	uM1D2s40,	0,	0,	0,	0,	0,	0,	0,	0,	0,	0,	0,	0,	0,	0,	0,	0,	0,	0,	0,	0,	0,	0,	0,	0,	0,	0,	0,	0,	0,	0,	0,	0,	0,	0,	0,	0,	0,	0,	0,	0,	0,	0,	0,	0,	0,	0,	0,	0,	0,	0,	0,	0,	0,	0,	0,	0,	0,	0,	0,	0,	0,	0,	0,	0,	0,	0,	0,	0,	0,	0,	0,	0,	0,	0,	0,	0,	0,	0,	0,	0,	0],
[0,	0,	0,	0,	0,	0,	0,	0,	0,	0,	0,	0,	0,	0,	0,	0,	uMMnN2s58,	0,	0,	0,	0,	0,	0,	0,	uM1D2s58,	0,	0,	0,	0,	0,	0,	0,	0,	0,	0,	0,	0,	0,	0,	0,	0,	0,	0,	0,	uC1DE5s58onE2s58,	0,	0,	0,	0,	0,	0,	0,	0,	0,	0,	0,	0,	0,	0,	0,	0,	0,	0,	0,	0,	0,	0,	0,	0,	0,	0,	0,	0,	0,	0,	0,	0,	0,	0,	0,	0,	0,	0,	0,	0,	0,	0,	0,	0,	0,	0,	0,	0,	0,	0,	0,	0,	0,	0,	0,	0,	0,	0,	0,	0],
[0,	0,	0,	0,	0,	0,	0,	0,	0,	0,	0,	0,	0,	0,	0,	0,	uMMnN2s57,	0,	0,	0,	0,	0,	0,	0,	0,	uM1D2s57,	0,	0,	0,	0,	0,	0,	0,	0,	0,	0,	0,	0,	0,	0,	0,	0,	0,	0,	0,	0,	0,	0,	0,	0,	0,	0,	0,	0,	0,	0,	0,	0,	0,	0,	0,	0,	0,	0,	0,	0,	0,	0,	0,	0,	0,	0,	0,	0,	0,	0,	0,	0,	0,	0,	0,	0,	uC1DE11s57onE2s57,	0,	0,	0,	0,	0,	0,	0,	0,	0,	0,	0,	0,	0,	0,	0,	0,	0,	0,	0,	0,	0,	0],
[0,	0,	0,	0,	0,	0,	0,	0,	0,	0,	0,	0,	0,	0,	0,	0,	uMMnN2s62,	0,	0,	0,	0,	0,	0,	0,	0,	0,	uM1D2s62,	0,	0,	0,	0,	0,	0,	0,	0,	0,	0,	0,	0,	0,	0,	0,	0,	0,	0,	0,	0,	0,	0,	0,	0,	0,	0,	0,	0,	0,	0,	0,	0,	0,	0,	0,	0,	0,	0,	0,	0,	0,	0,	0,	0,	0,	0,	0,	0,	0,	0,	0,	0,	0,	0,	0,	0,	0,	0,	0,	0,	0,	0,	0,	0,	0,	0,	0,	0,	0,	0,	0,	0,	0,	0,	0,	0,	uC1DE14s62onE2s62,	0],
[0,	0,	0,	0,	0,	0,	0,	0,	0,	0,	0,	0,	0,	0,	0,	0,	uMMnN2s63,	0,	0,	0,	0,	0,	0,	0,	0,	0,	0,	uM1D2s63,	0,	0,	0,	0,	0,	0,	0,	0,	0,	0,	0,	0,	0,	0,	0,	0,	0,	0,	0,	0,	0,	0,	0,	0,	0,	0,	0,	0,	0,	0,	0,	0,	0,	0,	0,	0,	0,	0,	0,	0,	0,	0,	0,	0,	0,	0,	0,	0,	0,	0,	0,	0,	0,	0,	0,	0,	0,	0,	0,	0,	0,	0,	0,	0,	0,	0,	0,	0,	0,	0,	0,	0,	0,	0,	uC1DE14s63onE2s63,	0,	0],
[0,	0,	0,	0,	0,	0,	0,	0,	0,	0,	0,	0,	0,	0,	0,	0,	0,	0,	0,	0,	0,	0,	0,	0,	0,	0,	0,	0,	uM2D3,	uMMNn3s43,	uMMNn3s39,	uMMNn3s38,	0,	0,	0,	0,	0,	0,	0,	0,	0,	0,	0,	0,	0,	0,	0,	0,	0,	0,	0,	0,	0,	0,	0,	0,	0,	0,	0,	0,	0,	0,	0,	0,	0,	0,	0,	0,	0,	0,	0,	0,	0,	0,	0,	0,	0,	0,	0,	0,	0,	0,	0,	0,	0,	0,	0,	0,	0,	0,	0,	0,	0,	0,	0,	0,	0,	0,	0,	0,	0,	0,	0,	0,	0],
[0,	uC1DE0s43onE3s43,	0,	0,	0,	0,	0,	0,	0,	0,	0,	0,	0,	0,	0,	0,	0,	0,	0,	0,	0,	0,	0,	0,	0,	0,	0,	0,	uMMnN3s43,	uM1D3s43,	0,	0,	0,	0,	0,	0,	0,	0,	0,	0,	0,	0,	0,	0,	0,	0,	0,	0,	0,	0,	0,	0,	0,	0,	0,	0,	0,	0,	0,	0,	0,	0,	0,	0,	0,	0,	0,	0,	0,	0,	0,	0,	0,	0,	0,	0,	0,	0,	0,	0,	0,	0,	0,	0,	0,	0,	0,	0,	0,	0,	0,	0,	0,	0,	0,	0,	0,	0,	0,	0,	0,	0,	0,	0,	0],
[0,	0,	0,	0,	0,	0,	0,	0,	0,	0,	0,	0,	0,	0,	0,	0,	0,	0,	0,	0,	0,	0,	uC1DE2s39onE3s39,	0,	0,	0,	0,	0,	uMMnN3s39,	0,	uM1D3s39,	0,	0,	0,	0,	0,	0,	0,	0,	0,	0,	0,	0,	0,	0,	0,	0,	0,	0,	0,	0,	0,	0,	0,	0,	0,	0,	0,	0,	0,	0,	0,	0,	0,	0,	0,	0,	0,	0,	0,	0,	0,	0,	0,	0,	0,	0,	0,	0,	0,	0,	0,	0,	0,	0,	0,	0,	0,	0,	0,	0,	0,	0,	0,	0,	0,	0,	0,	0,	0,	0,	0,	0,	0,	0],
[0,	0,	0,	0,	0,	0,	0,	0,	0,	0,	0,	0,	0,	0,	uC1DE1s38onE3s38,	0,	0,	0,	0,	0,	0,	0,	0,	0,	0,	0,	0,	0,	uMMnN3s38,	0,	0,	uM1D3s38,	0,	0,	0,	0,	0,	0,	0,	0,	0,	0,	0,	0,	0,	0,	0,	0,	0,	0,	0,	0,	0,	0,	0,	0,	0,	0,	0,	0,	0,	0,	0,	0,	0,	0,	0,	0,	0,	0,	0,	0,	0,	0,	0,	0,	0,	0,	0,	0,	0,	0,	0,	0,	0,	0,	0,	0,	0,	0,	0,	0,	0,	0,	0,	0,	0,	0,	0,	0,	0,	0,	0,	0,	0],
[0,	0,	0,	0,	0,	0,	0,	0,	0,	0,	0,	0,	0,	0,	0,	0,	0,	0,	0,	0,	0,	0,	0,	0,	0,	0,	0,	0,	0,	0,	0,	0,	uM2D4,	uMMNn4s44,	uMMNn4s36,	uMMNn4s35,	uMMNn4s25,	uMMNn4s26,	uMMNn4s27,	uMMNn4s28,	0,	0,	0,	0,	0,	0,	0,	0,	0,	0,	0,	0,	0,	0,	0,	0,	0,	0,	0,	0,	0,	0,	0,	0,	0,	0,	0,	0,	0,	0,	0,	0,	0,	0,	0,	0,	0,	0,	0,	0,	0,	0,	0,	0,	0,	0,	0,	0,	0,	0,	0,	0,	0,	0,	0,	0,	0,	0,	0,	0,	0,	0,	0,	0,	0],
[0,	0,	0,	0,	0,	0,	0,	0,	0,	0,	0,	0,	0,	0,	0,	0,	0,	0,	0,	0,	0,	0,	0,	0,	0,	0,	0,	0,	0,	0,	0,	0,	uMMnN4s44,	uM1D4s44,	0,	0,	0,	0,	0,	0,	0,	0,	0,	0,	0,	0,	0,	0,	0,	0,	0,	0,	0,	0,	uC1DE7s44onE4s44,	0,	0,	0,	0,	0,	0,	0,	0,	0,	0,	0,	0,	0,	0,	0,	0,	0,	0,	0,	0,	0,	0,	0,	0,	0,	0,	0,	0,	0,	0,	0,	0,	0,	0,	0,	0,	0,	0,	0,	0,	0,	0,	0,	0,	0,	0,	0,	0,	0,	0],
[0,	0,	0,	uC1DE0s36onE4s36,	0,	0,	0,	0,	0,	0,	0,	0,	0,	0,	0,	0,	0,	0,	0,	0,	0,	0,	0,	0,	0,	0,	0,	0,	0,	0,	0,	0,	uMMnN4s36,	0,	uM1D4s36,	0,	0,	0,	0,	0,	0,	0,	0,	0,	0,	0,	0,	0,	0,	0,	0,	0,	0,	0,	0,	0,	0,	0,	0,	0,	0,	0,	0,	0,	0,	0,	0,	0,	0,	0,	0,	0,	0,	0,	0,	0,	0,	0,	0,	0,	0,	0,	0,	0,	0,	0,	0,	0,	0,	0,	0,	0,	0,	0,	0,	0,	0,	0,	0,	0,	0,	0,	0,	0,	0],
[0,	0,	0,	0,	0,	0,	0,	0,	0,	0,	0,	0,	uC1DE1s35onE4s35,	0,	0,	0,	0,	0,	0,	0,	0,	0,	0,	0,	0,	0,	0,	0,	0,	0,	0,	0,	uMMnN4s35,	0,	0,	uM1D4s35,	0,	0,	0,	0,	0,	0,	0,	0,	0,	0,	0,	0,	0,	0,	0,	0,	0,	0,	0,	0,	0,	0,	0,	0,	0,	0,	0,	0,	0,	0,	0,	0,	0,	0,	0,	0,	0,	0,	0,	0,	0,	0,	0,	0,	0,	0,	0,	0,	0,	0,	0,	0,	0,	0,	0,	0,	0,	0,	0,	0,	0,	0,	0,	0,	0,	0,	0,	0,	0],
[0,	0,	0,	0,	0,	0,	0,	0,	0,	0,	0,	0,	0,	0,	0,	0,	0,	0,	0,	0,	0,	0,	0,	0,	0,	0,	0,	0,	0,	0,	0,	0,	uMMnN4s25,	0,	0,	0,	uM1D4s25,	0,	0,	0,	0,	0,	0,	0,	0,	0,	0,	0,	0,	0,	0,	0,	0,	0,	0,	0,	0,	0,	0,	0,	0,	0,	0,	0,	0,	0,	0,	0,	0,	0,	0,	0,	0,	0,	0,	0,	0,	0,	0,	0,	0,	0,	0,	0,	0,	0,	0,	0,	0,	0,	0,	0,	0,	0,	0,	0,	0,	0,	0,	0,	0,	0,	0,	0,	0],
[0,	0,	0,	0,	0,	0,	0,	0,	0,	0,	0,	0,	0,	0,	0,	0,	0,	0,	0,	0,	0,	0,	0,	0,	0,	0,	0,	0,	0,	0,	0,	0,	uMMnN4s26,	0,	0,	0,	0,	uM1D4s26,	0,	0,	0,	0,	0,	0,	0,	0,	0,	0,	0,	0,	0,	0,	0,	0,	0,	0,	0,	0,	0,	0,	0,	0,	0,	0,	0,	0,	0,	0,	0,	0,	0,	0,	0,	0,	0,	0,	0,	0,	0,	0,	0,	0,	0,	0,	0,	0,	0,	0,	0,	0,	0,	0,	0,	0,	0,	0,	0,	0,	0,	0,	0,	0,	0,	0,	0],
[0,	0,	0,	0,	0,	0,	0,	0,	0,	0,	0,	0,	0,	0,	0,	0,	0,	0,	0,	0,	0,	0,	0,	0,	0,	0,	0,	0,	0,	0,	0,	0,	uMMnN4s27,	0,	0,	0,	0,	0,	uM1D4s27,	0,	0,	0,	0,	0,	0,	0,	0,	0,	0,	0,	0,	0,	0,	0,	0,	0,	0,	0,	0,	0,	0,	0,	0,	0,	0,	0,	0,	0,	0,	0,	0,	0,	0,	0,	0,	0,	0,	0,	0,	0,	0,	0,	0,	0,	0,	0,	0,	0,	0,	0,	0,	0,	0,	0,	0,	0,	0,	0,	0,	0,	0,	0,	0,	0,	0],
[0,	0,	0,	0,	0,	0,	0,	0,	0,	0,	0,	0,	0,	0,	0,	0,	0,	0,	0,	0,	0,	0,	0,	0,	0,	0,	0,	0,	0,	0,	0,	0,	uMMnN4s28,	0,	0,	0,	0,	0,	0,	uM1D4s28,	0,	0,	0,	0,	0,	0,	0,	0,	0,	0,	0,	0,	0,	0,	0,	0,	0,	0,	0,	0,	0,	0,	0,	0,	0,	0,	0,	0,	0,	0,	0,	0,	0,	0,	0,	0,	0,	0,	0,	0,	0,	0,	0,	0,	0,	0,	0,	0,	0,	0,	0,	0,	0,	0,	0,	0,	0,	0,	0,	0,	0,	0,	0,	0,	0],
[0,	0,	0,	0,	0,	0,	0,	0,	0,	0,	0,	0,	0,	0,	0,	0,	0,	0,	0,	0,	0,	0,	0,	0,	0,	0,	0,	0,	0,	0,	0,	0,	0,	0,	0,	0,	0,	0,	0,	0,	uM2D5,	uMMNn5s42,	uMMNn5s41,	uMMNn5s46,	uMMNn5s58,	uMMNn5s45,	0,	0,	0,	0,	0,	0,	0,	0,	0,	0,	0,	0,	0,	0,	0,	0,	0,	0,	0,	0,	0,	0,	0,	0,	0,	0,	0,	0,	0,	0,	0,	0,	0,	0,	0,	0,	0,	0,	0,	0,	0,	0,	0,	0,	0,	0,	0,	0,	0,	0,	0,	0,	0,	0,	0,	0,	0,	0,	0],
[0,	0,	0,	0,	0,	0,	0,	0,	0,	0,	0,	0,	0,	0,	0,	0,	0,	0,	0,	0,	0,	0,	0,	0,	0,	0,	0,	0,	0,	0,	0,	0,	0,	0,	0,	0,	0,	0,	0,	0,	uMMnN5s42,	uM1D5s42,	0,	0,	0,	0,	0,	0,	0,	0,	0,	0,	0,	uC1DE7s42onE5s42,	0,	0,	0,	0,	0,	0,	0,	0,	0,	0,	0,	0,	0,	0,	0,	0,	0,	0,	0,	0,	0,	0,	0,	0,	0,	0,	0,	0,	0,	0,	0,	0,	0,	0,	0,	0,	0,	0,	0,	0,	0,	0,	0,	0,	0,	0,	0,	0,	0,	0,	0],
[0,	0,	0,	0,	0,	0,	0,	0,	0,	0,	0,	0,	0,	0,	0,	0,	0,	0,	0,	0,	0,	0,	0,	0,	0,	0,	0,	0,	0,	0,	0,	0,	0,	0,	0,	0,	0,	0,	0,	0,	uMMnN5s41,	0,	uM1D5s41,	0,	0,	0,	0,	0,	0,	0,	0,	0,	0,	0,	0,	0,	0,	0,	0,	0,	0,	0,	uC1DE8s41onE5s41,	0,	0,	0,	0,	0,	0,	0,	0,	0,	0,	0,	0,	0,	0,	0,	0,	0,	0,	0,	0,	0,	0,	0,	0,	0,	0,	0,	0,	0,	0,	0,	0,	0,	0,	0,	0,	0,	0,	0,	0,	0,	0],
[0,	0,	0,	0,	0,	0,	0,	0,	0,	0,	0,	0,	0,	0,	0,	0,	0,	0,	0,	0,	0,	0,	0,	0,	0,	0,	0,	0,	0,	0,	0,	0,	0,	0,	0,	0,	0,	0,	0,	0,	uMMnN5s46,	0,	0,	uM1D5s46,	0,	0,	0,	0,	0,	0,	0,	0,	0,	0,	0,	0,	0,	0,	0,	0,	0,	0,	0,	0,	0,	0,	0,	0,	0,	0,	0,	0,	0,	0,	0,	0,	0,	0,	0,	0,	0,	0,	0,	uC1DE11s46onE5s46,	0,	0,	0,	0,	0,	0,	0,	0,	0,	0,	0,	0,	0,	0,	0,	0,	0,	0,	0,	0,	0],
[0,	0,	0,	0,	0,	0,	0,	0,	0,	0,	0,	0,	0,	0,	0,	0,	0,	0,	0,	0,	0,	0,	0,	0,	uC1DE2s58onE5s58,	0,	0,	0,	0,	0,	0,	0,	0,	0,	0,	0,	0,	0,	0,	0,	uMMnN5s58,	0,	0,	0,	uM1D5s58,	0,	0,	0,	0,	0,	0,	0,	0,	0,	0,	0,	0,	0,	0,	0,	0,	0,	0,	0,	0,	0,	0,	0,	0,	0,	0,	0,	0,	0,	0,	0,	0,	0,	0,	0,	0,	0,	0,	0,	0,	0,	0,	0,	0,	0,	0,	0,	0,	0,	0,	0,	0,	0,	0,	0,	0,	0,	0,	0,	0],
[0,	0,	0,	0,	uC1DE0s45onE5s45,	0,	0,	0,	0,	0,	0,	0,	0,	0,	0,	0,	0,	0,	0,	0,	0,	0,	0,	0,	0,	0,	0,	0,	0,	0,	0,	0,	0,	0,	0,	0,	0,	0,	0,	0,	uMMnN5s45,	0,	0,	0,	0,	uM1D5s45,	0,	0,	0,	0,	0,	0,	0,	0,	0,	0,	0,	0,	0,	0,	0,	0,	0,	0,	0,	0,	0,	0,	0,	0,	0,	0,	0,	0,	0,	0,	0,	0,	0,	0,	0,	0,	0,	0,	0,	0,	0,	0,	0,	0,	0,	0,	0,	0,	0,	0,	0,	0,	0,	0,	0,	0,	0,	0,	0],
[0,	0,	0,	0,	0,	0,	0,	0,	0,	0,	0,	0,	0,	0,	0,	0,	0,	0,	0,	0,	0,	0,	0,	0,	0,	0,	0,	0,	0,	0,	0,	0,	0,	0,	0,	0,	0,	0,	0,	0,	0,	0,	0,	0,	0,	0,	uM2D6,	uMMNn6s32,	uMMNn6s48,	uMMNn6s47,	uMMNn6s50,	uMMNn6s31,	0,	0,	0,	0,	0,	0,	0,	0,	0,	0,	0,	0,	0,	0,	0,	0,	0,	0,	0,	0,	0,	0,	0,	0,	0,	0,	0,	0,	0,	0,	0,	0,	0,	0,	0,	0,	0,	0,	0,	0,	0,	0,	0,	0,	0,	0,	0,	0,	0,	0,	0,	0,	0],
[0,	0,	0,	0,	0,	0,	0,	0,	0,	0,	0,	0,	0,	0,	0,	0,	0,	0,	0,	0,	0,	0,	0,	0,	0,	0,	0,	0,	0,	0,	0,	0,	0,	0,	0,	0,	0,	0,	0,	0,	0,	0,	0,	0,	0,	0,	uMMnN6s32,	uM1D6s32,	0,	0,	0,	0,	0,	0,	0,	0,	0,	0,	0,	0,	0,	0,	0,	0,	0,	0,	0,	0,	0,	0,	0,	0,	0,	0,	0,	0,	0,	0,	0,	0,	0,	0,	0,	0,	0,	0,	0,	0,	0,	0,	0,	0,	0,	0,	0,	0,	0,	0,	0,	0,	0,	0,	0,	0,	0],
[0,	0,	0,	0,	0,	0,	0,	0,	0,	0,	0,	0,	0,	0,	0,	0,	0,	0,	0,	0,	0,	0,	0,	0,	0,	0,	0,	0,	0,	0,	0,	0,	0,	0,	0,	0,	0,	0,	0,	0,	0,	0,	0,	0,	0,	0,	uMMnN6s48,	0,	uM1D6s48,	0,	0,	0,	0,	0,	0,	0,	0,	0,	0,	0,	0,	0,	0,	0,	0,	0,	0,	0,	0,	0,	uC1DE9s48onE6s48,	0,	0,	0,	0,	0,	0,	0,	0,	0,	0,	0,	0,	0,	0,	0,	0,	0,	0,	0,	0,	0,	0,	0,	0,	0,	0,	0,	0,	0,	0,	0,	0,	0,	0],
[0,	0,	0,	0,	0,	0,	0,	0,	0,	0,	0,	0,	0,	0,	0,	0,	0,	0,	0,	0,	0,	0,	0,	0,	0,	0,	0,	0,	0,	0,	0,	0,	0,	0,	0,	0,	0,	0,	0,	0,	0,	0,	0,	0,	0,	0,	uMMnN6s47,	0,	0,	uM1D6s47,	0,	0,	0,	0,	0,	0,	0,	0,	0,	uC1DE8s47onE6s47,	0,	0,	0,	0,	0,	0,	0,	0,	0,	0,	0,	0,	0,	0,	0,	0,	0,	0,	0,	0,	0,	0,	0,	0,	0,	0,	0,	0,	0,	0,	0,	0,	0,	0,	0,	0,	0,	0,	0,	0,	0,	0,	0,	0,	0],
[0,	0,	0,	0,	0,	0,	0,	0,	0,	0,	0,	0,	0,	0,	0,	0,	0,	0,	0,	0,	0,	0,	0,	0,	0,	0,	0,	0,	0,	0,	0,	0,	0,	0,	0,	0,	0,	0,	0,	0,	0,	0,	0,	0,	0,	0,	uMMnN6s50,	0,	0,	0,	uM1D6s50,	0,	0,	0,	0,	0,	0,	uC1DE7s50onE6s50,	0,	0,	0,	0,	0,	0,	0,	0,	0,	0,	0,	0,	0,	0,	0,	0,	0,	0,	0,	0,	0,	0,	0,	0,	0,	0,	0,	0,	0,	0,	0,	0,	0,	0,	0,	0,	0,	0,	0,	0,	0,	0,	0,	0,	0,	0,	0],
[0,	0,	0,	0,	0,	0,	0,	0,	0,	0,	0,	0,	0,	0,	0,	0,	0,	0,	0,	0,	0,	0,	0,	0,	0,	0,	0,	0,	0,	0,	0,	0,	0,	0,	0,	0,	0,	0,	0,	0,	0,	0,	0,	0,	0,	0,	uMMnN6s31,	0,	0,	0,	0,	uM1D6s31,	0,	0,	0,	0,	0,	0,	0,	0,	0,	0,	0,	0,	0,	0,	0,	0,	0,	0,	0,	0,	0,	0,	0,	0,	0,	0,	0,	0,	0,	0,	0,	0,	0,	0,	0,	0,	0,	0,	0,	0,	0,	0,	0,	0,	0,	0,	0,	0,	0,	0,	0,	0,	0],
[0,	0,	0,	0,	0,	0,	0,	0,	0,	0,	0,	0,	0,	0,	0,	0,	0,	0,	0,	0,	0,	0,	0,	0,	0,	0,	0,	0,	0,	0,	0,	0,	0,	0,	0,	0,	0,	0,	0,	0,	0,	0,	0,	0,	0,	0,	0,	0,	0,	0,	0,	0,	uM2D7,	uMMNn7s42,	uMMNn7s44,	uMMNn7s29,	uMMNn7s30,	uMMNn7s50,	0,	0,	0,	0,	0,	0,	0,	0,	0,	0,	0,	0,	0,	0,	0,	0,	0,	0,	0,	0,	0,	0,	0,	0,	0,	0,	0,	0,	0,	0,	0,	0,	0,	0,	0,	0,	0,	0,	0,	0,	0,	0,	0,	0,	0,	0,	0],
[0,	0,	0,	0,	0,	0,	0,	0,	0,	0,	0,	0,	0,	0,	0,	0,	0,	0,	0,	0,	0,	0,	0,	0,	0,	0,	0,	0,	0,	0,	0,	0,	0,	0,	0,	0,	0,	0,	0,	0,	0,	uC1DE5s42onE7s42,	0,	0,	0,	0,	0,	0,	0,	0,	0,	0,	uMMnN7s42,	uM1D7s42,	0,	0,	0,	0,	0,	0,	0,	0,	0,	0,	0,	0,	0,	0,	0,	0,	0,	0,	0,	0,	0,	0,	0,	0,	0,	0,	0,	0,	0,	0,	0,	0,	0,	0,	0,	0,	0,	0,	0,	0,	0,	0,	0,	0,	0,	0,	0,	0,	0,	0,	0],
[0,	0,	0,	0,	0,	0,	0,	0,	0,	0,	0,	0,	0,	0,	0,	0,	0,	0,	0,	0,	0,	0,	0,	0,	0,	0,	0,	0,	0,	0,	0,	0,	0,	uC1DE4s44onE7s44,	0,	0,	0,	0,	0,	0,	0,	0,	0,	0,	0,	0,	0,	0,	0,	0,	0,	0,	uMMnN7s44,	0,	uM1D7s44,	0,	0,	0,	0,	0,	0,	0,	0,	0,	0,	0,	0,	0,	0,	0,	0,	0,	0,	0,	0,	0,	0,	0,	0,	0,	0,	0,	0,	0,	0,	0,	0,	0,	0,	0,	0,	0,	0,	0,	0,	0,	0,	0,	0,	0,	0,	0,	0,	0,	0],
[0,	0,	0,	0,	0,	0,	0,	0,	0,	0,	0,	0,	0,	0,	0,	0,	0,	0,	0,	0,	0,	0,	0,	0,	0,	0,	0,	0,	0,	0,	0,	0,	0,	0,	0,	0,	0,	0,	0,	0,	0,	0,	0,	0,	0,	0,	0,	0,	0,	0,	0,	0,	uMMnN7s29,	0,	0,	uM1D7s29,	0,	0,	0,	0,	0,	0,	0,	0,	0,	0,	0,	0,	0,	0,	0,	0,	0,	0,	0,	0,	0,	0,	0,	0,	0,	0,	0,	0,	0,	0,	0,	0,	0,	0,	0,	0,	0,	0,	0,	0,	0,	0,	0,	0,	0,	0,	0,	0,	0],
[0,	0,	0,	0,	0,	0,	0,	0,	0,	0,	0,	0,	0,	0,	0,	0,	0,	0,	0,	0,	0,	0,	0,	0,	0,	0,	0,	0,	0,	0,	0,	0,	0,	0,	0,	0,	0,	0,	0,	0,	0,	0,	0,	0,	0,	0,	0,	0,	0,	0,	0,	0,	uMMnN7s30,	0,	0,	0,	uM1D7s30,	0,	0,	0,	0,	0,	0,	0,	0,	0,	0,	0,	0,	0,	0,	0,	0,	0,	0,	0,	0,	0,	0,	0,	0,	0,	0,	0,	0,	0,	0,	0,	0,	0,	0,	0,	0,	0,	0,	0,	0,	0,	0,	0,	0,	0,	0,	0,	0],
[0,	0,	0,	0,	0,	0,	0,	0,	0,	0,	0,	0,	0,	0,	0,	0,	0,	0,	0,	0,	0,	0,	0,	0,	0,	0,	0,	0,	0,	0,	0,	0,	0,	0,	0,	0,	0,	0,	0,	0,	0,	0,	0,	0,	0,	0,	0,	0,	0,	0,	uC1DE6s50onE7s50,	0,	uMMnN7s50,	0,	0,	0,	0,	uM1D7s50,	0,	0,	0,	0,	0,	0,	0,	0,	0,	0,	0,	0,	0,	0,	0,	0,	0,	0,	0,	0,	0,	0,	0,	0,	0,	0,	0,	0,	0,	0,	0,	0,	0,	0,	0,	0,	0,	0,	0,	0,	0,	0,	0,	0,	0,	0,	0],
[0,	0,	0,	0,	0,	0,	0,	0,	0,	0,	0,	0,	0,	0,	0,	0,	0,	0,	0,	0,	0,	0,	0,	0,	0,	0,	0,	0,	0,	0,	0,	0,	0,	0,	0,	0,	0,	0,	0,	0,	0,	0,	0,	0,	0,	0,	0,	0,	0,	0,	0,	0,	0,	0,	0,	0,	0,	0,	uM2D8,	uMMNn8s47,	uMMNn8s52,	uMMNn8s51,	uMMNn8s41,	0,	0,	0,	0,	0,	0,	0,	0,	0,	0,	0,	0,	0,	0,	0,	0,	0,	0,	0,	0,	0,	0,	0,	0,	0,	0,	0,	0,	0,	0,	0,	0,	0,	0,	0,	0,	0,	0,	0,	0,	0,	0],
[0,	0,	0,	0,	0,	0,	0,	0,	0,	0,	0,	0,	0,	0,	0,	0,	0,	0,	0,	0,	0,	0,	0,	0,	0,	0,	0,	0,	0,	0,	0,	0,	0,	0,	0,	0,	0,	0,	0,	0,	0,	0,	0,	0,	0,	0,	0,	0,	0,	uC1DE6s47onE8s47,	0,	0,	0,	0,	0,	0,	0,	0,	uMMnN8s47,	uM1D8s47,	0,	0,	0,	0,	0,	0,	0,	0,	0,	0,	0,	0,	0,	0,	0,	0,	0,	0,	0,	0,	0,	0,	0,	0,	0,	0,	0,	0,	0,	0,	0,	0,	0,	0,	0,	0,	0,	0,	0,	0,	0,	0,	0,	0,	0],
[0,	0,	0,	0,	0,	0,	0,	0,	0,	0,	0,	0,	0,	0,	0,	0,	0,	0,	0,	0,	0,	0,	0,	0,	0,	0,	0,	0,	0,	0,	0,	0,	0,	0,	0,	0,	0,	0,	0,	0,	0,	0,	0,	0,	0,	0,	0,	0,	0,	0,	0,	0,	0,	0,	0,	0,	0,	0,	uMMnN8s52,	0,	uM1D8s52,	0,	0,	0,	0,	0,	0,	0,	0,	uC1DE9s52onE8s52,	0,	0,	0,	0,	0,	0,	0,	0,	0,	0,	0,	0,	0,	0,	0,	0,	0,	0,	0,	0,	0,	0,	0,	0,	0,	0,	0,	0,	0,	0,	0,	0,	0,	0,	0],
[0,	0,	0,	0,	0,	0,	0,	0,	0,	0,	0,	0,	0,	0,	0,	0,	0,	0,	0,	0,	0,	0,	0,	0,	0,	0,	0,	0,	0,	0,	0,	0,	0,	0,	0,	0,	0,	0,	0,	0,	0,	0,	0,	0,	0,	0,	0,	0,	0,	0,	0,	0,	0,	0,	0,	0,	0,	0,	uMMnN8s51,	0,	0,	uM1D8s51,	0,	0,	0,	0,	0,	0,	0,	0,	0,	0,	uC1DE10s51onE8s51,	0,	0,	0,	0,	0,	0,	0,	0,	0,	0,	0,	0,	0,	0,	0,	0,	0,	0,	0,	0,	0,	0,	0,	0,	0,	0,	0,	0,	0,	0,	0,	0],
[0,	0,	0,	0,	0,	0,	0,	0,	0,	0,	0,	0,	0,	0,	0,	0,	0,	0,	0,	0,	0,	0,	0,	0,	0,	0,	0,	0,	0,	0,	0,	0,	0,	0,	0,	0,	0,	0,	0,	0,	0,	0,	uC1DE5s41onE8s41,	0,	0,	0,	0,	0,	0,	0,	0,	0,	0,	0,	0,	0,	0,	0,	uMMnN8s41,	0,	0,	0,	uM1D8s41,	0,	0,	0,	0,	0,	0,	0,	0,	0,	0,	0,	0,	0,	0,	0,	0,	0,	0,	0,	0,	0,	0,	0,	0,	0,	0,	0,	0,	0,	0,	0,	0,	0,	0,	0,	0,	0,	0,	0,	0,	0,	0],
[0,	0,	0,	0,	0,	0,	0,	0,	0,	0,	0,	0,	0,	0,	0,	0,	0,	0,	0,	0,	0,	0,	0,	0,	0,	0,	0,	0,	0,	0,	0,	0,	0,	0,	0,	0,	0,	0,	0,	0,	0,	0,	0,	0,	0,	0,	0,	0,	0,	0,	0,	0,	0,	0,	0,	0,	0,	0,	0,	0,	0,	0,	0,	uM2D9,	uMMNn9s49,	uMMNn9s33,	uMMNn9s34,	uMMNn9s0,	uMMNn9s53,	uMMNn9s52,	uMMNn9s48,	0,	0,	0,	0,	0,	0,	0,	0,	0,	0,	0,	0,	0,	0,	0,	0,	0,	0,	0,	0,	0,	0,	0,	0,	0,	0,	0,	0,	0,	0,	0,	0,	0,	0],
[0,	0,	0,	0,	0,	0,	0,	0,	0,	0,	0,	0,	0,	0,	0,	0,	0,	0,	0,	0,	0,	0,	0,	0,	0,	0,	0,	0,	0,	0,	0,	0,	0,	0,	0,	0,	0,	0,	0,	0,	0,	0,	0,	0,	0,	0,	0,	0,	0,	0,	0,	0,	0,	0,	0,	0,	0,	0,	0,	0,	0,	0,	0,	uMMnN9s49,	uM1D9s49,	0,	0,	0,	0,	0,	0,	0,	0,	0,	0,	0,	0,	0,	0,	0,	0,	0,	0,	0,	0,	0,	0,	0,	0,	0,	0,	0,	0,	0,	0,	0,	0,	0,	0,	0,	0,	0,	0,	0,	0],
[0,	0,	0,	0,	0,	0,	0,	0,	0,	0,	0,	0,	0,	0,	0,	0,	0,	0,	0,	0,	0,	0,	0,	0,	0,	0,	0,	0,	0,	0,	0,	0,	0,	0,	0,	0,	0,	0,	0,	0,	0,	0,	0,	0,	0,	0,	0,	0,	0,	0,	0,	0,	0,	0,	0,	0,	0,	0,	0,	0,	0,	0,	0,	uMMnN9s33,	0,	uM1D9s33,	0,	0,	0,	0,	0,	0,	0,	0,	0,	0,	0,	0,	0,	0,	0,	0,	0,	0,	0,	0,	0,	0,	0,	0,	0,	0,	0,	0,	0,	0,	0,	0,	0,	0,	0,	0,	0,	0,	0],
[0,	0,	0,	0,	0,	0,	0,	0,	0,	0,	0,	0,	0,	0,	0,	0,	0,	0,	0,	0,	0,	0,	0,	0,	0,	0,	0,	0,	0,	0,	0,	0,	0,	0,	0,	0,	0,	0,	0,	0,	0,	0,	0,	0,	0,	0,	0,	0,	0,	0,	0,	0,	0,	0,	0,	0,	0,	0,	0,	0,	0,	0,	0,	uMMnN9s34,	0,	0,	uM1D9s34,	0,	0,	0,	0,	0,	0,	0,	0,	0,	0,	0,	0,	0,	0,	0,	0,	0,	0,	0,	0,	0,	0,	0,	0,	0,	0,	0,	0,	0,	0,	0,	0,	0,	0,	0,	0,	0,	0],
[0,	0,	0,	0,	0,	0,	0,	0,	0,	0,	0,	0,	0,	0,	0,	0,	0,	0,	0,	0,	0,	0,	0,	0,	0,	0,	0,	0,	0,	0,	0,	0,	0,	0,	0,	0,	0,	0,	0,	0,	0,	0,	0,	0,	0,	0,	0,	0,	0,	0,	0,	0,	0,	0,	0,	0,	0,	0,	0,	0,	0,	0,	0,	uMMnN9s0,	0,	0,	0,	uM1D9s0,	0,	0,	0,	0,	0,	0,	0,	0,	0,	0,	0,	0,	0,	0,	0,	0,	0,	0,	0,	0,	0,	0,	0,	0,	0,	0,	0,	0,	0,	0,	0,	0,	0,	0,	0,	0,	0],
[0,	0,	0,	0,	0,	0,	0,	0,	0,	0,	0,	0,	0,	0,	0,	0,	0,	0,	0,	0,	0,	0,	0,	0,	0,	0,	0,	0,	0,	0,	0,	0,	0,	0,	0,	0,	0,	0,	0,	0,	0,	0,	0,	0,	0,	0,	0,	0,	0,	0,	0,	0,	0,	0,	0,	0,	0,	0,	0,	0,	0,	0,	0,	uMMnN9s53,	0,	0,	0,	0,	uM1D9s53,	0,	0,	0,	0,	uC1DE10s53onE9s53,	0,	0,	0,	0,	0,	0,	0,	0,	0,	0,	0,	0,	0,	0,	0,	0,	0,	0,	0,	0,	0,	0,	0,	0,	0,	0,	0,	0,	0,	0,	0],
[0,	0,	0,	0,	0,	0,	0,	0,	0,	0,	0,	0,	0,	0,	0,	0,	0,	0,	0,	0,	0,	0,	0,	0,	0,	0,	0,	0,	0,	0,	0,	0,	0,	0,	0,	0,	0,	0,	0,	0,	0,	0,	0,	0,	0,	0,	0,	0,	0,	0,	0,	0,	0,	0,	0,	0,	0,	0,	0,	0,	uC1DE8s52onE9s52,	0,	0,	uMMnN9s52,	0,	0,	0,	0,	0,	uM1D9s52,	0,	0,	0,	0,	0,	0,	0,	0,	0,	0,	0,	0,	0,	0,	0,	0,	0,	0,	0,	0,	0,	0,	0,	0,	0,	0,	0,	0,	0,	0,	0,	0,	0,	0,	0],
[0,	0,	0,	0,	0,	0,	0,	0,	0,	0,	0,	0,	0,	0,	0,	0,	0,	0,	0,	0,	0,	0,	0,	0,	0,	0,	0,	0,	0,	0,	0,	0,	0,	0,	0,	0,	0,	0,	0,	0,	0,	0,	0,	0,	0,	0,	0,	0,	uC1DE6s48onE9s48,	0,	0,	0,	0,	0,	0,	0,	0,	0,	0,	0,	0,	0,	0,	uMMnN9s48,	0,	0,	0,	0,	0,	0,	uM1D9s48,	0,	0,	0,	0,	0,	0,	0,	0,	0,	0,	0,	0,	0,	0,	0,	0,	0,	0,	0,	0,	0,	0,	0,	0,	0,	0,	0,	0,	0,	0,	0,	0,	0,	0],
[0,	0,	0,	0,	0,	0,	0,	0,	0,	0,	0,	0,	0,	0,	0,	0,	0,	0,	0,	0,	0,	0,	0,	0,	0,	0,	0,	0,	0,	0,	0,	0,	0,	0,	0,	0,	0,	0,	0,	0,	0,	0,	0,	0,	0,	0,	0,	0,	0,	0,	0,	0,	0,	0,	0,	0,	0,	0,	0,	0,	0,	0,	0,	0,	0,	0,	0,	0,	0,	0,	0,	uM2D10,	uMMNn10s51,	uMMNn10s53,	uMMNn10s1,	uMMNn10s2,	uMMNn10s54,	0,	0,	0,	0,	0,	0,	0,	0,	0,	0,	0,	0,	0,	0,	0,	0,	0,	0,	0,	0,	0,	0,	0,	0,	0,	0,	0,	0],
[0,	0,	0,	0,	0,	0,	0,	0,	0,	0,	0,	0,	0,	0,	0,	0,	0,	0,	0,	0,	0,	0,	0,	0,	0,	0,	0,	0,	0,	0,	0,	0,	0,	0,	0,	0,	0,	0,	0,	0,	0,	0,	0,	0,	0,	0,	0,	0,	0,	0,	0,	0,	0,	0,	0,	0,	0,	0,	0,	0,	0,	uC1DE8s51onE10s51,	0,	0,	0,	0,	0,	0,	0,	0,	0,	uMMnN10s51,	uM1D10s51,	0,	0,	0,	0,	0,	0,	0,	0,	0,	0,	0,	0,	0,	0,	0,	0,	0,	0,	0,	0,	0,	0,	0,	0,	0,	0,	0,	0,	0,	0,	0,	0],
[0,	0,	0,	0,	0,	0,	0,	0,	0,	0,	0,	0,	0,	0,	0,	0,	0,	0,	0,	0,	0,	0,	0,	0,	0,	0,	0,	0,	0,	0,	0,	0,	0,	0,	0,	0,	0,	0,	0,	0,	0,	0,	0,	0,	0,	0,	0,	0,	0,	0,	0,	0,	0,	0,	0,	0,	0,	0,	0,	0,	0,	0,	0,	0,	0,	0,	0,	0,	uC1DE9s53onE10s53,	0,	0,	uMMnN10s53,	0,	uM1D10s53,	0,	0,	0,	0,	0,	0,	0,	0,	0,	0,	0,	0,	0,	0,	0,	0,	0,	0,	0,	0,	0,	0,	0,	0,	0,	0,	0,	0,	0,	0,	0],
[0,	0,	0,	0,	0,	0,	0,	0,	0,	0,	0,	0,	0,	0,	0,	0,	0,	0,	0,	0,	0,	0,	0,	0,	0,	0,	0,	0,	0,	0,	0,	0,	0,	0,	0,	0,	0,	0,	0,	0,	0,	0,	0,	0,	0,	0,	0,	0,	0,	0,	0,	0,	0,	0,	0,	0,	0,	0,	0,	0,	0,	0,	0,	0,	0,	0,	0,	0,	0,	0,	0,	uMMnN10s1,	0,	0,	uM1D10s1,	0,	0,	0,	0,	0,	0,	0,	0,	0,	0,	0,	0,	0,	0,	0,	0,	0,	0,	0,	0,	0,	0,	0,	0,	0,	0,	0,	0,	0,	0],
[0,	0,	0,	0,	0,	0,	0,	0,	0,	0,	0,	0,	0,	0,	0,	0,	0,	0,	0,	0,	0,	0,	0,	0,	0,	0,	0,	0,	0,	0,	0,	0,	0,	0,	0,	0,	0,	0,	0,	0,	0,	0,	0,	0,	0,	0,	0,	0,	0,	0,	0,	0,	0,	0,	0,	0,	0,	0,	0,	0,	0,	0,	0,	0,	0,	0,	0,	0,	0,	0,	0,	uMMnN10s2,	0,	0,	0,	uM1D10s2,	0,	0,	0,	0,	0,	0,	0,	0,	0,	0,	0,	0,	0,	0,	0,	0,	0,	0,	0,	0,	0,	0,	0,	0,	0,	0,	0,	0,	0],
[0,	0,	0,	0,	0,	0,	0,	0,	0,	0,	0,	0,	0,	0,	0,	0,	0,	0,	0,	0,	0,	0,	0,	0,	0,	0,	0,	0,	0,	0,	0,	0,	0,	0,	0,	0,	0,	0,	0,	0,	0,	0,	0,	0,	0,	0,	0,	0,	0,	0,	0,	0,	0,	0,	0,	0,	0,	0,	0,	0,	0,	0,	0,	0,	0,	0,	0,	0,	0,	0,	0,	uMMnN10s54,	0,	0,	0,	0,	uM1D10s54,	0,	uC1DE11s54onE10s54,	0,	0,	0,	0,	0,	0,	0,	0,	0,	0,	0,	0,	0,	0,	0,	0,	0,	0,	0,	0,	0,	0,	0,	0,	0,	0],
[0,	0,	0,	0,	0,	0,	0,	0,	0,	0,	0,	0,	0,	0,	0,	0,	0,	0,	0,	0,	0,	0,	0,	0,	0,	0,	0,	0,	0,	0,	0,	0,	0,	0,	0,	0,	0,	0,	0,	0,	0,	0,	0,	0,	0,	0,	0,	0,	0,	0,	0,	0,	0,	0,	0,	0,	0,	0,	0,	0,	0,	0,	0,	0,	0,	0,	0,	0,	0,	0,	0,	0,	0,	0,	0,	0,	0,	uM2D11,	uMMNn11s54,	uMMNn11s3,	uMMNn11s56,	uMMNn11s59,	uMMNn11s57,	uMMNn11s46,	0,	0,	0,	0,	0,	0,	0,	0,	0,	0,	0,	0,	0,	0,	0,	0,	0,	0,	0,	0,	0],
[0,	0,	0,	0,	0,	0,	0,	0,	0,	0,	0,	0,	0,	0,	0,	0,	0,	0,	0,	0,	0,	0,	0,	0,	0,	0,	0,	0,	0,	0,	0,	0,	0,	0,	0,	0,	0,	0,	0,	0,	0,	0,	0,	0,	0,	0,	0,	0,	0,	0,	0,	0,	0,	0,	0,	0,	0,	0,	0,	0,	0,	0,	0,	0,	0,	0,	0,	0,	0,	0,	0,	0,	0,	0,	0,	0,	uC1DE10s54onE11s54,	uMMnN11s54,	uM1D11s54,	0,	0,	0,	0,	0,	0,	0,	0,	0,	0,	0,	0,	0,	0,	0,	0,	0,	0,	0,	0,	0,	0,	0,	0,	0,	0],
[0,	0,	0,	0,	0,	0,	0,	0,	0,	0,	0,	0,	0,	0,	0,	0,	0,	0,	0,	0,	0,	0,	0,	0,	0,	0,	0,	0,	0,	0,	0,	0,	0,	0,	0,	0,	0,	0,	0,	0,	0,	0,	0,	0,	0,	0,	0,	0,	0,	0,	0,	0,	0,	0,	0,	0,	0,	0,	0,	0,	0,	0,	0,	0,	0,	0,	0,	0,	0,	0,	0,	0,	0,	0,	0,	0,	0,	uMMnN11s3,	0,	uM1D11s3,	0,	0,	0,	0,	0,	0,	0,	0,	0,	0,	0,	0,	0,	0,	0,	0,	0,	0,	0,	0,	0,	0,	0,	0,	0],
[0,	0,	0,	0,	0,	0,	0,	0,	0,	0,	0,	0,	0,	0,	0,	0,	0,	0,	0,	0,	0,	0,	0,	0,	0,	0,	0,	0,	0,	0,	0,	0,	0,	0,	0,	0,	0,	0,	0,	0,	0,	0,	0,	0,	0,	0,	0,	0,	0,	0,	0,	0,	0,	0,	0,	0,	0,	0,	0,	0,	0,	0,	0,	0,	0,	0,	0,	0,	0,	0,	0,	0,	0,	0,	0,	0,	0,	uMMnN11s56,	0,	0,	uM1D11s56,	0,	0,	0,	0,	0,	0,	0,	uC1DE12s56onE11s56,	0,	0,	0,	0,	0,	0,	0,	0,	0,	0,	0,	0,	0,	0,	0,	0],
[0,	0,	0,	0,	0,	0,	0,	0,	0,	0,	0,	0,	0,	0,	0,	0,	0,	0,	0,	0,	0,	0,	0,	0,	0,	0,	0,	0,	0,	0,	0,	0,	0,	0,	0,	0,	0,	0,	0,	0,	0,	0,	0,	0,	0,	0,	0,	0,	0,	0,	0,	0,	0,	0,	0,	0,	0,	0,	0,	0,	0,	0,	0,	0,	0,	0,	0,	0,	0,	0,	0,	0,	0,	0,	0,	0,	0,	uMMnN11s59,	0,	0,	0,	uM1D11s59,	0,	0,	0,	0,	0,	0,	0,	0,	0,	uC1DE13s59onE11s59,	0,	0,	0,	0,	0,	0,	0,	0,	0,	0,	0,	0,	0],
[0,	0,	0,	0,	0,	0,	0,	0,	0,	0,	0,	0,	0,	0,	0,	0,	0,	0,	0,	0,	0,	0,	0,	0,	0,	uC1DE2s57onE11s57,	0,	0,	0,	0,	0,	0,	0,	0,	0,	0,	0,	0,	0,	0,	0,	0,	0,	0,	0,	0,	0,	0,	0,	0,	0,	0,	0,	0,	0,	0,	0,	0,	0,	0,	0,	0,	0,	0,	0,	0,	0,	0,	0,	0,	0,	0,	0,	0,	0,	0,	0,	uMMnN11s57,	0,	0,	0,	0,	uM1D11s57,	0,	0,	0,	0,	0,	0,	0,	0,	0,	0,	0,	0,	0,	0,	0,	0,	0,	0,	0,	0,	0,	0],
[0,	0,	0,	0,	0,	0,	0,	0,	0,	0,	0,	0,	0,	0,	0,	0,	0,	0,	0,	0,	0,	0,	0,	0,	0,	0,	0,	0,	0,	0,	0,	0,	0,	0,	0,	0,	0,	0,	0,	0,	0,	0,	0,	uC1DE5s46onE11s46,	0,	0,	0,	0,	0,	0,	0,	0,	0,	0,	0,	0,	0,	0,	0,	0,	0,	0,	0,	0,	0,	0,	0,	0,	0,	0,	0,	0,	0,	0,	0,	0,	0,	uMMnN11s46,	0,	0,	0,	0,	0,	uM1D11s46,	0,	0,	0,	0,	0,	0,	0,	0,	0,	0,	0,	0,	0,	0,	0,	0,	0,	0,	0,	0,	0],
[0,	0,	0,	0,	0,	0,	0,	0,	0,	0,	0,	0,	0,	0,	0,	0,	0,	0,	0,	0,	0,	0,	0,	0,	0,	0,	0,	0,	0,	0,	0,	0,	0,	0,	0,	0,	0,	0,	0,	0,	0,	0,	0,	0,	0,	0,	0,	0,	0,	0,	0,	0,	0,	0,	0,	0,	0,	0,	0,	0,	0,	0,	0,	0,	0,	0,	0,	0,	0,	0,	0,	0,	0,	0,	0,	0,	0,	0,	0,	0,	0,	0,	0,	0,	uM2D12,	uMMNn12s55,	uMMNn12s4,	uMMNn12s5,	uMMNn12s56,	0,	0,	0,	0,	0,	0,	0,	0,	0,	0,	0,	0,	0,	0,	0,	0],
[0,	0,	0,	0,	0,	0,	0,	0,	0,	0,	0,	0,	0,	0,	0,	0,	0,	0,	0,	0,	0,	0,	0,	0,	0,	0,	0,	0,	0,	0,	0,	0,	0,	0,	0,	0,	0,	0,	0,	0,	0,	0,	0,	0,	0,	0,	0,	0,	0,	0,	0,	0,	0,	0,	0,	0,	0,	0,	0,	0,	0,	0,	0,	0,	0,	0,	0,	0,	0,	0,	0,	0,	0,	0,	0,	0,	0,	0,	0,	0,	0,	0,	0,	0,	uMMnN12s55,	uM1D12s55,	0,	0,	0,	0,	0,	0,	0,	0,	0,	0,	0,	0,	0,	0,	0,	0,	0,	0,	0],
[0,	0,	0,	0,	0,	0,	0,	0,	0,	0,	0,	0,	0,	0,	0,	0,	0,	0,	0,	0,	0,	0,	0,	0,	0,	0,	0,	0,	0,	0,	0,	0,	0,	0,	0,	0,	0,	0,	0,	0,	0,	0,	0,	0,	0,	0,	0,	0,	0,	0,	0,	0,	0,	0,	0,	0,	0,	0,	0,	0,	0,	0,	0,	0,	0,	0,	0,	0,	0,	0,	0,	0,	0,	0,	0,	0,	0,	0,	0,	0,	0,	0,	0,	0,	uMMnN12s4,	0,	uM1D12s4,	0,	0,	0,	0,	0,	0,	0,	0,	0,	0,	0,	0,	0,	0,	0,	0,	0,	0],
[0,	0,	0,	0,	0,	0,	0,	0,	0,	0,	0,	0,	0,	0,	0,	0,	0,	0,	0,	0,	0,	0,	0,	0,	0,	0,	0,	0,	0,	0,	0,	0,	0,	0,	0,	0,	0,	0,	0,	0,	0,	0,	0,	0,	0,	0,	0,	0,	0,	0,	0,	0,	0,	0,	0,	0,	0,	0,	0,	0,	0,	0,	0,	0,	0,	0,	0,	0,	0,	0,	0,	0,	0,	0,	0,	0,	0,	0,	0,	0,	0,	0,	0,	0,	uMMnN12s5,	0,	0,	uM1D12s5,	0,	0,	0,	0,	0,	0,	0,	0,	0,	0,	0,	0,	0,	0,	0,	0,	0],
[0,	0,	0,	0,	0,	0,	0,	0,	0,	0,	0,	0,	0,	0,	0,	0,	0,	0,	0,	0,	0,	0,	0,	0,	0,	0,	0,	0,	0,	0,	0,	0,	0,	0,	0,	0,	0,	0,	0,	0,	0,	0,	0,	0,	0,	0,	0,	0,	0,	0,	0,	0,	0,	0,	0,	0,	0,	0,	0,	0,	0,	0,	0,	0,	0,	0,	0,	0,	0,	0,	0,	0,	0,	0,	0,	0,	0,	0,	0,	0,	uC1DE11s56onE12s56,	0,	0,	0,	uMMnN12s56,	0,	0,	0,	uM1D12s56,	0,	0,	0,	0,	0,	0,	0,	0,	0,	0,	0,	0,	0,	0,	0,	0],
[0,	0,	0,	0,	0,	0,	0,	0,	0,	0,	0,	0,	0,	0,	0,	0,	0,	0,	0,	0,	0,	0,	0,	0,	0,	0,	0,	0,	0,	0,	0,	0,	0,	0,	0,	0,	0,	0,	0,	0,	0,	0,	0,	0,	0,	0,	0,	0,	0,	0,	0,	0,	0,	0,	0,	0,	0,	0,	0,	0,	0,	0,	0,	0,	0,	0,	0,	0,	0,	0,	0,	0,	0,	0,	0,	0,	0,	0,	0,	0,	0,	0,	0,	0,	0,	0,	0,	0,	0,	uM2D13,	uMMNn13s60,	uMMNn13s59,	uMMNn13s6,	0,	0,	0,	0,	0,	0,	0,	0,	0,	0,	0,	0],
[0,	0,	0,	0,	0,	0,	0,	0,	0,	0,	0,	0,	0,	0,	0,	0,	0,	0,	0,	0,	0,	0,	0,	0,	0,	0,	0,	0,	0,	0,	0,	0,	0,	0,	0,	0,	0,	0,	0,	0,	0,	0,	0,	0,	0,	0,	0,	0,	0,	0,	0,	0,	0,	0,	0,	0,	0,	0,	0,	0,	0,	0,	0,	0,	0,	0,	0,	0,	0,	0,	0,	0,	0,	0,	0,	0,	0,	0,	0,	0,	0,	0,	0,	0,	0,	0,	0,	0,	0,	uMMnN13s60,	uM1D13s60,	0,	0,	0,	0,	0,	0,	0,	0,	0,	0,	0,	0,	0,	uC1DE14s60onE13s60],
[0,	0,	0,	0,	0,	0,	0,	0,	0,	0,	0,	0,	0,	0,	0,	0,	0,	0,	0,	0,	0,	0,	0,	0,	0,	0,	0,	0,	0,	0,	0,	0,	0,	0,	0,	0,	0,	0,	0,	0,	0,	0,	0,	0,	0,	0,	0,	0,	0,	0,	0,	0,	0,	0,	0,	0,	0,	0,	0,	0,	0,	0,	0,	0,	0,	0,	0,	0,	0,	0,	0,	0,	0,	0,	0,	0,	0,	0,	0,	0,	0,	uC1DE11s59onE13s59,	0,	0,	0,	0,	0,	0,	0,	uMMnN13s59,	0,	uM1D13s59,	0,	0,	0,	0,	0,	0,	0,	0,	0,	0,	0,	0,	0],
[0,	0,	0,	0,	0,	0,	0,	0,	0,	0,	0,	0,	0,	0,	0,	0,	0,	0,	0,	0,	0,	0,	0,	0,	0,	0,	0,	0,	0,	0,	0,	0,	0,	0,	0,	0,	0,	0,	0,	0,	0,	0,	0,	0,	0,	0,	0,	0,	0,	0,	0,	0,	0,	0,	0,	0,	0,	0,	0,	0,	0,	0,	0,	0,	0,	0,	0,	0,	0,	0,	0,	0,	0,	0,	0,	0,	0,	0,	0,	0,	0,	0,	0,	0,	0,	0,	0,	0,	0,	uMMnN13s6,	0,	0,	uM1D13s6,	0,	0,	0,	0,	0,	0,	0,	0,	0,	0,	0,	0],
[0,	0,	0,	0,	0,	0,	0,	0,	0,	0,	0,	0,	0,	0,	0,	0,	0,	0,	0,	0,	0,	0,	0,	0,	0,	0,	0,	0,	0,	0,	0,	0,	0,	0,	0,	0,	0,	0,	0,	0,	0,	0,	0,	0,	0,	0,	0,	0,	0,	0,	0,	0,	0,	0,	0,	0,	0,	0,	0,	0,	0,	0,	0,	0,	0,	0,	0,	0,	0,	0,	0,	0,	0,	0,	0,	0,	0,	0,	0,	0,	0,	0,	0,	0,	0,	0,	0,	0,	0,	0,	0,	0,	0,	uM2D14,	uMMNn14s61,	uMMNn14s7,	uMMNn14s8,	uMMNn14s9,	uMMNn14s10,	uMMNn14s11,	uMMNn14s12,	uMMNn14s13,	uMMNn14s63,	uMMNn14s62,	uMMNn14s60],
[0,	0,	0,	0,	0,	0,	0,	0,	0,	0,	0,	0,	0,	0,	0,	0,	0,	0,	0,	0,	0,	0,	0,	0,	0,	0,	0,	0,	0,	0,	0,	0,	0,	0,	0,	0,	0,	0,	0,	0,	0,	0,	0,	0,	0,	0,	0,	0,	0,	0,	0,	0,	0,	0,	0,	0,	0,	0,	0,	0,	0,	0,	0,	0,	0,	0,	0,	0,	0,	0,	0,	0,	0,	0,	0,	0,	0,	0,	0,	0,	0,	0,	0,	0,	0,	0,	0,	0,	0,	0,	0,	0,	0,	uMMnN14s61,	uM1D14s61,	0,	0,	0,	0,	0,	0,	0,	0,	0,	0],
[0,	0,	0,	0,	0,	0,	0,	0,	0,	0,	0,	0,	0,	0,	0,	0,	0,	0,	0,	0,	0,	0,	0,	0,	0,	0,	0,	0,	0,	0,	0,	0,	0,	0,	0,	0,	0,	0,	0,	0,	0,	0,	0,	0,	0,	0,	0,	0,	0,	0,	0,	0,	0,	0,	0,	0,	0,	0,	0,	0,	0,	0,	0,	0,	0,	0,	0,	0,	0,	0,	0,	0,	0,	0,	0,	0,	0,	0,	0,	0,	0,	0,	0,	0,	0,	0,	0,	0,	0,	0,	0,	0,	0,	uMMnN14s7,	0,	uM1D14s7,	0,	0,	0,	0,	0,	0,	0,	0,	0],
[0,	0,	0,	0,	0,	0,	0,	0,	0,	0,	0,	0,	0,	0,	0,	0,	0,	0,	0,	0,	0,	0,	0,	0,	0,	0,	0,	0,	0,	0,	0,	0,	0,	0,	0,	0,	0,	0,	0,	0,	0,	0,	0,	0,	0,	0,	0,	0,	0,	0,	0,	0,	0,	0,	0,	0,	0,	0,	0,	0,	0,	0,	0,	0,	0,	0,	0,	0,	0,	0,	0,	0,	0,	0,	0,	0,	0,	0,	0,	0,	0,	0,	0,	0,	0,	0,	0,	0,	0,	0,	0,	0,	0,	uMMnN14s8,	0,	0,	uM1D14s8,	0,	0,	0,	0,	0,	0,	0,	0],
[0,	0,	0,	0,	0,	0,	0,	0,	0,	0,	0,	0,	0,	0,	0,	0,	0,	0,	0,	0,	0,	0,	0,	0,	0,	0,	0,	0,	0,	0,	0,	0,	0,	0,	0,	0,	0,	0,	0,	0,	0,	0,	0,	0,	0,	0,	0,	0,	0,	0,	0,	0,	0,	0,	0,	0,	0,	0,	0,	0,	0,	0,	0,	0,	0,	0,	0,	0,	0,	0,	0,	0,	0,	0,	0,	0,	0,	0,	0,	0,	0,	0,	0,	0,	0,	0,	0,	0,	0,	0,	0,	0,	0,	uMMnN14s9,	0,	0,	0,	uM1D14s9,	0,	0,	0,	0,	0,	0,	0],
[0,	0,	0,	0,	0,	0,	0,	0,	0,	0,	0,	0,	0,	0,	0,	0,	0,	0,	0,	0,	0,	0,	0,	0,	0,	0,	0,	0,	0,	0,	0,	0,	0,	0,	0,	0,	0,	0,	0,	0,	0,	0,	0,	0,	0,	0,	0,	0,	0,	0,	0,	0,	0,	0,	0,	0,	0,	0,	0,	0,	0,	0,	0,	0,	0,	0,	0,	0,	0,	0,	0,	0,	0,	0,	0,	0,	0,	0,	0,	0,	0,	0,	0,	0,	0,	0,	0,	0,	0,	0,	0,	0,	0,	uMMnN14s10,	0,	0,	0,	0,	uM1D14s10,	0,	0,	0,	0,	0,	0],
[0,	0,	0,	0,	0,	0,	0,	0,	0,	0,	0,	0,	0,	0,	0,	0,	0,	0,	0,	0,	0,	0,	0,	0,	0,	0,	0,	0,	0,	0,	0,	0,	0,	0,	0,	0,	0,	0,	0,	0,	0,	0,	0,	0,	0,	0,	0,	0,	0,	0,	0,	0,	0,	0,	0,	0,	0,	0,	0,	0,	0,	0,	0,	0,	0,	0,	0,	0,	0,	0,	0,	0,	0,	0,	0,	0,	0,	0,	0,	0,	0,	0,	0,	0,	0,	0,	0,	0,	0,	0,	0,	0,	0,	uMMnN14s11,	0,	0,	0,	0,	0,	uM1D14s11,	0,	0,	0,	0,	0],
[0,	0,	0,	0,	0,	0,	0,	0,	0,	0,	0,	0,	0,	0,	0,	0,	0,	0,	0,	0,	0,	0,	0,	0,	0,	0,	0,	0,	0,	0,	0,	0,	0,	0,	0,	0,	0,	0,	0,	0,	0,	0,	0,	0,	0,	0,	0,	0,	0,	0,	0,	0,	0,	0,	0,	0,	0,	0,	0,	0,	0,	0,	0,	0,	0,	0,	0,	0,	0,	0,	0,	0,	0,	0,	0,	0,	0,	0,	0,	0,	0,	0,	0,	0,	0,	0,	0,	0,	0,	0,	0,	0,	0,	uMMnN14s12,	0,	0,	0,	0,	0,	0,	uM1D14s12,	0,	0,	0,	0],
[0,	0,	0,	0,	0,	0,	0,	0,	0,	0,	0,	0,	0,	0,	0,	0,	0,	0,	0,	0,	0,	0,	0,	0,	0,	0,	0,	0,	0,	0,	0,	0,	0,	0,	0,	0,	0,	0,	0,	0,	0,	0,	0,	0,	0,	0,	0,	0,	0,	0,	0,	0,	0,	0,	0,	0,	0,	0,	0,	0,	0,	0,	0,	0,	0,	0,	0,	0,	0,	0,	0,	0,	0,	0,	0,	0,	0,	0,	0,	0,	0,	0,	0,	0,	0,	0,	0,	0,	0,	0,	0,	0,	0,	uMMnN14s13,	0,	0,	0,	0,	0,	0,	0,	uM1D14s13,	0,	0,	0],
[0,	0,	0,	0,	0,	0,	0,	0,	0,	0,	0,	0,	0,	0,	0,	0,	0,	0,	0,	0,	0,	0,	0,	0,	0,	0,	0,	uC1DE2s63onE14s63,	0,	0,	0,	0,	0,	0,	0,	0,	0,	0,	0,	0,	0,	0,	0,	0,	0,	0,	0,	0,	0,	0,	0,	0,	0,	0,	0,	0,	0,	0,	0,	0,	0,	0,	0,	0,	0,	0,	0,	0,	0,	0,	0,	0,	0,	0,	0,	0,	0,	0,	0,	0,	0,	0,	0,	0,	0,	0,	0,	0,	0,	0,	0,	0,	0,	uMMnN14s63,	0,	0,	0,	0,	0,	0,	0,	0,	uM1D14s63,	0,	0],
[0,	0,	0,	0,	0,	0,	0,	0,	0,	0,	0,	0,	0,	0,	0,	0,	0,	0,	0,	0,	0,	0,	0,	0,	0,	0,	uC1DE2s62onE14s62,	0,	0,	0,	0,	0,	0,	0,	0,	0,	0,	0,	0,	0,	0,	0,	0,	0,	0,	0,	0,	0,	0,	0,	0,	0,	0,	0,	0,	0,	0,	0,	0,	0,	0,	0,	0,	0,	0,	0,	0,	0,	0,	0,	0,	0,	0,	0,	0,	0,	0,	0,	0,	0,	0,	0,	0,	0,	0,	0,	0,	0,	0,	0,	0,	0,	0,	uMMnN14s62,	0,	0,	0,	0,	0,	0,	0,	0,	0,	uM1D14s62,	0],
[0,	0,	0,	0,	0,	0,	0,	0,	0,	0,	0,	0,	0,	0,	0,	0,	0,	0,	0,	0,	0,	0,	0,	0,	0,	0,	0,	0,	0,	0,	0,	0,	0,	0,	0,	0,	0,	0,	0,	0,	0,	0,	0,	0,	0,	0,	0,	0,	0,	0,	0,	0,	0,	0,	0,	0,	0,	0,	0,	0,	0,	0,	0,	0,	0,	0,	0,	0,	0,	0,	0,	0,	0,	0,	0,	0,	0,	0,	0,	0,	0,	0,	0,	0,	0,	0,	0,	0,	0,	0,	uC1DE13s60onE14s60,	0,	0,	uMMnN14s60,	0,	0,	0,	0,	0,	0,	0,	0,	0,	0,	uM1D14s60]
];
matrix M;
	OBtestCSR(M1,M,I1I2,NbSpecies);
set(M,solver=GMRES);
