# Supplementary material for: Modelling Population Dynamics in Realistic Landscapes with Linear Elements: A Mechanistic-Statistical Reaction-Diffusion Approach
Source: PLoS One. 2016 Mar 17;11(3):e0151217. doi: 10.1371/journal.pone.0151217 (PMC4795701; doi:10.1371/journal.pone.0151217)
Supplement: S1 File — The Freefem++ programs build sparse matrices corresponding to the variational formulations of the 1D and 2D reaction-diffusion equations and to the interactions between all of the 2D and 1D domains. The second step consists in assembling these elementary matrices into a sparse block matrix which is used in the Newton-Raphson algorithm. The programs (ZIP) are listed below: simul.edp is the main program; buildMatGen.edp builds the sparce block matrix; defDofsGen.edp defines the degree of freedom of each domains; defGeomGen.edp builds the meshes from the geometry; defICGen.edp contains the initial conditions; defVarfGen.edp contains the variational formulations; defMatGen.edp gets index of degree of freedom shared between consecutive edges; defParamsGen.edp declares the parameters of the model; inputParam.edp contains the parameter values; myMacro.edp contains a macro to compute the likelihood; postTraitement.edp computes the likelihood of the current state; postTraitementEnd.edp computes the likelihood of the simulation; postTraitementInit.edp initializes the likelihood; postTraitementLoad.edp loads the meshes used for the likelihood computation; timeSteppingGen.edp does the implicit time step; mat1D2Duseful.edp contains some macro to build the elementary blocks from the variational formulation; geomMacro.edp contains a macro getting the boundary degrees of freedom located on a edge; resizeCSR.cpp is a C++ program which modifies the sparse block matrix to implement the boundary conditions between 1D edges. (ZIP) [file pone.0151217.s006.zip › SRC/buildWire.edp]

load "iovtk"
load "resizeCSR"
include "mat1D2Duseful.edp";
include "myMacro.edp";
include "defGeomGen.edp"
include "defDofsGen.edp"

int nAux;
ofstream pyWire("buildActorWires.py");
int curPt;
macro actorWire(mu2d,mu1dX,mu1dY,mndof1D,mzoi,ii,order)
{
  mu2d=x;
  convert2Dto1D2(mu2d,mu1dX,mndof1D,mzoi);
  mu2d=y;
  convert2Dto1D2(mu2d,mu1dY,mndof1D,mzoi);
  if (order>0){
    for (int k=0;k<mndof1D;k++){
      pyWire<<"points"<<ii<<".SetPoint("<<curPt<<","<<mu1dX(k) <<","<< mu1dY(k)<<", 0.1)"<<endl;
      pyWire<<"lines"<<ii<<".InsertCellPoint("<<curPt<<");"<<endl;
      curPt++;
    }
  }else{
    for (int k=0;k<mndof1D;k++){
      pyWire<<"points"<<ii<<".SetPoint("<<curPt<<","<<mu1dX(mndof1D-1-k) <<","<< mu1dY(mndof1D-1-k)<<", 0.1)"<<endl;
      pyWire<<"lines"<<ii<<".InsertCellPoint("<<curPt<<");"<<endl;
      curPt++;
    }
  }
  real aux=0;
  for (int k=1;k<mndof1D;k++){
    real ddx=mu1dX(k)-mu1dX(k-1);
    real ddy=mu1dY(k)-mu1dY(k-1);
    aux = aux +sqrt(ddx*ddx+ddy*ddy);
  }
  cout<<" length = "<<aux<<endl;
}//

include "genBuildWires.edp"
