# Supplementary material for: Modelling Population Dynamics in Realistic Landscapes with Linear Elements: A Mechanistic-Statistical Reaction-Diffusion Approach
Source: PLoS One. 2016 Mar 17;11(3):e0151217. doi: 10.1371/journal.pone.0151217 (PMC4795701; doi:10.1371/journal.pone.0151217)
Supplement: S1 File — The Freefem++ programs build sparse matrices corresponding to the variational formulations of the 1D and 2D reaction-diffusion equations and to the interactions between all of the 2D and 1D domains. The second step consists in assembling these elementary matrices into a sparse block matrix which is used in the Newton-Raphson algorithm. The programs (ZIP) are listed below: simul.edp is the main program; buildMatGen.edp builds the sparce block matrix; defDofsGen.edp defines the degree of freedom of each domains; defGeomGen.edp builds the meshes from the geometry; defICGen.edp contains the initial conditions; defVarfGen.edp contains the variational formulations; defMatGen.edp gets index of degree of freedom shared between consecutive edges; defParamsGen.edp declares the parameters of the model; inputParam.edp contains the parameter values; myMacro.edp contains a macro to compute the likelihood; postTraitement.edp computes the likelihood of the current state; postTraitementEnd.edp computes the likelihood of the simulation; postTraitementInit.edp initializes the likelihood; postTraitementLoad.edp loads the meshes used for the likelihood computation; timeSteppingGen.edp does the implicit time step; mat1D2Duseful.edp contains some macro to build the elementary blocks from the variational formulation; geomMacro.edp contains a macro getting the boundary degrees of freedom located on a edge; resizeCSR.cpp is a C++ program which modifies the sparse block matrix to implement the boundary conditions between 1D edges. (ZIP) [file pone.0151217.s006.zip › SRC/defDofsGen.edp]

int NbSpecies=1;
//BEGIN DOFS DEF
int[int] zoibuff(55);
	//BEGIN DOFS declar
//Omega 0
int n2Ddofs0=Vh0.ndof;
int n1Ddofs0s43,n1Ddofs0s37,n1Ddofs0s36,n1Ddofs0s45,n1Ddofs0s40;
//Omega 1
int n2Ddofs1=Vh1.ndof;
int n1Ddofs1s20,n1Ddofs1s21,n1Ddofs1s22,n1Ddofs1s23,n1Ddofs1s24,n1Ddofs1s35,n1Ddofs1s37,n1Ddofs1s38,n1Ddofs1s19;
//Omega 2
int n2Ddofs2=Vh2.ndof;
int n1Ddofs2s14,n1Ddofs2s15,n1Ddofs2s16,n1Ddofs2s17,n1Ddofs2s18,n1Ddofs2s39,n1Ddofs2s40,n1Ddofs2s58,n1Ddofs2s57,n1Ddofs2s62,n1Ddofs2s63;
//Omega 3
int n2Ddofs3=Vh3.ndof;
int n1Ddofs3s43,n1Ddofs3s39,n1Ddofs3s38;
//Omega 4
int n2Ddofs4=Vh4.ndof;
int n1Ddofs4s44,n1Ddofs4s36,n1Ddofs4s35,n1Ddofs4s25,n1Ddofs4s26,n1Ddofs4s27,n1Ddofs4s28;
//Omega 5
int n2Ddofs5=Vh5.ndof;
int n1Ddofs5s42,n1Ddofs5s41,n1Ddofs5s46,n1Ddofs5s58,n1Ddofs5s45;
//Omega 6
int n2Ddofs6=Vh6.ndof;
int n1Ddofs6s32,n1Ddofs6s48,n1Ddofs6s47,n1Ddofs6s50,n1Ddofs6s31;
//Omega 7
int n2Ddofs7=Vh7.ndof;
int n1Ddofs7s42,n1Ddofs7s44,n1Ddofs7s29,n1Ddofs7s30,n1Ddofs7s50;
//Omega 8
int n2Ddofs8=Vh8.ndof;
int n1Ddofs8s47,n1Ddofs8s52,n1Ddofs8s51,n1Ddofs8s41;
//Omega 9
int n2Ddofs9=Vh9.ndof;
int n1Ddofs9s49,n1Ddofs9s33,n1Ddofs9s34,n1Ddofs9s0,n1Ddofs9s53,n1Ddofs9s52,n1Ddofs9s48;
//Omega 10
int n2Ddofs10=Vh10.ndof;
int n1Ddofs10s51,n1Ddofs10s53,n1Ddofs10s1,n1Ddofs10s2,n1Ddofs10s54;
//Omega 11
int n2Ddofs11=Vh11.ndof;
int n1Ddofs11s54,n1Ddofs11s3,n1Ddofs11s56,n1Ddofs11s59,n1Ddofs11s57,n1Ddofs11s46;
//Omega 12
int n2Ddofs12=Vh12.ndof;
int n1Ddofs12s55,n1Ddofs12s4,n1Ddofs12s5,n1Ddofs12s56;
//Omega 13
int n2Ddofs13=Vh13.ndof;
int n1Ddofs13s60,n1Ddofs13s59,n1Ddofs13s6;
//Omega 14
int n2Ddofs14=Vh14.ndof;
int n1Ddofs14s61,n1Ddofs14s7,n1Ddofs14s8,n1Ddofs14s9,n1Ddofs14s10,n1Ddofs14s11,n1Ddofs14s12,n1Ddofs14s13,n1Ddofs14s63,n1Ddofs14s62,n1Ddofs14s60;
	//END DOFS declar
	//BEGIN GET 1D DOFS index
boundarydofs(labE43,EA43*x+EB43*y-100000,Th0,Vh0,zoibuff,n1Ddofs0s43);
int[int] zoi0s43(n1Ddofs0s43);
zoi0s43=zoibuff(0:n1Ddofs0s43-1);

cout<<"labE43"<<endl;
boundarydofs(labE37,EA37*x+EB37*y-100000,Th0,Vh0,zoibuff,n1Ddofs0s37);
int[int] zoi0s37(n1Ddofs0s37);
zoi0s37=zoibuff(0:n1Ddofs0s37-1);

cout<<"labE37"<<endl;
boundarydofs(labE36,EA36*x+EB36*y-100000,Th0,Vh0,zoibuff,n1Ddofs0s36);
int[int] zoi0s36(n1Ddofs0s36);
zoi0s36=zoibuff(0:n1Ddofs0s36-1);

cout<<"labE36"<<endl;
boundarydofs(labE45,EA45*x+EB45*y-100000,Th0,Vh0,zoibuff,n1Ddofs0s45);
int[int] zoi0s45(n1Ddofs0s45);
zoi0s45=zoibuff(0:n1Ddofs0s45-1);

cout<<"labE45"<<endl;
boundarydofs(labE40,EA40*x+EB40*y-100000,Th0,Vh0,zoibuff,n1Ddofs0s40);
int[int] zoi0s40(n1Ddofs0s40);
zoi0s40=zoibuff(0:n1Ddofs0s40-1);

cout<<"labE40"<<endl;
boundarydofs(labE20,EA20*x+EB20*y-100000,Th1,Vh1,zoibuff,n1Ddofs1s20);
int[int] zoi1s20(n1Ddofs1s20);
zoi1s20=zoibuff(0:n1Ddofs1s20-1);

cout<<"labE20"<<endl;
boundarydofs(labE21,EA21*x+EB21*y-100000,Th1,Vh1,zoibuff,n1Ddofs1s21);
int[int] zoi1s21(n1Ddofs1s21);
zoi1s21=zoibuff(0:n1Ddofs1s21-1);

cout<<"labE21"<<endl;
boundarydofs(labE22,EA22*x+EB22*y-100000,Th1,Vh1,zoibuff,n1Ddofs1s22);
int[int] zoi1s22(n1Ddofs1s22);
zoi1s22=zoibuff(0:n1Ddofs1s22-1);

cout<<"labE22"<<endl;
boundarydofs(labE23,EA23*x+EB23*y-100000,Th1,Vh1,zoibuff,n1Ddofs1s23);
int[int] zoi1s23(n1Ddofs1s23);
zoi1s23=zoibuff(0:n1Ddofs1s23-1);

cout<<"labE23"<<endl;
boundarydofs(labE24,EA24*x+EB24*y-100000,Th1,Vh1,zoibuff,n1Ddofs1s24);
int[int] zoi1s24(n1Ddofs1s24);
zoi1s24=zoibuff(0:n1Ddofs1s24-1);

cout<<"labE24"<<endl;
boundarydofs(labE35,EA35*x+EB35*y-100000,Th1,Vh1,zoibuff,n1Ddofs1s35);
int[int] zoi1s35(n1Ddofs1s35);
zoi1s35=zoibuff(0:n1Ddofs1s35-1);

cout<<"labE35"<<endl;
boundarydofs(labE37,EA37*x+EB37*y-100000,Th1,Vh1,zoibuff,n1Ddofs1s37);
int[int] zoi1s37(n1Ddofs1s37);
zoi1s37=zoibuff(0:n1Ddofs1s37-1);

cout<<"labE37"<<endl;
boundarydofs(labE38,EA38*x+EB38*y-100000,Th1,Vh1,zoibuff,n1Ddofs1s38);
int[int] zoi1s38(n1Ddofs1s38);
zoi1s38=zoibuff(0:n1Ddofs1s38-1);

cout<<"labE38"<<endl;
boundarydofs(labE19,EA19*x+EB19*y-100000,Th1,Vh1,zoibuff,n1Ddofs1s19);
int[int] zoi1s19(n1Ddofs1s19);
zoi1s19=zoibuff(0:n1Ddofs1s19-1);

cout<<"labE19"<<endl;
boundarydofs(labE14,EA14*x+EB14*y-100000,Th2,Vh2,zoibuff,n1Ddofs2s14);
int[int] zoi2s14(n1Ddofs2s14);
zoi2s14=zoibuff(0:n1Ddofs2s14-1);

cout<<"labE14"<<endl;
boundarydofs(labE15,EA15*x+EB15*y-100000,Th2,Vh2,zoibuff,n1Ddofs2s15);
int[int] zoi2s15(n1Ddofs2s15);
zoi2s15=zoibuff(0:n1Ddofs2s15-1);

cout<<"labE15"<<endl;
boundarydofs(labE16,EA16*x+EB16*y-100000,Th2,Vh2,zoibuff,n1Ddofs2s16);
int[int] zoi2s16(n1Ddofs2s16);
zoi2s16=zoibuff(0:n1Ddofs2s16-1);

cout<<"labE16"<<endl;
boundarydofs(labE17,EA17*x+EB17*y-100000,Th2,Vh2,zoibuff,n1Ddofs2s17);
int[int] zoi2s17(n1Ddofs2s17);
zoi2s17=zoibuff(0:n1Ddofs2s17-1);

cout<<"labE17"<<endl;
boundarydofs(labE18,EA18*x+EB18*y-100000,Th2,Vh2,zoibuff,n1Ddofs2s18);
int[int] zoi2s18(n1Ddofs2s18);
zoi2s18=zoibuff(0:n1Ddofs2s18-1);

cout<<"labE18"<<endl;
boundarydofs(labE39,EA39*x+EB39*y-100000,Th2,Vh2,zoibuff,n1Ddofs2s39);
int[int] zoi2s39(n1Ddofs2s39);
zoi2s39=zoibuff(0:n1Ddofs2s39-1);

cout<<"labE39"<<endl;
boundarydofs(labE40,EA40*x+EB40*y-100000,Th2,Vh2,zoibuff,n1Ddofs2s40);
int[int] zoi2s40(n1Ddofs2s40);
zoi2s40=zoibuff(0:n1Ddofs2s40-1);

cout<<"labE40"<<endl;
boundarydofs(labE58,EA58*x+EB58*y-100000,Th2,Vh2,zoibuff,n1Ddofs2s58);
int[int] zoi2s58(n1Ddofs2s58);
zoi2s58=zoibuff(0:n1Ddofs2s58-1);

cout<<"labE58"<<endl;
boundarydofs(labE57,EA57*x+EB57*y-100000,Th2,Vh2,zoibuff,n1Ddofs2s57);
int[int] zoi2s57(n1Ddofs2s57);
zoi2s57=zoibuff(0:n1Ddofs2s57-1);

cout<<"labE57"<<endl;
boundarydofs(labE62,EA62*x+EB62*y-100000,Th2,Vh2,zoibuff,n1Ddofs2s62);
int[int] zoi2s62(n1Ddofs2s62);
zoi2s62=zoibuff(0:n1Ddofs2s62-1);

cout<<"labE62"<<endl;
boundarydofs(labE63,EA63*x+EB63*y-100000,Th2,Vh2,zoibuff,n1Ddofs2s63);
int[int] zoi2s63(n1Ddofs2s63);
zoi2s63=zoibuff(0:n1Ddofs2s63-1);

cout<<"labE63"<<endl;
boundarydofs(labE43,EA43*x+EB43*y-100000,Th3,Vh3,zoibuff,n1Ddofs3s43);
int[int] zoi3s43(n1Ddofs3s43);
zoi3s43=zoibuff(0:n1Ddofs3s43-1);

cout<<"labE43"<<endl;
boundarydofs(labE39,EA39*x+EB39*y-100000,Th3,Vh3,zoibuff,n1Ddofs3s39);
int[int] zoi3s39(n1Ddofs3s39);
zoi3s39=zoibuff(0:n1Ddofs3s39-1);

cout<<"labE39"<<endl;
boundarydofs(labE38,EA38*x+EB38*y-100000,Th3,Vh3,zoibuff,n1Ddofs3s38);
int[int] zoi3s38(n1Ddofs3s38);
zoi3s38=zoibuff(0:n1Ddofs3s38-1);

cout<<"labE38"<<endl;
boundarydofs(labE44,EA44*x+EB44*y-100000,Th4,Vh4,zoibuff,n1Ddofs4s44);
int[int] zoi4s44(n1Ddofs4s44);
zoi4s44=zoibuff(0:n1Ddofs4s44-1);

cout<<"labE44"<<endl;
boundarydofs(labE36,EA36*x+EB36*y-100000,Th4,Vh4,zoibuff,n1Ddofs4s36);
int[int] zoi4s36(n1Ddofs4s36);
zoi4s36=zoibuff(0:n1Ddofs4s36-1);

cout<<"labE36"<<endl;
boundarydofs(labE35,EA35*x+EB35*y-100000,Th4,Vh4,zoibuff,n1Ddofs4s35);
int[int] zoi4s35(n1Ddofs4s35);
zoi4s35=zoibuff(0:n1Ddofs4s35-1);

cout<<"labE35"<<endl;
boundarydofs(labE25,EA25*x+EB25*y-100000,Th4,Vh4,zoibuff,n1Ddofs4s25);
int[int] zoi4s25(n1Ddofs4s25);
zoi4s25=zoibuff(0:n1Ddofs4s25-1);

cout<<"labE25"<<endl;
boundarydofs(labE26,EA26*x+EB26*y-100000,Th4,Vh4,zoibuff,n1Ddofs4s26);
int[int] zoi4s26(n1Ddofs4s26);
zoi4s26=zoibuff(0:n1Ddofs4s26-1);

cout<<"labE26"<<endl;
boundarydofs(labE27,EA27*x+EB27*y-100000,Th4,Vh4,zoibuff,n1Ddofs4s27);
int[int] zoi4s27(n1Ddofs4s27);
zoi4s27=zoibuff(0:n1Ddofs4s27-1);

cout<<"labE27"<<endl;
boundarydofs(labE28,EA28*x+EB28*y-100000,Th4,Vh4,zoibuff,n1Ddofs4s28);
int[int] zoi4s28(n1Ddofs4s28);
zoi4s28=zoibuff(0:n1Ddofs4s28-1);

cout<<"labE28"<<endl;
boundarydofs(labE42,EA42*x+EB42*y-100000,Th5,Vh5,zoibuff,n1Ddofs5s42);
int[int] zoi5s42(n1Ddofs5s42);
zoi5s42=zoibuff(0:n1Ddofs5s42-1);

cout<<"labE42"<<endl;
boundarydofs(labE41,EA41*x+EB41*y-100000,Th5,Vh5,zoibuff,n1Ddofs5s41);
int[int] zoi5s41(n1Ddofs5s41);
zoi5s41=zoibuff(0:n1Ddofs5s41-1);

cout<<"labE41"<<endl;
boundarydofs(labE46,EA46*x+EB46*y-100000,Th5,Vh5,zoibuff,n1Ddofs5s46);
int[int] zoi5s46(n1Ddofs5s46);
zoi5s46=zoibuff(0:n1Ddofs5s46-1);

cout<<"labE46"<<endl;
boundarydofs(labE58,EA58*x+EB58*y-100000,Th5,Vh5,zoibuff,n1Ddofs5s58);
int[int] zoi5s58(n1Ddofs5s58);
zoi5s58=zoibuff(0:n1Ddofs5s58-1);

cout<<"labE58"<<endl;
boundarydofs(labE45,EA45*x+EB45*y-100000,Th5,Vh5,zoibuff,n1Ddofs5s45);
int[int] zoi5s45(n1Ddofs5s45);
zoi5s45=zoibuff(0:n1Ddofs5s45-1);

cout<<"labE45"<<endl;
boundarydofs(labE32,EA32*x+EB32*y-100000,Th6,Vh6,zoibuff,n1Ddofs6s32);
int[int] zoi6s32(n1Ddofs6s32);
zoi6s32=zoibuff(0:n1Ddofs6s32-1);

cout<<"labE32"<<endl;
boundarydofs(labE48,EA48*x+EB48*y-100000,Th6,Vh6,zoibuff,n1Ddofs6s48);
int[int] zoi6s48(n1Ddofs6s48);
zoi6s48=zoibuff(0:n1Ddofs6s48-1);

cout<<"labE48"<<endl;
boundarydofs(labE47,EA47*x+EB47*y-100000,Th6,Vh6,zoibuff,n1Ddofs6s47);
int[int] zoi6s47(n1Ddofs6s47);
zoi6s47=zoibuff(0:n1Ddofs6s47-1);

cout<<"labE47"<<endl;
boundarydofs(labE50,EA50*x+EB50*y-100000,Th6,Vh6,zoibuff,n1Ddofs6s50);
int[int] zoi6s50(n1Ddofs6s50);
zoi6s50=zoibuff(0:n1Ddofs6s50-1);

cout<<"labE50"<<endl;
boundarydofs(labE31,EA31*x+EB31*y-100000,Th6,Vh6,zoibuff,n1Ddofs6s31);
int[int] zoi6s31(n1Ddofs6s31);
zoi6s31=zoibuff(0:n1Ddofs6s31-1);

cout<<"labE31"<<endl;
boundarydofs(labE42,EA42*x+EB42*y-100000,Th7,Vh7,zoibuff,n1Ddofs7s42);
int[int] zoi7s42(n1Ddofs7s42);
zoi7s42=zoibuff(0:n1Ddofs7s42-1);

cout<<"labE42"<<endl;
boundarydofs(labE44,EA44*x+EB44*y-100000,Th7,Vh7,zoibuff,n1Ddofs7s44);
int[int] zoi7s44(n1Ddofs7s44);
zoi7s44=zoibuff(0:n1Ddofs7s44-1);

cout<<"labE44"<<endl;
boundarydofs(labE29,EA29*x+EB29*y-100000,Th7,Vh7,zoibuff,n1Ddofs7s29);
int[int] zoi7s29(n1Ddofs7s29);
zoi7s29=zoibuff(0:n1Ddofs7s29-1);

cout<<"labE29"<<endl;
boundarydofs(labE30,EA30*x+EB30*y-100000,Th7,Vh7,zoibuff,n1Ddofs7s30);
int[int] zoi7s30(n1Ddofs7s30);
zoi7s30=zoibuff(0:n1Ddofs7s30-1);

cout<<"labE30"<<endl;
boundarydofs(labE50,EA50*x+EB50*y-100000,Th7,Vh7,zoibuff,n1Ddofs7s50);
int[int] zoi7s50(n1Ddofs7s50);
zoi7s50=zoibuff(0:n1Ddofs7s50-1);

cout<<"labE50"<<endl;
boundarydofs(labE47,EA47*x+EB47*y-100000,Th8,Vh8,zoibuff,n1Ddofs8s47);
int[int] zoi8s47(n1Ddofs8s47);
zoi8s47=zoibuff(0:n1Ddofs8s47-1);

cout<<"labE47"<<endl;
boundarydofs(labE52,EA52*x+EB52*y-100000,Th8,Vh8,zoibuff,n1Ddofs8s52);
int[int] zoi8s52(n1Ddofs8s52);
zoi8s52=zoibuff(0:n1Ddofs8s52-1);

cout<<"labE52"<<endl;
boundarydofs(labE51,EA51*x+EB51*y-100000,Th8,Vh8,zoibuff,n1Ddofs8s51);
int[int] zoi8s51(n1Ddofs8s51);
zoi8s51=zoibuff(0:n1Ddofs8s51-1);

cout<<"labE51"<<endl;
boundarydofs(labE41,EA41*x+EB41*y-100000,Th8,Vh8,zoibuff,n1Ddofs8s41);
int[int] zoi8s41(n1Ddofs8s41);
zoi8s41=zoibuff(0:n1Ddofs8s41-1);

cout<<"labE41"<<endl;
boundarydofs(labE49,EA49*x+EB49*y-100000,Th9,Vh9,zoibuff,n1Ddofs9s49);
int[int] zoi9s49(n1Ddofs9s49);
zoi9s49=zoibuff(0:n1Ddofs9s49-1);

cout<<"labE49"<<endl;
boundarydofs(labE33,EA33*x+EB33*y-100000,Th9,Vh9,zoibuff,n1Ddofs9s33);
int[int] zoi9s33(n1Ddofs9s33);
zoi9s33=zoibuff(0:n1Ddofs9s33-1);

cout<<"labE33"<<endl;
boundarydofs(labE34,EA34*x+EB34*y-100000,Th9,Vh9,zoibuff,n1Ddofs9s34);
int[int] zoi9s34(n1Ddofs9s34);
zoi9s34=zoibuff(0:n1Ddofs9s34-1);

cout<<"labE34"<<endl;
boundarydofs(labE0,EA0*x+EB0*y-100000,Th9,Vh9,zoibuff,n1Ddofs9s0);
int[int] zoi9s0(n1Ddofs9s0);
zoi9s0=zoibuff(0:n1Ddofs9s0-1);

cout<<"labE0"<<endl;
boundarydofs(labE53,EA53*x+EB53*y-100000,Th9,Vh9,zoibuff,n1Ddofs9s53);
int[int] zoi9s53(n1Ddofs9s53);
zoi9s53=zoibuff(0:n1Ddofs9s53-1);

cout<<"labE53"<<endl;
boundarydofs(labE52,EA52*x+EB52*y-100000,Th9,Vh9,zoibuff,n1Ddofs9s52);
int[int] zoi9s52(n1Ddofs9s52);
zoi9s52=zoibuff(0:n1Ddofs9s52-1);

cout<<"labE52"<<endl;
boundarydofs(labE48,EA48*x+EB48*y-100000,Th9,Vh9,zoibuff,n1Ddofs9s48);
int[int] zoi9s48(n1Ddofs9s48);
zoi9s48=zoibuff(0:n1Ddofs9s48-1);

cout<<"labE48"<<endl;
boundarydofs(labE51,EA51*x+EB51*y-100000,Th10,Vh10,zoibuff,n1Ddofs10s51);
int[int] zoi10s51(n1Ddofs10s51);
zoi10s51=zoibuff(0:n1Ddofs10s51-1);

cout<<"labE51"<<endl;
boundarydofs(labE53,EA53*x+EB53*y-100000,Th10,Vh10,zoibuff,n1Ddofs10s53);
int[int] zoi10s53(n1Ddofs10s53);
zoi10s53=zoibuff(0:n1Ddofs10s53-1);

cout<<"labE53"<<endl;
boundarydofs(labE1,EA1*x+EB1*y-100000,Th10,Vh10,zoibuff,n1Ddofs10s1);
int[int] zoi10s1(n1Ddofs10s1);
zoi10s1=zoibuff(0:n1Ddofs10s1-1);

cout<<"labE1"<<endl;
boundarydofs(labE2,EA2*x+EB2*y-100000,Th10,Vh10,zoibuff,n1Ddofs10s2);
int[int] zoi10s2(n1Ddofs10s2);
zoi10s2=zoibuff(0:n1Ddofs10s2-1);

cout<<"labE2"<<endl;
boundarydofs(labE54,EA54*x+EB54*y-100000,Th10,Vh10,zoibuff,n1Ddofs10s54);
int[int] zoi10s54(n1Ddofs10s54);
zoi10s54=zoibuff(0:n1Ddofs10s54-1);

cout<<"labE54"<<endl;
boundarydofs(labE54,EA54*x+EB54*y-100000,Th11,Vh11,zoibuff,n1Ddofs11s54);
int[int] zoi11s54(n1Ddofs11s54);
zoi11s54=zoibuff(0:n1Ddofs11s54-1);

cout<<"labE54"<<endl;
boundarydofs(labE3,EA3*x+EB3*y-100000,Th11,Vh11,zoibuff,n1Ddofs11s3);
int[int] zoi11s3(n1Ddofs11s3);
zoi11s3=zoibuff(0:n1Ddofs11s3-1);

cout<<"labE3"<<endl;
boundarydofs(labE56,EA56*x+EB56*y-100000,Th11,Vh11,zoibuff,n1Ddofs11s56);
int[int] zoi11s56(n1Ddofs11s56);
zoi11s56=zoibuff(0:n1Ddofs11s56-1);

cout<<"labE56"<<endl;
boundarydofs(labE59,EA59*x+EB59*y-100000,Th11,Vh11,zoibuff,n1Ddofs11s59);
int[int] zoi11s59(n1Ddofs11s59);
zoi11s59=zoibuff(0:n1Ddofs11s59-1);

cout<<"labE59"<<endl;
boundarydofs(labE57,EA57*x+EB57*y-100000,Th11,Vh11,zoibuff,n1Ddofs11s57);
int[int] zoi11s57(n1Ddofs11s57);
zoi11s57=zoibuff(0:n1Ddofs11s57-1);

cout<<"labE57"<<endl;
boundarydofs(labE46,EA46*x+EB46*y-100000,Th11,Vh11,zoibuff,n1Ddofs11s46);
int[int] zoi11s46(n1Ddofs11s46);
zoi11s46=zoibuff(0:n1Ddofs11s46-1);

cout<<"labE46"<<endl;
boundarydofs(labE55,EA55*x+EB55*y-100000,Th12,Vh12,zoibuff,n1Ddofs12s55);
int[int] zoi12s55(n1Ddofs12s55);
zoi12s55=zoibuff(0:n1Ddofs12s55-1);

cout<<"labE55"<<endl;
boundarydofs(labE4,EA4*x+EB4*y-100000,Th12,Vh12,zoibuff,n1Ddofs12s4);
int[int] zoi12s4(n1Ddofs12s4);
zoi12s4=zoibuff(0:n1Ddofs12s4-1);

cout<<"labE4"<<endl;
boundarydofs(labE5,EA5*x+EB5*y-100000,Th12,Vh12,zoibuff,n1Ddofs12s5);
int[int] zoi12s5(n1Ddofs12s5);
zoi12s5=zoibuff(0:n1Ddofs12s5-1);

cout<<"labE5"<<endl;
boundarydofs(labE56,EA56*x+EB56*y-100000,Th12,Vh12,zoibuff,n1Ddofs12s56);
int[int] zoi12s56(n1Ddofs12s56);
zoi12s56=zoibuff(0:n1Ddofs12s56-1);

cout<<"labE56"<<endl;
boundarydofs(labE60,EA60*x+EB60*y-100000,Th13,Vh13,zoibuff,n1Ddofs13s60);
int[int] zoi13s60(n1Ddofs13s60);
zoi13s60=zoibuff(0:n1Ddofs13s60-1);

cout<<"labE60"<<endl;
boundarydofs(labE59,EA59*x+EB59*y-100000,Th13,Vh13,zoibuff,n1Ddofs13s59);
int[int] zoi13s59(n1Ddofs13s59);
zoi13s59=zoibuff(0:n1Ddofs13s59-1);

cout<<"labE59"<<endl;
boundarydofs(labE6,EA6*x+EB6*y-100000,Th13,Vh13,zoibuff,n1Ddofs13s6);
int[int] zoi13s6(n1Ddofs13s6);
zoi13s6=zoibuff(0:n1Ddofs13s6-1);

cout<<"labE6"<<endl;
boundarydofs(labE61,EA61*x+EB61*y-100000,Th14,Vh14,zoibuff,n1Ddofs14s61);
int[int] zoi14s61(n1Ddofs14s61);
zoi14s61=zoibuff(0:n1Ddofs14s61-1);

cout<<"labE61"<<endl;
boundarydofs(labE7,EA7*x+EB7*y-100000,Th14,Vh14,zoibuff,n1Ddofs14s7);
int[int] zoi14s7(n1Ddofs14s7);
zoi14s7=zoibuff(0:n1Ddofs14s7-1);

cout<<"labE7"<<endl;
boundarydofs(labE8,EA8*x+EB8*y-100000,Th14,Vh14,zoibuff,n1Ddofs14s8);
int[int] zoi14s8(n1Ddofs14s8);
zoi14s8=zoibuff(0:n1Ddofs14s8-1);

cout<<"labE8"<<endl;
boundarydofs(labE9,EA9*x+EB9*y-100000,Th14,Vh14,zoibuff,n1Ddofs14s9);
int[int] zoi14s9(n1Ddofs14s9);
zoi14s9=zoibuff(0:n1Ddofs14s9-1);

cout<<"labE9"<<endl;
boundarydofs(labE10,EA10*x+EB10*y-100000,Th14,Vh14,zoibuff,n1Ddofs14s10);
int[int] zoi14s10(n1Ddofs14s10);
zoi14s10=zoibuff(0:n1Ddofs14s10-1);

cout<<"labE10"<<endl;
boundarydofs(labE11,EA11*x+EB11*y-100000,Th14,Vh14,zoibuff,n1Ddofs14s11);
int[int] zoi14s11(n1Ddofs14s11);
zoi14s11=zoibuff(0:n1Ddofs14s11-1);

cout<<"labE11"<<endl;
boundarydofs(labE12,EA12*x+EB12*y-100000,Th14,Vh14,zoibuff,n1Ddofs14s12);
int[int] zoi14s12(n1Ddofs14s12);
zoi14s12=zoibuff(0:n1Ddofs14s12-1);

cout<<"labE12"<<endl;
boundarydofs(labE13,EA13*x+EB13*y-100000,Th14,Vh14,zoibuff,n1Ddofs14s13);
int[int] zoi14s13(n1Ddofs14s13);
zoi14s13=zoibuff(0:n1Ddofs14s13-1);

cout<<"labE13"<<endl;
boundarydofs(labE63,EA63*x+EB63*y-100000,Th14,Vh14,zoibuff,n1Ddofs14s63);
int[int] zoi14s63(n1Ddofs14s63);
zoi14s63=zoibuff(0:n1Ddofs14s63-1);

cout<<"labE63"<<endl;
boundarydofs(labE62,EA62*x+EB62*y-100000,Th14,Vh14,zoibuff,n1Ddofs14s62);
int[int] zoi14s62(n1Ddofs14s62);
zoi14s62=zoibuff(0:n1Ddofs14s62-1);

cout<<"labE62"<<endl;
boundarydofs(labE60,EA60*x+EB60*y-100000,Th14,Vh14,zoibuff,n1Ddofs14s60);
int[int] zoi14s60(n1Ddofs14s60);
zoi14s60=zoibuff(0:n1Ddofs14s60-1);

cout<<"labE60"<<endl;
	//END GET 1D DOFS index
	//BEGIN 1D DOFS declar
real[int] rhsu1d0s43(n1Ddofs0s43),rhsu1d0s43Bis(n1Ddofs0s43),rhsu1d0s37(n1Ddofs0s37),rhsu1d0s37Bis(n1Ddofs0s37),rhsu1d0s36(n1Ddofs0s36),rhsu1d0s36Bis(n1Ddofs0s36),rhsu1d0s45(n1Ddofs0s45),rhsu1d0s45Bis(n1Ddofs0s45),rhsu1d0s40(n1Ddofs0s40),rhsu1d0s40Bis(n1Ddofs0s40);
real[int] rhsu1d1s20(n1Ddofs1s20),rhsu1d1s20Bis(n1Ddofs1s20),rhsu1d1s21(n1Ddofs1s21),rhsu1d1s21Bis(n1Ddofs1s21),rhsu1d1s22(n1Ddofs1s22),rhsu1d1s22Bis(n1Ddofs1s22),rhsu1d1s23(n1Ddofs1s23),rhsu1d1s23Bis(n1Ddofs1s23),rhsu1d1s24(n1Ddofs1s24),rhsu1d1s24Bis(n1Ddofs1s24),rhsu1d1s35(n1Ddofs1s35),rhsu1d1s35Bis(n1Ddofs1s35),rhsu1d1s37(n1Ddofs1s37),rhsu1d1s37Bis(n1Ddofs1s37),rhsu1d1s38(n1Ddofs1s38),rhsu1d1s38Bis(n1Ddofs1s38),rhsu1d1s19(n1Ddofs1s19),rhsu1d1s19Bis(n1Ddofs1s19);
real[int] rhsu1d2s14(n1Ddofs2s14),rhsu1d2s14Bis(n1Ddofs2s14),rhsu1d2s15(n1Ddofs2s15),rhsu1d2s15Bis(n1Ddofs2s15),rhsu1d2s16(n1Ddofs2s16),rhsu1d2s16Bis(n1Ddofs2s16),rhsu1d2s17(n1Ddofs2s17),rhsu1d2s17Bis(n1Ddofs2s17),rhsu1d2s18(n1Ddofs2s18),rhsu1d2s18Bis(n1Ddofs2s18),rhsu1d2s39(n1Ddofs2s39),rhsu1d2s39Bis(n1Ddofs2s39),rhsu1d2s40(n1Ddofs2s40),rhsu1d2s40Bis(n1Ddofs2s40),rhsu1d2s58(n1Ddofs2s58),rhsu1d2s58Bis(n1Ddofs2s58),rhsu1d2s57(n1Ddofs2s57),rhsu1d2s57Bis(n1Ddofs2s57),rhsu1d2s62(n1Ddofs2s62),rhsu1d2s62Bis(n1Ddofs2s62),rhsu1d2s63(n1Ddofs2s63),rhsu1d2s63Bis(n1Ddofs2s63);
real[int] rhsu1d3s43(n1Ddofs3s43),rhsu1d3s43Bis(n1Ddofs3s43),rhsu1d3s39(n1Ddofs3s39),rhsu1d3s39Bis(n1Ddofs3s39),rhsu1d3s38(n1Ddofs3s38),rhsu1d3s38Bis(n1Ddofs3s38);
real[int] rhsu1d4s44(n1Ddofs4s44),rhsu1d4s44Bis(n1Ddofs4s44),rhsu1d4s36(n1Ddofs4s36),rhsu1d4s36Bis(n1Ddofs4s36),rhsu1d4s35(n1Ddofs4s35),rhsu1d4s35Bis(n1Ddofs4s35),rhsu1d4s25(n1Ddofs4s25),rhsu1d4s25Bis(n1Ddofs4s25),rhsu1d4s26(n1Ddofs4s26),rhsu1d4s26Bis(n1Ddofs4s26),rhsu1d4s27(n1Ddofs4s27),rhsu1d4s27Bis(n1Ddofs4s27),rhsu1d4s28(n1Ddofs4s28),rhsu1d4s28Bis(n1Ddofs4s28);
real[int] rhsu1d5s42(n1Ddofs5s42),rhsu1d5s42Bis(n1Ddofs5s42),rhsu1d5s41(n1Ddofs5s41),rhsu1d5s41Bis(n1Ddofs5s41),rhsu1d5s46(n1Ddofs5s46),rhsu1d5s46Bis(n1Ddofs5s46),rhsu1d5s58(n1Ddofs5s58),rhsu1d5s58Bis(n1Ddofs5s58),rhsu1d5s45(n1Ddofs5s45),rhsu1d5s45Bis(n1Ddofs5s45);
real[int] rhsu1d6s32(n1Ddofs6s32),rhsu1d6s32Bis(n1Ddofs6s32),rhsu1d6s48(n1Ddofs6s48),rhsu1d6s48Bis(n1Ddofs6s48),rhsu1d6s47(n1Ddofs6s47),rhsu1d6s47Bis(n1Ddofs6s47),rhsu1d6s50(n1Ddofs6s50),rhsu1d6s50Bis(n1Ddofs6s50),rhsu1d6s31(n1Ddofs6s31),rhsu1d6s31Bis(n1Ddofs6s31);
real[int] rhsu1d7s42(n1Ddofs7s42),rhsu1d7s42Bis(n1Ddofs7s42),rhsu1d7s44(n1Ddofs7s44),rhsu1d7s44Bis(n1Ddofs7s44),rhsu1d7s29(n1Ddofs7s29),rhsu1d7s29Bis(n1Ddofs7s29),rhsu1d7s30(n1Ddofs7s30),rhsu1d7s30Bis(n1Ddofs7s30),rhsu1d7s50(n1Ddofs7s50),rhsu1d7s50Bis(n1Ddofs7s50);
real[int] rhsu1d8s47(n1Ddofs8s47),rhsu1d8s47Bis(n1Ddofs8s47),rhsu1d8s52(n1Ddofs8s52),rhsu1d8s52Bis(n1Ddofs8s52),rhsu1d8s51(n1Ddofs8s51),rhsu1d8s51Bis(n1Ddofs8s51),rhsu1d8s41(n1Ddofs8s41),rhsu1d8s41Bis(n1Ddofs8s41);
real[int] rhsu1d9s49(n1Ddofs9s49),rhsu1d9s49Bis(n1Ddofs9s49),rhsu1d9s33(n1Ddofs9s33),rhsu1d9s33Bis(n1Ddofs9s33),rhsu1d9s34(n1Ddofs9s34),rhsu1d9s34Bis(n1Ddofs9s34),rhsu1d9s0(n1Ddofs9s0),rhsu1d9s0Bis(n1Ddofs9s0),rhsu1d9s53(n1Ddofs9s53),rhsu1d9s53Bis(n1Ddofs9s53),rhsu1d9s52(n1Ddofs9s52),rhsu1d9s52Bis(n1Ddofs9s52),rhsu1d9s48(n1Ddofs9s48),rhsu1d9s48Bis(n1Ddofs9s48);
real[int] rhsu1d10s51(n1Ddofs10s51),rhsu1d10s51Bis(n1Ddofs10s51),rhsu1d10s53(n1Ddofs10s53),rhsu1d10s53Bis(n1Ddofs10s53),rhsu1d10s1(n1Ddofs10s1),rhsu1d10s1Bis(n1Ddofs10s1),rhsu1d10s2(n1Ddofs10s2),rhsu1d10s2Bis(n1Ddofs10s2),rhsu1d10s54(n1Ddofs10s54),rhsu1d10s54Bis(n1Ddofs10s54);
real[int] rhsu1d11s54(n1Ddofs11s54),rhsu1d11s54Bis(n1Ddofs11s54),rhsu1d11s3(n1Ddofs11s3),rhsu1d11s3Bis(n1Ddofs11s3),rhsu1d11s56(n1Ddofs11s56),rhsu1d11s56Bis(n1Ddofs11s56),rhsu1d11s59(n1Ddofs11s59),rhsu1d11s59Bis(n1Ddofs11s59),rhsu1d11s57(n1Ddofs11s57),rhsu1d11s57Bis(n1Ddofs11s57),rhsu1d11s46(n1Ddofs11s46),rhsu1d11s46Bis(n1Ddofs11s46);
real[int] rhsu1d12s55(n1Ddofs12s55),rhsu1d12s55Bis(n1Ddofs12s55),rhsu1d12s4(n1Ddofs12s4),rhsu1d12s4Bis(n1Ddofs12s4),rhsu1d12s5(n1Ddofs12s5),rhsu1d12s5Bis(n1Ddofs12s5),rhsu1d12s56(n1Ddofs12s56),rhsu1d12s56Bis(n1Ddofs12s56);
real[int] rhsu1d13s60(n1Ddofs13s60),rhsu1d13s60Bis(n1Ddofs13s60),rhsu1d13s59(n1Ddofs13s59),rhsu1d13s59Bis(n1Ddofs13s59),rhsu1d13s6(n1Ddofs13s6),rhsu1d13s6Bis(n1Ddofs13s6);
real[int] rhsu1d14s61(n1Ddofs14s61),rhsu1d14s61Bis(n1Ddofs14s61),rhsu1d14s7(n1Ddofs14s7),rhsu1d14s7Bis(n1Ddofs14s7),rhsu1d14s8(n1Ddofs14s8),rhsu1d14s8Bis(n1Ddofs14s8),rhsu1d14s9(n1Ddofs14s9),rhsu1d14s9Bis(n1Ddofs14s9),rhsu1d14s10(n1Ddofs14s10),rhsu1d14s10Bis(n1Ddofs14s10),rhsu1d14s11(n1Ddofs14s11),rhsu1d14s11Bis(n1Ddofs14s11),rhsu1d14s12(n1Ddofs14s12),rhsu1d14s12Bis(n1Ddofs14s12),rhsu1d14s13(n1Ddofs14s13),rhsu1d14s13Bis(n1Ddofs14s13),rhsu1d14s63(n1Ddofs14s63),rhsu1d14s63Bis(n1Ddofs14s63),rhsu1d14s62(n1Ddofs14s62),rhsu1d14s62Bis(n1Ddofs14s62),rhsu1d14s60(n1Ddofs14s60),rhsu1d14s60Bis(n1Ddofs14s60);

real[int] pu1d0s43(n1Ddofs0s43),pu1d0s37(n1Ddofs0s37),pu1d0s36(n1Ddofs0s36),pu1d0s45(n1Ddofs0s45),pu1d0s40(n1Ddofs0s40);
real[int] pu1d1s20(n1Ddofs1s20),pu1d1s21(n1Ddofs1s21),pu1d1s22(n1Ddofs1s22),pu1d1s23(n1Ddofs1s23),pu1d1s24(n1Ddofs1s24),pu1d1s35(n1Ddofs1s35),pu1d1s37(n1Ddofs1s37),pu1d1s38(n1Ddofs1s38),pu1d1s19(n1Ddofs1s19);
real[int] pu1d2s14(n1Ddofs2s14),pu1d2s15(n1Ddofs2s15),pu1d2s16(n1Ddofs2s16),pu1d2s17(n1Ddofs2s17),pu1d2s18(n1Ddofs2s18),pu1d2s39(n1Ddofs2s39),pu1d2s40(n1Ddofs2s40),pu1d2s58(n1Ddofs2s58),pu1d2s57(n1Ddofs2s57),pu1d2s62(n1Ddofs2s62),pu1d2s63(n1Ddofs2s63);
real[int] pu1d3s43(n1Ddofs3s43),pu1d3s39(n1Ddofs3s39),pu1d3s38(n1Ddofs3s38);
real[int] pu1d4s44(n1Ddofs4s44),pu1d4s36(n1Ddofs4s36),pu1d4s35(n1Ddofs4s35),pu1d4s25(n1Ddofs4s25),pu1d4s26(n1Ddofs4s26),pu1d4s27(n1Ddofs4s27),pu1d4s28(n1Ddofs4s28);
real[int] pu1d5s42(n1Ddofs5s42),pu1d5s41(n1Ddofs5s41),pu1d5s46(n1Ddofs5s46),pu1d5s58(n1Ddofs5s58),pu1d5s45(n1Ddofs5s45);
real[int] pu1d6s32(n1Ddofs6s32),pu1d6s48(n1Ddofs6s48),pu1d6s47(n1Ddofs6s47),pu1d6s50(n1Ddofs6s50),pu1d6s31(n1Ddofs6s31);
real[int] pu1d7s42(n1Ddofs7s42),pu1d7s44(n1Ddofs7s44),pu1d7s29(n1Ddofs7s29),pu1d7s30(n1Ddofs7s30),pu1d7s50(n1Ddofs7s50);
real[int] pu1d8s47(n1Ddofs8s47),pu1d8s52(n1Ddofs8s52),pu1d8s51(n1Ddofs8s51),pu1d8s41(n1Ddofs8s41);
real[int] pu1d9s49(n1Ddofs9s49),pu1d9s33(n1Ddofs9s33),pu1d9s34(n1Ddofs9s34),pu1d9s0(n1Ddofs9s0),pu1d9s53(n1Ddofs9s53),pu1d9s52(n1Ddofs9s52),pu1d9s48(n1Ddofs9s48);
real[int] pu1d10s51(n1Ddofs10s51),pu1d10s53(n1Ddofs10s53),pu1d10s1(n1Ddofs10s1),pu1d10s2(n1Ddofs10s2),pu1d10s54(n1Ddofs10s54);
real[int] pu1d11s54(n1Ddofs11s54),pu1d11s3(n1Ddofs11s3),pu1d11s56(n1Ddofs11s56),pu1d11s59(n1Ddofs11s59),pu1d11s57(n1Ddofs11s57),pu1d11s46(n1Ddofs11s46);
real[int] pu1d12s55(n1Ddofs12s55),pu1d12s4(n1Ddofs12s4),pu1d12s5(n1Ddofs12s5),pu1d12s56(n1Ddofs12s56);
real[int] pu1d13s60(n1Ddofs13s60),pu1d13s59(n1Ddofs13s59),pu1d13s6(n1Ddofs13s6);
real[int] pu1d14s61(n1Ddofs14s61),pu1d14s7(n1Ddofs14s7),pu1d14s8(n1Ddofs14s8),pu1d14s9(n1Ddofs14s9),pu1d14s10(n1Ddofs14s10),pu1d14s11(n1Ddofs14s11),pu1d14s12(n1Ddofs14s12),pu1d14s13(n1Ddofs14s13),pu1d14s63(n1Ddofs14s63),pu1d14s62(n1Ddofs14s62),pu1d14s60(n1Ddofs14s60);

real[int] pu1dtm10s43(n1Ddofs0s43),pu1dtm10s37(n1Ddofs0s37),pu1dtm10s36(n1Ddofs0s36),pu1dtm10s45(n1Ddofs0s45),pu1dtm10s40(n1Ddofs0s40);
real[int] pu1dtm11s20(n1Ddofs1s20),pu1dtm11s21(n1Ddofs1s21),pu1dtm11s22(n1Ddofs1s22),pu1dtm11s23(n1Ddofs1s23),pu1dtm11s24(n1Ddofs1s24),pu1dtm11s35(n1Ddofs1s35),pu1dtm11s37(n1Ddofs1s37),pu1dtm11s38(n1Ddofs1s38),pu1dtm11s19(n1Ddofs1s19);
real[int] pu1dtm12s14(n1Ddofs2s14),pu1dtm12s15(n1Ddofs2s15),pu1dtm12s16(n1Ddofs2s16),pu1dtm12s17(n1Ddofs2s17),pu1dtm12s18(n1Ddofs2s18),pu1dtm12s39(n1Ddofs2s39),pu1dtm12s40(n1Ddofs2s40),pu1dtm12s58(n1Ddofs2s58),pu1dtm12s57(n1Ddofs2s57),pu1dtm12s62(n1Ddofs2s62),pu1dtm12s63(n1Ddofs2s63);
real[int] pu1dtm13s43(n1Ddofs3s43),pu1dtm13s39(n1Ddofs3s39),pu1dtm13s38(n1Ddofs3s38);
real[int] pu1dtm14s44(n1Ddofs4s44),pu1dtm14s36(n1Ddofs4s36),pu1dtm14s35(n1Ddofs4s35),pu1dtm14s25(n1Ddofs4s25),pu1dtm14s26(n1Ddofs4s26),pu1dtm14s27(n1Ddofs4s27),pu1dtm14s28(n1Ddofs4s28);
real[int] pu1dtm15s42(n1Ddofs5s42),pu1dtm15s41(n1Ddofs5s41),pu1dtm15s46(n1Ddofs5s46),pu1dtm15s58(n1Ddofs5s58),pu1dtm15s45(n1Ddofs5s45);
real[int] pu1dtm16s32(n1Ddofs6s32),pu1dtm16s48(n1Ddofs6s48),pu1dtm16s47(n1Ddofs6s47),pu1dtm16s50(n1Ddofs6s50),pu1dtm16s31(n1Ddofs6s31);
real[int] pu1dtm17s42(n1Ddofs7s42),pu1dtm17s44(n1Ddofs7s44),pu1dtm17s29(n1Ddofs7s29),pu1dtm17s30(n1Ddofs7s30),pu1dtm17s50(n1Ddofs7s50);
real[int] pu1dtm18s47(n1Ddofs8s47),pu1dtm18s52(n1Ddofs8s52),pu1dtm18s51(n1Ddofs8s51),pu1dtm18s41(n1Ddofs8s41);
real[int] pu1dtm19s49(n1Ddofs9s49),pu1dtm19s33(n1Ddofs9s33),pu1dtm19s34(n1Ddofs9s34),pu1dtm19s0(n1Ddofs9s0),pu1dtm19s53(n1Ddofs9s53),pu1dtm19s52(n1Ddofs9s52),pu1dtm19s48(n1Ddofs9s48);
real[int] pu1dtm110s51(n1Ddofs10s51),pu1dtm110s53(n1Ddofs10s53),pu1dtm110s1(n1Ddofs10s1),pu1dtm110s2(n1Ddofs10s2),pu1dtm110s54(n1Ddofs10s54);
real[int] pu1dtm111s54(n1Ddofs11s54),pu1dtm111s3(n1Ddofs11s3),pu1dtm111s56(n1Ddofs11s56),pu1dtm111s59(n1Ddofs11s59),pu1dtm111s57(n1Ddofs11s57),pu1dtm111s46(n1Ddofs11s46);
real[int] pu1dtm112s55(n1Ddofs12s55),pu1dtm112s4(n1Ddofs12s4),pu1dtm112s5(n1Ddofs12s5),pu1dtm112s56(n1Ddofs12s56);
real[int] pu1dtm113s60(n1Ddofs13s60),pu1dtm113s59(n1Ddofs13s59),pu1dtm113s6(n1Ddofs13s6);
real[int] pu1dtm114s61(n1Ddofs14s61),pu1dtm114s7(n1Ddofs14s7),pu1dtm114s8(n1Ddofs14s8),pu1dtm114s9(n1Ddofs14s9),pu1dtm114s10(n1Ddofs14s10),pu1dtm114s11(n1Ddofs14s11),pu1dtm114s12(n1Ddofs14s12),pu1dtm114s13(n1Ddofs14s13),pu1dtm114s63(n1Ddofs14s63),pu1dtm114s62(n1Ddofs14s62),pu1dtm114s60(n1Ddofs14s60);

real[int] sol(1*(n2Ddofs0+n1Ddofs0s43+n1Ddofs0s37+n1Ddofs0s36+n1Ddofs0s45+n1Ddofs0s40+
n2Ddofs1+n1Ddofs1s20+n1Ddofs1s21+n1Ddofs1s22+n1Ddofs1s23+n1Ddofs1s24+n1Ddofs1s35+n1Ddofs1s37+n1Ddofs1s38+n1Ddofs1s19+
n2Ddofs2+n1Ddofs2s14+n1Ddofs2s15+n1Ddofs2s16+n1Ddofs2s17+n1Ddofs2s18+n1Ddofs2s39+n1Ddofs2s40+n1Ddofs2s58+n1Ddofs2s57+n1Ddofs2s62+n1Ddofs2s63+
n2Ddofs3+n1Ddofs3s43+n1Ddofs3s39+n1Ddofs3s38+
n2Ddofs4+n1Ddofs4s44+n1Ddofs4s36+n1Ddofs4s35+n1Ddofs4s25+n1Ddofs4s26+n1Ddofs4s27+n1Ddofs4s28+
n2Ddofs5+n1Ddofs5s42+n1Ddofs5s41+n1Ddofs5s46+n1Ddofs5s58+n1Ddofs5s45+
n2Ddofs6+n1Ddofs6s32+n1Ddofs6s48+n1Ddofs6s47+n1Ddofs6s50+n1Ddofs6s31+
n2Ddofs7+n1Ddofs7s42+n1Ddofs7s44+n1Ddofs7s29+n1Ddofs7s30+n1Ddofs7s50+
n2Ddofs8+n1Ddofs8s47+n1Ddofs8s52+n1Ddofs8s51+n1Ddofs8s41+
n2Ddofs9+n1Ddofs9s49+n1Ddofs9s33+n1Ddofs9s34+n1Ddofs9s0+n1Ddofs9s53+n1Ddofs9s52+n1Ddofs9s48+
n2Ddofs10+n1Ddofs10s51+n1Ddofs10s53+n1Ddofs10s1+n1Ddofs10s2+n1Ddofs10s54+
n2Ddofs11+n1Ddofs11s54+n1Ddofs11s3+n1Ddofs11s56+n1Ddofs11s59+n1Ddofs11s57+n1Ddofs11s46+
n2Ddofs12+n1Ddofs12s55+n1Ddofs12s4+n1Ddofs12s5+n1Ddofs12s56+
n2Ddofs13+n1Ddofs13s60+n1Ddofs13s59+n1Ddofs13s6+
n2Ddofs14+n1Ddofs14s61+n1Ddofs14s7+n1Ddofs14s8+n1Ddofs14s9+n1Ddofs14s10+n1Ddofs14s11+n1Ddofs14s12+n1Ddofs14s13+n1Ddofs14s63+n1Ddofs14s62+n1Ddofs14s60));
real[int] rhs(1*(n2Ddofs0+n1Ddofs0s43+n1Ddofs0s37+n1Ddofs0s36+n1Ddofs0s45+n1Ddofs0s40+
n2Ddofs1+n1Ddofs1s20+n1Ddofs1s21+n1Ddofs1s22+n1Ddofs1s23+n1Ddofs1s24+n1Ddofs1s35+n1Ddofs1s37+n1Ddofs1s38+n1Ddofs1s19+
n2Ddofs2+n1Ddofs2s14+n1Ddofs2s15+n1Ddofs2s16+n1Ddofs2s17+n1Ddofs2s18+n1Ddofs2s39+n1Ddofs2s40+n1Ddofs2s58+n1Ddofs2s57+n1Ddofs2s62+n1Ddofs2s63+
n2Ddofs3+n1Ddofs3s43+n1Ddofs3s39+n1Ddofs3s38+
n2Ddofs4+n1Ddofs4s44+n1Ddofs4s36+n1Ddofs4s35+n1Ddofs4s25+n1Ddofs4s26+n1Ddofs4s27+n1Ddofs4s28+
n2Ddofs5+n1Ddofs5s42+n1Ddofs5s41+n1Ddofs5s46+n1Ddofs5s58+n1Ddofs5s45+
n2Ddofs6+n1Ddofs6s32+n1Ddofs6s48+n1Ddofs6s47+n1Ddofs6s50+n1Ddofs6s31+
n2Ddofs7+n1Ddofs7s42+n1Ddofs7s44+n1Ddofs7s29+n1Ddofs7s30+n1Ddofs7s50+
n2Ddofs8+n1Ddofs8s47+n1Ddofs8s52+n1Ddofs8s51+n1Ddofs8s41+
n2Ddofs9+n1Ddofs9s49+n1Ddofs9s33+n1Ddofs9s34+n1Ddofs9s0+n1Ddofs9s53+n1Ddofs9s52+n1Ddofs9s48+
n2Ddofs10+n1Ddofs10s51+n1Ddofs10s53+n1Ddofs10s1+n1Ddofs10s2+n1Ddofs10s54+
n2Ddofs11+n1Ddofs11s54+n1Ddofs11s3+n1Ddofs11s56+n1Ddofs11s59+n1Ddofs11s57+n1Ddofs11s46+
n2Ddofs12+n1Ddofs12s55+n1Ddofs12s4+n1Ddofs12s5+n1Ddofs12s56+
n2Ddofs13+n1Ddofs13s60+n1Ddofs13s59+n1Ddofs13s6+
n2Ddofs14+n1Ddofs14s61+n1Ddofs14s7+n1Ddofs14s8+n1Ddofs14s9+n1Ddofs14s10+n1Ddofs14s11+n1Ddofs14s12+n1Ddofs14s13+n1Ddofs14s63+n1Ddofs14s62+n1Ddofs14s60));

	//END 1D DOFS declar
real[int] rhsu2d0(n2Ddofs0);
real[int] rhsu2d1(n2Ddofs1);
real[int] rhsu2d2(n2Ddofs2);
real[int] rhsu2d3(n2Ddofs3);
real[int] rhsu2d4(n2Ddofs4);
real[int] rhsu2d5(n2Ddofs5);
real[int] rhsu2d6(n2Ddofs6);
real[int] rhsu2d7(n2Ddofs7);
real[int] rhsu2d8(n2Ddofs8);
real[int] rhsu2d9(n2Ddofs9);
real[int] rhsu2d10(n2Ddofs10);
real[int] rhsu2d11(n2Ddofs11);
real[int] rhsu2d12(n2Ddofs12);
real[int] rhsu2d13(n2Ddofs13);
real[int] rhsu2d14(n2Ddofs14);

//END DOFS DEF
