# Supplementary material for: Modelling Population Dynamics in Realistic Landscapes with Linear Elements: A Mechanistic-Statistical Reaction-Diffusion Approach
Source: PLoS One. 2016 Mar 17;11(3):e0151217. doi: 10.1371/journal.pone.0151217 (PMC4795701; doi:10.1371/journal.pone.0151217)
Supplement: S1 File — The Freefem++ programs build sparse matrices corresponding to the variational formulations of the 1D and 2D reaction-diffusion equations and to the interactions between all of the 2D and 1D domains. The second step consists in assembling these elementary matrices into a sparse block matrix which is used in the Newton-Raphson algorithm. The programs (ZIP) are listed below: simul.edp is the main program; buildMatGen.edp builds the sparce block matrix; defDofsGen.edp defines the degree of freedom of each domains; defGeomGen.edp builds the meshes from the geometry; defICGen.edp contains the initial conditions; defVarfGen.edp contains the variational formulations; defMatGen.edp gets index of degree of freedom shared between consecutive edges; defParamsGen.edp declares the parameters of the model; inputParam.edp contains the parameter values; myMacro.edp contains a macro to compute the likelihood; postTraitement.edp computes the likelihood of the current state; postTraitementEnd.edp computes the likelihood of the simulation; postTraitementInit.edp initializes the likelihood; postTraitementLoad.edp loads the meshes used for the likelihood computation; timeSteppingGen.edp does the implicit time step; mat1D2Duseful.edp contains some macro to build the elementary blocks from the variational formulation; geomMacro.edp contains a macro getting the boundary degrees of freedom located on a edge; resizeCSR.cpp is a C++ program which modifies the sparse block matrix to implement the boundary conditions between 1D edges. (ZIP) [file pone.0151217.s006.zip › SRC/defGeomGen.edp]

//BEGIN LABEL EDGES
int labE0=1;
int labE1=2;
int labE2=3;
int labE3=4;
int labE4=5;
int labE5=6;
int labE6=7;
int labE7=8;
int labE8=9;
int labE9=10;
int labE10=11;
int labE11=12;
int labE12=13;
int labE13=14;
int labE14=15;
int labE15=16;
int labE16=17;
int labE17=18;
int labE18=19;
int labE19=20;
int labE20=21;
int labE21=22;
int labE22=23;
int labE23=24;
int labE24=25;
int labE25=26;
int labE26=27;
int labE27=28;
int labE28=29;
int labE29=30;
int labE30=31;
int labE31=32;
int labE32=33;
int labE33=34;
int labE34=35;
int labE35=36;
int labE36=37;
int labE37=38;
int labE38=39;
int labE39=40;
int labE40=41;
int labE41=42;
int labE42=43;
int labE43=44;
int labE44=45;
int labE45=46;
int labE46=47;
int labE47=48;
int labE48=49;
int labE49=50;
int labE50=51;
int labE51=52;
int labE52=53;
int labE53=54;
int labE54=55;
int labE55=56;
int labE56=57;
int labE57=58;
int labE58=59;
int labE59=60;
int labE60=61;
int labE61=62;
int labE62=63;
int labE63=64;
//END LABEL EDGES
//BEGIN DECL CST FOR GET 1D DOFS
//ELi for the length of the edge i, this is the length of the polilyne of the input data, not the length of the polyline used for triangles. This length is useful to know the number of points added to the mesh. 
//EAi for the abscisse of the normalized edge vector
//EBi for the ordonate of the normalized edge vector
//EGDEABSCCURV(numP,0) is the abs curv
//EGDEABSCCURV(numP,1) is the abscisse of point
//EGDEABSCCURV(numP,2) is the ordinate of point
//
//EDEGE 0
real EL0=1.261452e+00;
real EA0=-8.922393e-01;
real EB0=-4.515630e-01;
//Array of pt with abscCurv
int EGDE0NBPOINTS=5;
real[int,int] EGDE0ABSCCURV(5,3);
//Point 0
 EGDE0ABSCCURV(0,0)=0.000000e+00;
 EGDE0ABSCCURV(0,1)=2.559218e+00;
 EGDE0ABSCCURV(0,2)=5.107005e+01;
//Point 1
 EGDE0ABSCCURV(1,0)=6.886977e-03;
 EGDE0ABSCCURV(1,1)=2.554327e+00;
 EGDE0ABSCCURV(1,2)=5.107723e+01;
//Point 2
 EGDE0ABSCCURV(2,0)=3.108239e-01;
 EGDE0ABSCCURV(2,1)=2.177500e+00;
 EGDE0ABSCCURV(2,2)=5.100653e+01;
//Point 3
 EGDE0ABSCCURV(3,0)=7.560472e-01;
 EGDE0ABSCCURV(3,1)=1.631390e+00;
 EGDE0ABSCCURV(3,2)=5.087542e+01;
//Point 4
 EGDE0ABSCCURV(4,0)=1.000000e+00;
 EGDE0ABSCCURV(4,1)=1.576390e+00;
 EGDE0ABSCCURV(4,2)=5.057264e+01;
//EDEGE 1
real EL1=2.084421e+00;
real EA1=-8.250596e-01;
real EB1=-5.650457e-01;
//Array of pt with abscCurv
int EGDE1NBPOINTS=8;
real[int,int] EGDE1ABSCCURV(8,3);
//Point 0
 EGDE1ABSCCURV(0,0)=0.000000e+00;
 EGDE1ABSCCURV(0,1)=1.576390e+00;
 EGDE1ABSCCURV(0,2)=5.057264e+01;
//Point 1
 EGDE1ABSCCURV(1,0)=8.731645e-02;
 EGDE1ABSCCURV(1,1)=1.571945e+00;
 EGDE1ABSCCURV(1,2)=5.039069e+01;
//Point 2
 EGDE1ABSCCURV(2,0)=1.036518e-01;
 EGDE1ABSCCURV(2,1)=1.553056e+00;
 EGDE1ABSCCURV(2,2)=5.036236e+01;
//Point 3
 EGDE1ABSCCURV(3,0)=1.815279e-01;
 EGDE1ABSCCURV(3,1)=1.620833e+00;
 EGDE1ABSCCURV(3,2)=5.021486e+01;
//Point 4
 EGDE1ABSCCURV(4,0)=1.929334e-01;
 EGDE1ABSCCURV(4,1)=1.603612e+00;
 EGDE1ABSCCURV(4,2)=5.019847e+01;
//Point 5
 EGDE1ABSCCURV(5,0)=3.065278e-01;
 EGDE1ABSCCURV(5,1)=1.399166e+00;
 EGDE1ABSCCURV(5,2)=5.007903e+01;
//Point 6
 EGDE1ABSCCURV(6,0)=8.932920e-01;
 EGDE1ABSCCURV(6,1)=2.302840e-01;
 EGDE1ABSCCURV(6,2)=4.971903e+01;
//Point 7
 EGDE1ABSCCURV(7,0)=1.000000e+00;
 EGDE1ABSCCURV(7,1)=8.458400e-02;
 EGDE1ABSCCURV(7,2)=4.955097e+01;
//EDEGE 2
real EL2=1.649434e-01;
real EA2=8.016144e-01;
real EB2=-5.978414e-01;
//Array of pt with abscCurv
int EGDE2NBPOINTS=2;
real[int,int] EGDE2ABSCCURV(2,3);
//Point 0
 EGDE2ABSCCURV(0,0)=0.000000e+00;
 EGDE2ABSCCURV(0,1)=8.458400e-02;
 EGDE2ABSCCURV(0,2)=4.955097e+01;
//Point 1
 EGDE2ABSCCURV(1,0)=1.000000e+00;
 EGDE2ABSCCURV(1,1)=2.168050e-01;
 EGDE2ABSCCURV(1,2)=4.945236e+01;
//EDEGE 3
real EL3=4.984899e-01;
real EA3=-9.283599e-01;
real EB3=-3.716826e-01;
//Array of pt with abscCurv
int EGDE3NBPOINTS=2;
real[int,int] EGDE3ABSCCURV(2,3);
//Point 0
 EGDE3ABSCCURV(0,0)=0.000000e+00;
 EGDE3ABSCCURV(0,1)=2.168050e-01;
 EGDE3ABSCCURV(0,2)=4.945236e+01;
//Point 1
 EGDE3ABSCCURV(1,0)=1.000000e+00;
 EGDE3ABSCCURV(1,1)=-2.459730e-01;
 EGDE3ABSCCURV(1,2)=4.926708e+01;
//EDEGE 4
real EL4=8.613547e-01;
real EA4=-9.686999e-01;
real EB4=2.482349e-01;
//Array of pt with abscCurv
int EGDE4NBPOINTS=5;
real[int,int] EGDE4ABSCCURV(5,3);
//Point 0
 EGDE4ABSCCURV(0,0)=0.000000e+00;
 EGDE4ABSCCURV(0,1)=-1.269861e+00;
 EGDE4ABSCCURV(0,2)=4.950014e+01;
//Point 1
 EGDE4ABSCCURV(1,0)=1.688799e-01;
 EGDE4ABSCCURV(1,1)=-1.239305e+00;
 EGDE4ABSCCURV(1,2)=4.964236e+01;
//Point 2
 EGDE4ABSCCURV(2,0)=4.465833e-01;
 EGDE4ABSCCURV(2,1)=-1.475138e+00;
 EGDE4ABSCCURV(2,2)=4.968236e+01;
//Point 3
 EGDE4ABSCCURV(3,0)=9.364673e-01;
 EGDE4ABSCCURV(3,1)=-1.895694e+00;
 EGDE4ABSCCURV(3,2)=4.971680e+01;
//Point 4
 EGDE4ABSCCURV(4,0)=1.000000e+00;
 EGDE4ABSCCURV(4,1)=-1.913749e+00;
 EGDE4ABSCCURV(4,2)=4.966514e+01;
//EDEGE 5
real EL5=1.139614e+00;
real EA5=4.173765e-01;
real EB5=-9.087337e-01;
//Array of pt with abscCurv
int EGDE5NBPOINTS=6;
real[int,int] EGDE5ABSCCURV(6,3);
//Point 0
 EGDE5ABSCCURV(0,0)=0.000000e+00;
 EGDE5ABSCCURV(0,1)=-1.913749e+00;
 EGDE5ABSCCURV(0,2)=4.966514e+01;
//Point 1
 EGDE5ABSCCURV(1,0)=1.105953e-01;
 EGDE5ABSCCURV(1,1)=-1.872084e+00;
 EGDE5ABSCCURV(1,2)=4.954619e+01;
//Point 2
 EGDE5ABSCCURV(2,0)=4.547378e-01;
 EGDE5ABSCCURV(2,1)=-1.644861e+00;
 EGDE5ABSCCURV(2,2)=4.922653e+01;
//Point 3
 EGDE5ABSCCURV(3,0)=6.416560e-01;
 EGDE5ABSCCURV(3,1)=-1.562361e+00;
 EGDE5ABSCCURV(3,2)=4.903014e+01;
//Point 4
 EGDE5ABSCCURV(4,0)=8.026229e-01;
 EGDE5ABSCCURV(4,1)=-1.585695e+00;
 EGDE5ABSCCURV(4,2)=4.884819e+01;
//Point 5
 EGDE5ABSCCURV(5,0)=1.000000e+00;
 EGDE5ABSCCURV(5,1)=-1.454583e+00;
 EGDE5ABSCCURV(5,2)=4.866542e+01;
//EDEGE 6
real EL6=1.324195e+00;
real EA6=-9.937342e-01;
real EB6=-1.117688e-01;
//Array of pt with abscCurv
int EGDE6NBPOINTS=9;
real[int,int] EGDE6ABSCCURV(9,3);
//Point 0
 EGDE6ABSCCURV(0,0)=0.000000e+00;
 EGDE6ABSCCURV(0,1)=-1.454583e+00;
 EGDE6ABSCCURV(0,2)=4.866542e+01;
//Point 1
 EGDE6ABSCCURV(1,0)=1.276258e-01;
 EGDE6ABSCCURV(1,1)=-1.619861e+00;
 EGDE6ABSCCURV(1,2)=4.863014e+01;
//Point 2
 EGDE6ABSCCURV(2,0)=3.132216e-01;
 EGDE6ABSCCURV(2,1)=-1.862917e+00;
 EGDE6ABSCCURV(2,2)=4.866653e+01;
//Point 3
 EGDE6ABSCCURV(3,0)=3.958350e-01;
 EGDE6ABSCCURV(3,1)=-1.970417e+00;
 EGDE6ABSCCURV(3,2)=4.868681e+01;
//Point 4
 EGDE6ABSCCURV(4,0)=4.813227e-01;
 EGDE6ABSCCURV(4,1)=-1.995973e+00;
 EGDE6ABSCCURV(4,2)=4.857653e+01;
//Point 5
 EGDE6ABSCCURV(5,0)=6.036213e-01;
 EGDE6ABSCCURV(5,1)=-2.153751e+00;
 EGDE6ABSCCURV(5,2)=4.861304e+01;
//Point 6
 EGDE6ABSCCURV(6,0)=6.995926e-01;
 EGDE6ABSCCURV(6,1)=-2.278750e+00;
 EGDE6ABSCCURV(6,2)=4.863597e+01;
//Point 7
 EGDE6ABSCCURV(7,0)=7.309308e-01;
 EGDE6ABSCCURV(7,1)=-2.303472e+00;
 EGDE6ABSCCURV(7,2)=4.866930e+01;
//Point 8
 EGDE6ABSCCURV(8,0)=1.000000e+00;
 EGDE6ABSCCURV(8,1)=-2.632638e+00;
 EGDE6ABSCCURV(8,2)=4.853292e+01;
//EDEGE 7
real EL7=5.578178e-01;
real EA7=9.861076e-01;
real EB7=-1.661077e-01;
//Array of pt with abscCurv
int EGDE7NBPOINTS=3;
real[int,int] EGDE7ABSCCURV(3,3);
//Point 0
 EGDE7ABSCCURV(0,0)=0.000000e+00;
 EGDE7ABSCCURV(0,1)=-4.762639e+00;
 EGDE7ABSCCURV(0,2)=4.837542e+01;
//Point 1
 EGDE7ABSCCURV(1,0)=6.684406e-01;
 EGDE7ABSCCURV(1,1)=-4.390417e+00;
 EGDE7ABSCCURV(1,2)=4.839736e+01;
//Point 2
 EGDE7ABSCCURV(2,0)=1.000000e+00;
 EGDE7ABSCCURV(2,1)=-4.241528e+00;
 EGDE7ABSCCURV(2,2)=4.828764e+01;
//EDEGE 8
real EL8=3.390449e-01;
real EA8=-9.995402e-01;
real EB8=-3.032047e-02;
//Array of pt with abscCurv
int EGDE8NBPOINTS=2;
real[int,int] EGDE8ABSCCURV(2,3);
//Point 0
 EGDE8ABSCCURV(0,0)=0.000000e+00;
 EGDE8ABSCCURV(0,1)=-4.241528e+00;
 EGDE8ABSCCURV(0,2)=4.828764e+01;
//Point 1
 EGDE8ABSCCURV(1,0)=1.000000e+00;
 EGDE8ABSCCURV(1,1)=-4.580417e+00;
 EGDE8ABSCCURV(1,2)=4.827736e+01;
//EDEGE 9
real EL9=3.547426e-01;
real EA9=9.188434e-01;
real EB9=-3.946225e-01;
//Array of pt with abscCurv
int EGDE9NBPOINTS=4;
real[int,int] EGDE9ABSCCURV(4,3);
//Point 0
 EGDE9ABSCCURV(0,0)=0.000000e+00;
 EGDE9ABSCCURV(0,1)=-4.580417e+00;
 EGDE9ABSCCURV(0,2)=4.827736e+01;
//Point 1
 EGDE9ABSCCURV(1,0)=1.696432e-01;
 EGDE9ABSCCURV(1,1)=-4.560138e+00;
 EGDE9ABSCCURV(1,2)=4.822070e+01;
//Point 2
 EGDE9ABSCCURV(2,0)=3.103784e-01;
 EGDE9ABSCCURV(2,1)=-4.511806e+00;
 EGDE9ABSCCURV(2,2)=4.820819e+01;
//Point 3
 EGDE9ABSCCURV(3,0)=1.000000e+00;
 EGDE9ABSCCURV(3,1)=-4.275139e+00;
 EGDE9ABSCCURV(3,2)=4.814625e+01;
//EDEGE 10
real EL10=4.238266e-01;
real EA10=-9.804811e-01;
real EB10=-1.966134e-01;
//Array of pt with abscCurv
int EGDE10NBPOINTS=2;
real[int,int] EGDE10ABSCCURV(2,3);
//Point 0
 EGDE10ABSCCURV(0,0)=0.000000e+00;
 EGDE10ABSCCURV(0,1)=-4.275139e+00;
 EGDE10ABSCCURV(0,2)=4.814625e+01;
//Point 1
 EGDE10ABSCCURV(1,0)=1.000000e+00;
 EGDE10ABSCCURV(1,1)=-4.690693e+00;
 EGDE10ABSCCURV(1,2)=4.806292e+01;
//EDEGE 11
real EL11=2.512336e+00;
real EA11=9.639833e-01;
real EB11=-2.659626e-01;
//Array of pt with abscCurv
int EGDE11NBPOINTS=15;
real[int,int] EGDE11ABSCCURV(15,3);
//Point 0
 EGDE11ABSCCURV(0,0)=0.000000e+00;
 EGDE11ABSCCURV(0,1)=-4.690693e+00;
 EGDE11ABSCCURV(0,2)=4.806292e+01;
//Point 1
 EGDE11ABSCCURV(1,0)=7.821018e-02;
 EGDE11ABSCCURV(1,1)=-4.495695e+00;
 EGDE11ABSCCURV(1,2)=4.803875e+01;
//Point 2
 EGDE11ABSCCURV(2,0)=1.777423e-01;
 EGDE11ABSCCURV(2,1)=-4.345972e+00;
 EGDE11ABSCCURV(2,2)=4.783847e+01;
//Point 3
 EGDE11ABSCCURV(3,0)=2.514090e-01;
 EGDE11ABSCCURV(3,1)=-4.160972e+00;
 EGDE11ABSCCURV(3,2)=4.783319e+01;
//Point 4
 EGDE11ABSCCURV(4,0)=3.400555e-01;
 EGDE11ABSCCURV(4,1)=-3.947916e+00;
 EGDE11ABSCCURV(4,2)=4.789805e+01;
//Point 5
 EGDE11ABSCCURV(5,0)=4.273475e-01;
 EGDE11ABSCCURV(5,1)=-3.756528e+00;
 EGDE11ABSCCURV(5,2)=4.779097e+01;
//Point 6
 EGDE11ABSCCURV(6,0)=4.992936e-01;
 EGDE11ABSCCURV(6,1)=-3.577361e+00;
 EGDE11ABSCCURV(6,2)=4.776708e+01;
//Point 7
 EGDE11ABSCCURV(7,0)=5.268909e-01;
 EGDE11ABSCCURV(7,1)=-3.510418e+00;
 EGDE11ABSCCURV(7,2)=4.774903e+01;
//Point 8
 EGDE11ABSCCURV(8,0)=6.012475e-01;
 EGDE11ABSCCURV(8,1)=-3.324028e+00;
 EGDE11ABSCCURV(8,2)=4.773653e+01;
//Point 9
 EGDE11ABSCCURV(9,0)=6.270128e-01;
 EGDE11ABSCCURV(9,1)=-3.282917e+00;
 EGDE11ABSCCURV(9,2)=4.768653e+01;
//Point 10
 EGDE11ABSCCURV(10,0)=7.086257e-01;
 EGDE11ABSCCURV(10,1)=-3.132084e+00;
 EGDE11ABSCCURV(10,2)=4.754764e+01;
//Point 11
 EGDE11ABSCCURV(11,0)=8.874584e-01;
 EGDE11ABSCCURV(11,1)=-2.688195e+00;
 EGDE11ABSCCURV(11,2)=4.761708e+01;
//Point 12
 EGDE11ABSCCURV(12,0)=9.406222e-01;
 EGDE11ABSCCURV(12,1)=-2.580417e+00;
 EGDE11ABSCCURV(12,2)=4.753819e+01;
//Point 13
 EGDE11ABSCCURV(13,0)=9.610939e-01;
 EGDE11ABSCCURV(13,1)=-2.530973e+00;
 EGDE11ABSCCURV(13,2)=4.752403e+01;
//Point 14
 EGDE11ABSCCURV(14,0)=1.000000e+00;
 EGDE11ABSCCURV(14,1)=-2.467638e+00;
 EGDE11ABSCCURV(14,2)=4.744958e+01;
//EDEGE 12
real EL12=3.140901e-01;
real EA12=5.096533e-01;
real EB12=-8.603799e-01;
//Array of pt with abscCurv
int EGDE12NBPOINTS=4;
real[int,int] EGDE12ABSCCURV(4,3);
//Point 0
 EGDE12ABSCCURV(0,0)=0.000000e+00;
 EGDE12ABSCCURV(0,1)=-2.467638e+00;
 EGDE12ABSCCURV(0,2)=4.744958e+01;
//Point 1
 EGDE12ABSCCURV(1,0)=3.255745e-01;
 EGDE12ABSCCURV(1,1)=-2.545416e+00;
 EGDE12ABSCCURV(1,2)=4.738319e+01;
//Point 2
 EGDE12ABSCCURV(2,0)=8.654310e-01;
 EGDE12ABSCCURV(2,1)=-2.404027e+00;
 EGDE12ABSCCURV(2,2)=4.728959e+01;
//Point 3
 EGDE12ABSCCURV(3,0)=1.000000e+00;
 EGDE12ABSCCURV(3,1)=-2.364307e+00;
 EGDE12ABSCCURV(3,2)=4.727514e+01;
//EDEGE 13
real EL13=2.775216e-01;
real EA13=9.939226e-01;
real EB13=1.100815e-01;
//Array of pt with abscCurv
int EGDE13NBPOINTS=2;
real[int,int] EGDE13ABSCCURV(2,3);
//Point 0
 EGDE13ABSCCURV(0,0)=0.000000e+00;
 EGDE13ABSCCURV(0,1)=-2.364307e+00;
 EGDE13ABSCCURV(0,2)=4.727514e+01;
//Point 1
 EGDE13ABSCCURV(1,0)=1.000000e+00;
 EGDE13ABSCCURV(1,1)=-2.088472e+00;
 EGDE13ABSCCURV(1,2)=4.730569e+01;
//EDEGE 14
real EL14=1.623686e+00;
real EA14=6.147217e-01;
real EB14=-7.887441e-01;
//Array of pt with abscCurv
int EGDE14NBPOINTS=7;
real[int,int] EGDE14ABSCCURV(7,3);
//Point 0
 EGDE14ABSCCURV(0,0)=0.000000e+00;
 EGDE14ABSCCURV(0,1)=-2.088472e+00;
 EGDE14ABSCCURV(0,2)=4.730569e+01;
//Point 1
 EGDE14ABSCCURV(1,0)=1.792287e-02;
 EGDE14ABSCCURV(1,1)=-2.100139e+00;
 EGDE14ABSCCURV(1,2)=4.727903e+01;
//Point 2
 EGDE14ABSCCURV(2,0)=1.115110e-01;
 EGDE14ABSCCURV(2,1)=-2.192640e+00;
 EGDE14ABSCCURV(2,2)=4.715847e+01;
//Point 3
 EGDE14ABSCCURV(3,0)=2.350934e-01;
 EGDE14ABSCCURV(3,1)=-2.014860e+00;
 EGDE14ABSCCURV(3,2)=4.706542e+01;
//Point 4
 EGDE14ABSCCURV(4,0)=3.677925e-01;
 EGDE14ABSCCURV(4,1)=-2.142084e+00;
 EGDE14ABSCCURV(4,2)=4.689153e+01;
//Point 5
 EGDE14ABSCCURV(5,0)=6.466268e-01;
 EGDE14ABSCCURV(5,1)=-1.835973e+00;
 EGDE14ABSCCURV(5,2)=4.655796e+01;
//Point 6
 EGDE14ABSCCURV(6,0)=1.000000e+00;
 EGDE14ABSCCURV(6,1)=-1.316251e+00;
 EGDE14ABSCCURV(6,2)=4.631486e+01;
//EDEGE 15
real EL15=1.809437e-01;
real EA15=9.995706e-01;
real EB15=-2.930312e-02;
//Array of pt with abscCurv
int EGDE15NBPOINTS=3;
real[int,int] EGDE15ABSCCURV(3,3);
//Point 0
 EGDE15ABSCCURV(0,0)=0.000000e+00;
 EGDE15ABSCCURV(0,1)=-1.316251e+00;
 EGDE15ABSCCURV(0,2)=4.631486e+01;
//Point 1
 EGDE15ABSCCURV(1,0)=8.789913e-02;
 EGDE15ABSCCURV(1,1)=-1.309584e+00;
 EGDE15ABSCCURV(1,2)=4.632930e+01;
//Point 2
 EGDE15ABSCCURV(2,0)=1.000000e+00;
 EGDE15ABSCCURV(2,1)=-1.145694e+00;
 EGDE15ABSCCURV(2,2)=4.630986e+01;
//EDEGE 16
real EL16=1.524894e+00;
real EA16=3.764058e-01;
real EB16=-9.264549e-01;
//Array of pt with abscCurv
int EGDE16NBPOINTS=8;
real[int,int] EGDE16ABSCCURV(8,3);
//Point 0
 EGDE16ABSCCURV(0,0)=0.000000e+00;
 EGDE16ABSCCURV(0,1)=-1.145694e+00;
 EGDE16ABSCCURV(0,2)=4.630986e+01;
//Point 1
 EGDE16ABSCCURV(1,0)=8.687222e-02;
 EGDE16ABSCCURV(1,1)=-1.201806e+00;
 EGDE16ABSCCURV(1,2)=4.618986e+01;
//Point 2
 EGDE16ABSCCURV(2,0)=1.646293e-01;
 EGDE16ABSCCURV(2,1)=-1.122084e+00;
 EGDE16ABSCCURV(2,2)=4.610209e+01;
//Point 3
 EGDE16ABSCCURV(3,0)=2.444930e-01;
 EGDE16ABSCCURV(3,1)=-1.095694e+00;
 EGDE16ABSCCURV(3,2)=4.598320e+01;
//Point 4
 EGDE16ABSCCURV(4,0)=3.463062e-01;
 EGDE16ABSCCURV(4,1)=-1.160417e+00;
 EGDE16ABSCCURV(4,2)=4.584208e+01;
//Point 5
 EGDE16ABSCCURV(5,0)=4.328721e-01;
 EGDE16ABSCCURV(5,1)=-1.240417e+00;
 EGDE16ABSCCURV(5,2)=4.573708e+01;
//Point 6
 EGDE16ABSCCURV(6,0)=7.225976e-01;
 EGDE16ABSCCURV(6,1)=-8.606950e-01;
 EGDE16ABSCCURV(6,2)=4.551125e+01;
//Point 7
 EGDE16ABSCCURV(7,0)=1.000000e+00;
 EGDE16ABSCCURV(7,1)=-6.681940e-01;
 EGDE16ABSCCURV(7,2)=4.513458e+01;
//EDEGE 17
real EL17=1.508670e+00;
real EA17=-7.887778e-01;
real EB17=-6.146785e-01;
//Array of pt with abscCurv
int EGDE17NBPOINTS=4;
real[int,int] EGDE17ABSCCURV(4,3);
//Point 0
 EGDE17ABSCCURV(0,0)=0.000000e+00;
 EGDE17ABSCCURV(0,1)=-6.681940e-01;
 EGDE17ABSCCURV(0,2)=4.513458e+01;
//Point 1
 EGDE17ABSCCURV(1,0)=7.673676e-02;
 EGDE17ABSCCURV(1,1)=-7.470840e-01;
 EGDE17ABSCCURV(1,2)=4.521931e+01;
//Point 2
 EGDE17ABSCCURV(2,0)=3.988513e-01;
 EGDE17ABSCCURV(2,1)=-1.087084e+00;
 EGDE17ABSCCURV(2,2)=4.556653e+01;
//Point 3
 EGDE17ABSCCURV(3,0)=1.000000e+00;
 EGDE17ABSCCURV(3,1)=-1.257084e+00;
 EGDE17ABSCCURV(3,2)=4.467567e+01;
//EDEGE 18
real EL18=1.149793e+00;
real EA18=-2.167060e-01;
real EB18=-9.762369e-01;
//Array of pt with abscCurv
int EGDE18NBPOINTS=2;
real[int,int] EGDE18ABSCCURV(2,3);
//Point 0
 EGDE18ABSCCURV(0,0)=0.000000e+00;
 EGDE18ABSCCURV(0,1)=-1.257084e+00;
 EGDE18ABSCCURV(0,2)=4.467567e+01;
//Point 1
 EGDE18ABSCCURV(1,0)=1.000000e+00;
 EGDE18ABSCCURV(1,1)=-1.506251e+00;
 EGDE18ABSCCURV(1,2)=4.355320e+01;
//EDEGE 19
real EL19=4.957949e-01;
real EA19=-4.267632e-01;
real EB19=-9.043634e-01;
//Array of pt with abscCurv
int EGDE19NBPOINTS=3;
real[int,int] EGDE19ABSCCURV(3,3);
//Point 0
 EGDE19ABSCCURV(0,0)=0.000000e+00;
 EGDE19ABSCCURV(0,1)=-1.506251e+00;
 EGDE19ABSCCURV(0,2)=4.355320e+01;
//Point 1
 EGDE19ABSCCURV(1,0)=6.585491e-01;
 EGDE19ABSCCURV(1,1)=-1.778473e+00;
 EGDE19ABSCCURV(1,2)=4.337292e+01;
//Point 2
 EGDE19ABSCCURV(2,0)=1.000000e+00;
 EGDE19ABSCCURV(2,1)=-1.623861e+00;
 EGDE19ABSCCURV(2,2)=4.330397e+01;
//EDEGE 20
real EL20=5.338129e+00;
real EA20=9.837247e-01;
real EB20=-1.796825e-01;
//Array of pt with abscCurv
int EGDE20NBPOINTS=20;
real[int,int] EGDE20ABSCCURV(20,3);
//Point 0
 EGDE20ABSCCURV(0,0)=0.000000e+00;
 EGDE20ABSCCURV(0,1)=-1.623861e+00;
 EGDE20ABSCCURV(0,2)=4.330397e+01;
//Point 1
 EGDE20ABSCCURV(1,0)=3.866806e-02;
 EGDE20ABSCCURV(1,1)=-1.420428e+00;
 EGDE20ABSCCURV(1,2)=4.326901e+01;
//Point 2
 EGDE20ABSCCURV(2,0)=8.059177e-02;
 EGDE20ABSCCURV(2,1)=-1.441393e+00;
 EGDE20ABSCCURV(2,2)=4.304620e+01;
//Point 3
 EGDE20ABSCCURV(3,0)=1.109945e-01;
 EGDE20ABSCCURV(3,1)=-1.289446e+00;
 EGDE20ABSCCURV(3,2)=4.310322e+01;
//Point 4
 EGDE20ABSCCURV(4,0)=2.011725e-01;
 EGDE20ABSCCURV(4,1)=-8.322080e-01;
 EGDE20ABSCCURV(4,2)=4.295268e+01;
//Point 5
 EGDE20ABSCCURV(5,0)=2.499739e-01;
 EGDE20ABSCCURV(5,1)=-6.023470e-01;
 EGDE20ABSCCURV(5,2)=4.283009e+01;
//Point 6
 EGDE20ABSCCURV(6,0)=2.937809e-01;
 EGDE20ABSCCURV(6,1)=-3.690178e-01;
 EGDE20ABSCCURV(6,2)=4.281453e+01;
//Point 7
 EGDE20ABSCCURV(7,0)=3.442565e-01;
 EGDE20ABSCCURV(7,1)=-1.115985e-01;
 EGDE20ABSCCURV(7,2)=4.273493e+01;
//Point 8
 EGDE20ABSCCURV(8,0)=4.010096e-01;
 EGDE20ABSCCURV(8,1)=1.913461e-01;
 EGDE20ABSCCURV(8,2)=4.273240e+01;
//Point 9
 EGDE20ABSCCURV(9,0)=4.835420e-01;
 EGDE20ABSCCURV(9,1)=6.303216e-01;
 EGDE20ABSCCURV(9,2)=4.269497e+01;
//Point 10
 EGDE20ABSCCURV(10,0)=5.077793e-01;
 EGDE20ABSCCURV(10,1)=6.668780e-01;
 EGDE20ABSCCURV(10,2)=4.281908e+01;
//Point 11
 EGDE20ABSCCURV(11,0)=6.145184e-01;
 EGDE20ABSCCURV(11,1)=1.229293e+00;
 EGDE20ABSCCURV(11,2)=4.272772e+01;
//Point 12
 EGDE20ABSCCURV(12,0)=6.662466e-01;
 EGDE20ABSCCURV(12,1)=1.479483e+00;
 EGDE20ABSCCURV(12,2)=4.261087e+01;
//Point 13
 EGDE20ABSCCURV(13,0)=7.144662e-01;
 EGDE20ABSCCURV(13,1)=1.735843e+00;
 EGDE20ABSCCURV(13,2)=4.258773e+01;
//Point 14
 EGDE20ABSCCURV(14,0)=7.223806e-01;
 EGDE20ABSCCURV(14,1)=1.734053e+00;
 EGDE20ABSCCURV(14,2)=4.254552e+01;
//Point 15
 EGDE20ABSCCURV(15,0)=7.739335e-01;
 EGDE20ABSCCURV(15,1)=1.961324e+00;
 EGDE20ABSCCURV(15,2)=4.239034e+01;
//Point 16
 EGDE20ABSCCURV(16,0)=8.420844e-01;
 EGDE20ABSCCURV(16,1)=2.324071e+00;
 EGDE20ABSCCURV(16,2)=4.241798e+01;
//Point 17
 EGDE20ABSCCURV(17,0)=9.089049e-01;
 EGDE20ABSCCURV(17,1)=2.675295e+00;
 EGDE20ABSCCURV(17,2)=4.235574e+01;
//Point 18
 EGDE20ABSCCURV(18,0)=9.377673e-01;
 EGDE20ABSCCURV(18,1)=2.809639e+00;
 EGDE20ABSCCURV(18,2)=4.243117e+01;
//Point 19
 EGDE20ABSCCURV(19,0)=1.000000e+00;
 EGDE20ABSCCURV(19,1)=3.141837e+00;
 EGDE20ABSCCURV(19,2)=4.243349e+01;
//EDEGE 21
real EL21=2.766619e+00;
real EA21=8.897914e-01;
real EB21=4.563675e-01;
//Array of pt with abscCurv
int EGDE21NBPOINTS=13;
real[int,int] EGDE21ABSCCURV(13,3);
//Point 0
 EGDE21ABSCCURV(0,0)=0.000000e+00;
 EGDE21ABSCCURV(0,1)=3.141837e+00;
 EGDE21ABSCCURV(0,2)=4.243349e+01;
//Point 1
 EGDE21ABSCCURV(1,0)=3.601625e-02;
 EGDE21ABSCCURV(1,1)=3.102084e+00;
 EGDE21ABSCCURV(1,2)=4.252486e+01;
//Point 2
 EGDE21ABSCCURV(2,0)=1.454412e-01;
 EGDE21ABSCCURV(2,1)=3.040417e+00;
 EGDE21ABSCCURV(2,2)=4.282125e+01;
//Point 3
 EGDE21ABSCCURV(3,0)=1.796570e-01;
 EGDE21ABSCCURV(3,1)=3.016806e+00;
 EGDE21ABSCCURV(3,2)=4.291292e+01;
//Point 4
 EGDE21ABSCCURV(4,0)=2.346600e-01;
 EGDE21ABSCCURV(4,1)=3.070140e+00;
 EGDE21ABSCCURV(4,2)=4.305544e+01;
//Point 5
 EGDE21ABSCCURV(5,0)=2.633451e-01;
 EGDE21ABSCCURV(5,1)=3.127638e+00;
 EGDE21ABSCCURV(5,2)=4.311014e+01;
//Point 6
 EGDE21ABSCCURV(6,0)=3.912894e-01;
 EGDE21ABSCCURV(6,1)=3.432917e+00;
 EGDE21ABSCCURV(6,2)=4.328931e+01;
//Point 7
 EGDE21ABSCCURV(7,0)=5.456831e-01;
 EGDE21ABSCCURV(7,1)=3.823193e+00;
 EGDE21ABSCCURV(7,2)=4.346292e+01;
//Point 8
 EGDE21ABSCCURV(8,0)=6.628485e-01;
 EGDE21ABSCCURV(8,1)=4.140417e+00;
 EGDE21ABSCCURV(8,2)=4.352958e+01;
//Point 9
 EGDE21ABSCCURV(9,0)=8.323109e-01;
 EGDE21ABSCCURV(9,1)=4.593195e+00;
 EGDE21ABSCCURV(9,2)=4.340792e+01;
//Point 10
 EGDE21ABSCCURV(10,0)=9.323642e-01;
 EGDE21ABSCCURV(10,1)=4.865139e+00;
 EGDE21ABSCCURV(10,2)=4.335625e+01;
//Point 11
 EGDE21ABSCCURV(11,0)=9.498617e-01;
 EGDE21ABSCCURV(11,1)=4.857360e+00;
 EGDE21ABSCCURV(11,2)=4.340403e+01;
//Point 12
 EGDE21ABSCCURV(12,0)=1.000000e+00;
 EGDE21ABSCCURV(12,1)=4.994583e+00;
 EGDE21ABSCCURV(12,2)=4.338375e+01;
//EDEGE 22
real EL22=8.763070e-01;
real EA22=9.462122e-01;
real EB22=-3.235468e-01;
//Array of pt with abscCurv
int EGDE22NBPOINTS=4;
real[int,int] EGDE22ABSCCURV(4,3);
//Point 0
 EGDE22ABSCCURV(0,0)=0.000000e+00;
 EGDE22ABSCCURV(0,1)=4.994583e+00;
 EGDE22ABSCCURV(0,2)=4.338375e+01;
//Point 1
 EGDE22ABSCCURV(1,0)=3.128451e-01;
 EGDE22ABSCCURV(1,1)=5.265417e+00;
 EGDE22ABSCCURV(1,2)=4.334125e+01;
//Point 2
 EGDE22ABSCCURV(2,0)=4.740335e-01;
 EGDE22ABSCCURV(2,1)=5.375417e+00;
 EGDE22ABSCCURV(2,2)=4.325264e+01;
//Point 3
 EGDE22ABSCCURV(3,0)=1.000000e+00;
 EGDE22ABSCCURV(3,1)=5.811805e+00;
 EGDE22ABSCCURV(3,2)=4.310431e+01;
//EDEGE 23
real EL23=9.065684e-01;
real EA23=9.901050e-01;
real EB23=1.403284e-01;
//Array of pt with abscCurv
int EGDE23NBPOINTS=7;
real[int,int] EGDE23ABSCCURV(7,3);
//Point 0
 EGDE23ABSCCURV(0,0)=0.000000e+00;
 EGDE23ABSCCURV(0,1)=5.811805e+00;
 EGDE23ABSCCURV(0,2)=4.310431e+01;
//Point 1
 EGDE23ABSCCURV(1,0)=1.577106e-01;
 EGDE23ABSCCURV(1,1)=5.950972e+00;
 EGDE23ABSCCURV(1,2)=4.307153e+01;
//Point 2
 EGDE23ABSCCURV(2,0)=3.575202e-01;
 EGDE23ABSCCURV(2,1)=6.131805e+00;
 EGDE23ABSCCURV(2,2)=4.306097e+01;
//Point 3
 EGDE23ABSCCURV(3,0)=4.010817e-01;
 EGDE23ABSCCURV(3,1)=6.160417e+00;
 EGDE23ABSCCURV(3,2)=4.303375e+01;
//Point 4
 EGDE23ABSCCURV(4,0)=5.635242e-01;
 EGDE23ABSCCURV(4,1)=6.282214e+00;
 EGDE23ABSCCURV(4,2)=4.311653e+01;
//Point 5
 EGDE23ABSCCURV(5,0)=8.830870e-01;
 EGDE23ABSCCURV(5,1)=6.562917e+00;
 EGDE23ABSCCURV(5,2)=4.318819e+01;
//Point 6
 EGDE23ABSCCURV(6,0)=1.000000e+00;
 EGDE23ABSCCURV(6,1)=6.662361e+00;
 EGDE23ABSCCURV(6,2)=4.322486e+01;
//EDEGE 24
real EL24=6.414157e-01;
real EA24=7.944774e-01;
real EB24=6.072938e-01;
//Array of pt with abscCurv
int EGDE24NBPOINTS=5;
real[int,int] EGDE24ABSCCURV(5,3);
//Point 0
 EGDE24ABSCCURV(0,0)=0.000000e+00;
 EGDE24ABSCCURV(0,1)=6.662361e+00;
 EGDE24ABSCCURV(0,2)=4.322486e+01;
//Point 1
 EGDE24ABSCCURV(1,0)=8.580260e-02;
 EGDE24ABSCCURV(1,1)=6.637639e+00;
 EGDE24ABSCCURV(1,2)=4.327403e+01;
//Point 2
 EGDE24ABSCCURV(2,0)=1.677611e-01;
 EGDE24ABSCCURV(2,1)=6.667083e+00;
 EGDE24ABSCCURV(2,2)=4.331758e+01;
//Point 3
 EGDE24ABSCCURV(3,0)=6.263915e-01;
 EGDE24ABSCCURV(3,1)=6.923472e+00;
 EGDE24ABSCCURV(3,2)=4.346181e+01;
//Point 4
 EGDE24ABSCCURV(4,0)=1.000000e+00;
 EGDE24ABSCCURV(4,1)=7.130418e+00;
 EGDE24ABSCCURV(4,2)=4.358264e+01;
//EDEGE 25
real EL25=8.218117e-01;
real EA25=7.027102e-01;
real EB25=7.114762e-01;
//Array of pt with abscCurv
int EGDE25NBPOINTS=5;
real[int,int] EGDE25ABSCCURV(5,3);
//Point 0
 EGDE25ABSCCURV(0,0)=0.000000e+00;
 EGDE25ABSCCURV(0,1)=7.130418e+00;
 EGDE25ABSCCURV(0,2)=4.358264e+01;
//Point 1
 EGDE25ABSCCURV(1,0)=4.368581e-01;
 EGDE25ABSCCURV(1,1)=7.447083e+00;
 EGDE25ABSCCURV(1,2)=4.375180e+01;
//Point 2
 EGDE25ABSCCURV(2,0)=5.669207e-01;
 EGDE25ABSCCURV(2,1)=7.507622e+00;
 EGDE25ABSCCURV(2,2)=4.383989e+01;
//Point 3
 EGDE25ABSCCURV(3,0)=8.413747e-01;
 EGDE25ABSCCURV(3,1)=7.668848e+00;
 EGDE25ABSCCURV(3,2)=4.399762e+01;
//Point 4
 EGDE25ABSCCURV(4,0)=1.000000e+00;
 EGDE25ABSCCURV(4,1)=7.669039e+00;
 EGDE25ABSCCURV(4,2)=4.412798e+01;
//EDEGE 26
real EL26=1.743771e+00;
real EA26=-7.281612e-01;
real EB26=6.854059e-01;
//Array of pt with abscCurv
int EGDE26NBPOINTS=9;
real[int,int] EGDE26ABSCCURV(9,3);
//Point 0
 EGDE26ABSCCURV(0,0)=0.000000e+00;
 EGDE26ABSCCURV(0,1)=7.669039e+00;
 EGDE26ABSCCURV(0,2)=4.412798e+01;
//Point 1
 EGDE26ABSCCURV(1,0)=1.186611e-01;
 EGDE26ABSCCURV(1,1)=7.462122e+00;
 EGDE26ABSCCURV(1,2)=4.412739e+01;
//Point 2
 EGDE26ABSCCURV(2,0)=3.477918e-01;
 EGDE26ABSCCURV(2,1)=7.076443e+00;
 EGDE26ABSCCURV(2,2)=4.423176e+01;
//Point 3
 EGDE26ABSCCURV(3,0)=4.927471e-01;
 EGDE26ABSCCURV(3,1)=6.907470e+00;
 EGDE26ABSCCURV(3,2)=4.441975e+01;
//Point 4
 EGDE26ABSCCURV(4,0)=5.319803e-01;
 EGDE26ABSCCURV(4,1)=6.889059e+00;
 EGDE26ABSCCURV(4,2)=4.448564e+01;
//Point 5
 EGDE26ABSCCURV(5,0)=6.747701e-01;
 EGDE26ABSCCURV(5,1)=7.030571e+00;
 EGDE26ABSCCURV(5,2)=4.469051e+01;
//Point 6
 EGDE26ABSCCURV(6,0)=7.348274e-01;
 EGDE26ABSCCURV(6,1)=7.009140e+00;
 EGDE26ABSCCURV(6,2)=4.479302e+01;
//Point 7
 EGDE26ABSCCURV(7,0)=8.012910e-01;
 EGDE26ABSCCURV(7,1)=6.906382e+00;
 EGDE26ABSCCURV(7,2)=4.484662e+01;
//Point 8
 EGDE26ABSCCURV(8,0)=1.000000e+00;
 EGDE26ABSCCURV(8,1)=6.653691e+00;
 EGDE26ABSCCURV(8,2)=4.508371e+01;
//EDEGE 27
real EL27=2.513488e+00;
real EA27=-3.029238e-01;
real EB27=9.530148e-01;
//Array of pt with abscCurv
int EGDE27NBPOINTS=12;
real[int,int] EGDE27ABSCCURV(12,3);
//Point 0
 EGDE27ABSCCURV(0,0)=0.000000e+00;
 EGDE27ABSCCURV(0,1)=6.653691e+00;
 EGDE27ABSCCURV(0,2)=4.508371e+01;
//Point 1
 EGDE27ABSCCURV(1,0)=1.646150e-01;
 EGDE27ABSCCURV(1,1)=7.043015e+00;
 EGDE27ABSCCURV(1,2)=4.522379e+01;
//Point 2
 EGDE27ABSCCURV(2,0)=2.358874e-01;
 EGDE27ABSCCURV(2,1)=7.159861e+00;
 EGDE27ABSCCURV(2,2)=4.535958e+01;
//Point 3
 EGDE27ABSCCURV(3,0)=2.692460e-01;
 EGDE27ABSCCURV(3,1)=7.125251e+00;
 EGDE27ABSCCURV(3,2)=4.543595e+01;
//Point 4
 EGDE27ABSCCURV(4,0)=3.573531e-01;
 EGDE27ABSCCURV(4,1)=6.985892e+00;
 EGDE27ABSCCURV(4,2)=4.560806e+01;
//Point 5
 EGDE27ABSCCURV(5,0)=4.492958e-01;
 EGDE27ABSCCURV(5,1)=6.812168e+00;
 EGDE27ABSCCURV(5,2)=4.576046e+01;
//Point 6
 EGDE27ABSCCURV(6,0)=5.544717e-01;
 EGDE27ABSCCURV(6,1)=7.025386e+00;
 EGDE27ABSCCURV(6,2)=4.591674e+01;
//Point 7
 EGDE27ABSCCURV(7,0)=6.625816e-01;
 EGDE27ABSCCURV(7,1)=6.856568e+00;
 EGDE27ABSCCURV(7,2)=4.612967e+01;
//Point 8
 EGDE27ABSCCURV(8,0)=7.024494e-01;
 EGDE27ABSCCURV(8,1)=6.827144e+00;
 EGDE27ABSCCURV(8,2)=4.622546e+01;
//Point 9
 EGDE27ABSCCURV(9,0)=7.645153e-01;
 EGDE27ABSCCURV(9,1)=6.806129e+00;
 EGDE27ABSCCURV(9,2)=4.638004e+01;
//Point 10
 EGDE27ABSCCURV(10,0)=8.036228e-01;
 EGDE27ABSCCURV(10,1)=6.734457e+00;
 EGDE27ABSCCURV(10,2)=4.644731e+01;
//Point 11
 EGDE27ABSCCURV(11,0)=1.000000e+00;
 EGDE27ABSCCURV(11,1)=6.249534e+00;
 EGDE27ABSCCURV(11,2)=4.635521e+01;
//EDEGE 28
real EL28=4.503309e-01;
real EA28=-7.711598e-01;
real EB28=-6.366416e-01;
//Array of pt with abscCurv
int EGDE28NBPOINTS=3;
real[int,int] EGDE28ABSCCURV(3,3);
//Point 0
 EGDE28ABSCCURV(0,0)=0.000000e+00;
 EGDE28ABSCCURV(0,1)=6.249534e+00;
 EGDE28ABSCCURV(0,2)=4.635521e+01;
//Point 1
 EGDE28ABSCCURV(1,0)=2.581910e-01;
 EGDE28ABSCCURV(1,1)=6.308534e+00;
 EGDE28ABSCCURV(1,2)=4.625502e+01;
//Point 2
 EGDE28ABSCCURV(2,0)=1.000000e+00;
 EGDE28ABSCCURV(2,1)=5.993515e+00;
 EGDE28ABSCCURV(2,2)=4.614385e+01;
//EDEGE 29
real EL29=1.647558e+00;
real EA29=6.524014e-01;
real EB29=7.578736e-01;
//Array of pt with abscCurv
int EGDE29NBPOINTS=9;
real[int,int] EGDE29ABSCCURV(9,3);
//Point 0
 EGDE29ABSCCURV(0,0)=0.000000e+00;
 EGDE29ABSCCURV(0,1)=5.993515e+00;
 EGDE29ABSCCURV(0,2)=4.614385e+01;
//Point 1
 EGDE29ABSCCURV(1,0)=6.180919e-02;
 EGDE29ABSCCURV(1,1)=6.036985e+00;
 EGDE29ABSCCURV(1,2)=4.623594e+01;
//Point 2
 EGDE29ABSCCURV(2,0)=1.467541e-01;
 EGDE29ABSCCURV(2,1)=6.137695e+00;
 EGDE29ABSCCURV(2,2)=4.633312e+01;
//Point 3
 EGDE29ABSCCURV(3,0)=1.914573e-01;
 EGDE29ABSCCURV(3,1)=6.106503e+00;
 EGDE29ABSCCURV(3,2)=4.639984e+01;
//Point 4
 EGDE29ABSCCURV(4,0)=2.891496e-01;
 EGDE29ABSCCURV(4,1)=6.138109e+00;
 EGDE29ABSCCURV(4,2)=4.655766e+01;
//Point 5
 EGDE29ABSCCURV(5,0)=4.541784e-01;
 EGDE29ABSCCURV(5,1)=6.356680e+00;
 EGDE29ABSCCURV(5,2)=4.671938e+01;
//Point 6
 EGDE29ABSCCURV(6,0)=5.766489e-01;
 EGDE29ABSCCURV(6,1)=6.464539e+00;
 EGDE29ABSCCURV(6,2)=4.688991e+01;
//Point 7
 EGDE29ABSCCURV(7,0)=6.571233e-01;
 EGDE29ABSCCURV(7,1)=6.562451e+00;
 EGDE29ABSCCURV(7,2)=4.697931e+01;
//Point 8
 EGDE29ABSCCURV(8,0)=1.000000e+00;
 EGDE29ABSCCURV(8,1)=7.009735e+00;
 EGDE29ABSCCURV(8,2)=4.732436e+01;
//EDEGE 30
real EL30=2.293065e-01;
real EA30=-6.911783e-02;
real EB30=9.976085e-01;
//Array of pt with abscCurv
int EGDE30NBPOINTS=3;
real[int,int] EGDE30ABSCCURV(3,3);
//Point 0
 EGDE30ABSCCURV(0,0)=0.000000e+00;
 EGDE30ABSCCURV(0,1)=7.009735e+00;
 EGDE30ABSCCURV(0,2)=4.732436e+01;
//Point 1
 EGDE30ABSCCURV(1,0)=4.122811e-01;
 EGDE30ABSCCURV(1,1)=6.920493e+00;
 EGDE30ABSCCURV(1,2)=4.735556e+01;
//Point 2
 EGDE30ABSCCURV(2,0)=1.000000e+00;
 EGDE30ABSCCURV(2,1)=7.000036e+00;
 EGDE30ABSCCURV(2,2)=4.746435e+01;
//EDEGE 31
real EL31=2.167901e+00;
real EA31=6.255118e-01;
real EB31=7.802147e-01;
//Array of pt with abscCurv
int EGDE31NBPOINTS=8;
real[int,int] EGDE31ABSCCURV(8,3);
//Point 0
 EGDE31ABSCCURV(0,0)=0.000000e+00;
 EGDE31ABSCCURV(0,1)=7.000036e+00;
 EGDE31ABSCCURV(0,2)=4.746435e+01;
//Point 1
 EGDE31ABSCCURV(1,0)=8.225616e-02;
 EGDE31ABSCCURV(1,1)=7.178251e+00;
 EGDE31ABSCCURV(1,2)=4.745814e+01;
//Point 2
 EGDE31ABSCCURV(2,0)=2.105525e-01;
 EGDE31ABSCCURV(2,1)=7.454619e+00;
 EGDE31ABSCCURV(2,2)=4.748943e+01;
//Point 3
 EGDE31ABSCCURV(3,0)=2.920060e-01;
 EGDE31ABSCCURV(3,1)=7.571833e+00;
 EGDE31ABSCCURV(3,2)=4.762150e+01;
//Point 4
 EGDE31ABSCCURV(4,0)=3.809898e-01;
 EGDE31ABSCCURV(4,1)=7.545848e+00;
 EGDE31ABSCCURV(4,2)=4.781265e+01;
//Point 5
 EGDE31ABSCCURV(5,0)=5.436530e-01;
 EGDE31ABSCCURV(5,1)=7.604356e+00;
 EGDE31ABSCCURV(5,2)=4.816040e+01;
//Point 6
 EGDE31ABSCCURV(6,0)=7.495291e-01;
 EGDE31ABSCCURV(6,1)=7.805468e+00;
 EGDE31ABSCCURV(6,2)=4.855884e+01;
//Point 7
 EGDE31ABSCCURV(7,0)=1.000000e+00;
 EGDE31ABSCCURV(7,1)=8.187147e+00;
 EGDE31ABSCCURV(7,2)=4.894506e+01;
//EDEGE 32
real EL32=2.226436e+00;
real EA32=-9.686688e-01;
real EB32=2.483559e-01;
//Array of pt with abscCurv
int EGDE32NBPOINTS=8;
real[int,int] EGDE32ABSCCURV(8,3);
//Point 0
 EGDE32ABSCCURV(0,0)=0.000000e+00;
 EGDE32ABSCCURV(0,1)=8.187147e+00;
 EGDE32ABSCCURV(0,2)=4.894506e+01;
//Point 1
 EGDE32ABSCCURV(1,0)=3.065395e-01;
 EGDE32ABSCCURV(1,1)=7.523860e+00;
 EGDE32ABSCCURV(1,2)=4.910582e+01;
//Point 2
 EGDE32ABSCCURV(2,0)=3.828690e-01;
 EGDE32ABSCCURV(2,1)=7.365424e+00;
 EGDE32ABSCCURV(2,2)=4.916729e+01;
//Point 3
 EGDE32ABSCCURV(3,0)=5.098288e-01;
 EGDE32ABSCCURV(3,1)=7.083210e+00;
 EGDE32ABSCCURV(3,2)=4.915128e+01;
//Point 4
 EGDE32ABSCCURV(4,0)=5.375822e-01;
 EGDE32ABSCCURV(4,1)=7.033706e+00;
 EGDE32ABSCCURV(4,2)=4.918826e+01;
//Point 5
 EGDE32ABSCCURV(5,0)=6.500404e-01;
 EGDE32ABSCCURV(5,1)=6.784134e+00;
 EGDE32ABSCCURV(5,2)=4.916815e+01;
//Point 6
 EGDE32ABSCCURV(6,0)=8.128959e-01;
 EGDE32ABSCCURV(6,1)=6.536679e+00;
 EGDE32ABSCCURV(6,2)=4.943317e+01;
//Point 7
 EGDE32ABSCCURV(7,0)=1.000000e+00;
 EGDE32ABSCCURV(7,1)=6.122159e+00;
 EGDE32ABSCCURV(7,2)=4.947450e+01;
//EDEGE 33
real EL33=4.594629e-01;
real EA33=-9.996911e-01;
real EB33=-2.485511e-02;
//Array of pt with abscCurv
int EGDE33NBPOINTS=2;
real[int,int] EGDE33ABSCCURV(2,3);
//Point 0
 EGDE33ABSCCURV(0,0)=0.000000e+00;
 EGDE33ABSCCURV(0,1)=4.633238e+00;
 EGDE33ABSCCURV(0,2)=4.998746e+01;
//Point 1
 EGDE33ABSCCURV(1,0)=1.000000e+00;
 EGDE33ABSCCURV(1,1)=4.173917e+00;
 EGDE33ABSCCURV(1,2)=4.997604e+01;
//EDEGE 34
real EL34=2.310058e+00;
real EA34=-8.278754e-01;
real EB34=5.609120e-01;
//Array of pt with abscCurv
int EGDE34NBPOINTS=12;
real[int,int] EGDE34ABSCCURV(12,3);
//Point 0
 EGDE34ABSCCURV(0,0)=0.000000e+00;
 EGDE34ABSCCURV(0,1)=4.173917e+00;
 EGDE34ABSCCURV(0,2)=4.997604e+01;
//Point 1
 EGDE34ABSCCURV(1,0)=3.257815e-02;
 EGDE34ABSCCURV(1,1)=4.190622e+00;
 EGDE34ABSCCURV(1,2)=5.004942e+01;
//Point 2
 EGDE34ABSCCURV(2,0)=7.151566e-02;
 EGDE34ABSCCURV(2,1)=4.163119e+00;
 EGDE34ABSCCURV(2,2)=5.013506e+01;
//Point 3
 EGDE34ABSCCURV(3,0)=1.144504e-01;
 EGDE34ABSCCURV(3,1)=4.183381e+00;
 EGDE34ABSCCURV(3,2)=5.023215e+01;
//Point 4
 EGDE34ABSCCURV(4,0)=1.558467e-01;
 EGDE34ABSCCURV(4,1)=4.118359e+00;
 EGDE34ABSCCURV(4,2)=5.030227e+01;
//Point 5
 EGDE34ABSCCURV(5,0)=3.238596e-01;
 EGDE34ABSCCURV(5,1)=3.731120e+00;
 EGDE34ABSCCURV(5,2)=5.032840e+01;
//Point 6
 EGDE34ABSCCURV(6,0)=3.874941e-01;
 EGDE34ABSCCURV(6,1)=3.660986e+00;
 EGDE34ABSCCURV(6,2)=5.045759e+01;
//Point 7
 EGDE34ABSCCURV(7,0)=5.191919e-01;
 EGDE34ABSCCURV(7,1)=3.360271e+00;
 EGDE34ABSCCURV(7,2)=5.050370e+01;
//Point 8
 EGDE34ABSCCURV(8,0)=6.498950e-01;
 EGDE34ABSCCURV(8,1)=3.184299e+00;
 EGDE34ABSCCURV(8,2)=5.074905e+01;
//Point 9
 EGDE34ABSCCURV(9,0)=7.571890e-01;
 EGDE34ABSCCURV(9,1)=2.937172e+00;
 EGDE34ABSCCURV(9,2)=5.073006e+01;
//Point 10
 EGDE34ABSCCURV(10,0)=8.815151e-01;
 EGDE34ABSCCURV(10,1)=2.663434e+00;
 EGDE34ABSCCURV(10,2)=5.081696e+01;
//Point 11
 EGDE34ABSCCURV(11,0)=1.000000e+00;
 EGDE34ABSCCURV(11,1)=2.559218e+00;
 EGDE34ABSCCURV(11,2)=5.107005e+01;
//EDEGE 35
real EL35=2.054704e+00;
real EA35=-9.999795e-01;
real EB35=6.405879e-03;
//Array of pt with abscCurv
int EGDE35NBPOINTS=15;
real[int,int] EGDE35ABSCCURV(15,3);
//Point 0
 EGDE35ABSCCURV(0,0)=0.000000e+00;
 EGDE35ABSCCURV(0,1)=7.130418e+00;
 EGDE35ABSCCURV(0,2)=4.358264e+01;
//Point 1
 EGDE35ABSCCURV(1,0)=7.169690e-02;
 EGDE35ABSCCURV(1,1)=6.984558e+00;
 EGDE35ABSCCURV(1,2)=4.356198e+01;
//Point 2
 EGDE35ABSCCURV(2,0)=1.662156e-01;
 EGDE35ABSCCURV(2,1)=6.790924e+00;
 EGDE35ABSCCURV(2,2)=4.354706e+01;
//Point 3
 EGDE35ABSCCURV(3,0)=2.200319e-01;
 EGDE35ABSCCURV(3,1)=6.711273e+00;
 EGDE35ABSCCURV(3,2)=4.347036e+01;
//Point 4
 EGDE35ABSCCURV(4,0)=3.052684e-01;
 EGDE35ABSCCURV(4,1)=6.536865e+00;
 EGDE35ABSCCURV(4,2)=4.345441e+01;
//Point 5
 EGDE35ABSCCURV(5,0)=3.415689e-01;
 EGDE35ABSCCURV(5,1)=6.470947e+00;
 EGDE35ABSCCURV(5,2)=4.341951e+01;
//Point 6
 EGDE35ABSCCURV(6,0)=3.859808e-01;
 EGDE35ABSCCURV(6,1)=6.381683e+00;
 EGDE35ABSCCURV(6,2)=4.340056e+01;
//Point 7
 EGDE35ABSCCURV(7,0)=4.916370e-01;
 EGDE35ABSCCURV(7,1)=6.164703e+00;
 EGDE35ABSCCURV(7,2)=4.340754e+01;
//Point 8
 EGDE35ABSCCURV(8,0)=5.901212e-01;
 EGDE35ABSCCURV(8,1)=5.962830e+00;
 EGDE35ABSCCURV(8,2)=4.342151e+01;
//Point 9
 EGDE35ABSCCURV(9,0)=6.231251e-01;
 EGDE35ABSCCURV(9,1)=5.901031e+00;
 EGDE35ABSCCURV(9,2)=4.344943e+01;
//Point 10
 EGDE35ABSCCURV(10,0)=6.677215e-01;
 EGDE35ABSCCURV(10,1)=5.813141e+00;
 EGDE35ABSCCURV(10,2)=4.347535e+01;
//Point 11
 EGDE35ABSCCURV(11,0)=7.058811e-01;
 EGDE35ABSCCURV(11,1)=5.734863e+00;
 EGDE35ABSCCURV(11,2)=4.347086e+01;
//Point 12
 EGDE35ABSCCURV(12,0)=7.887583e-01;
 EGDE35ABSCCURV(12,1)=5.564575e+00;
 EGDE35ABSCCURV(12,2)=4.347086e+01;
//Point 13
 EGDE35ABSCCURV(13,0)=8.496280e-01;
 EGDE35ABSCCURV(13,1)=5.454712e+00;
 EGDE35ABSCCURV(13,2)=4.353063e+01;
//Point 14
 EGDE35ABSCCURV(14,0)=1.000000e+00;
 EGDE35ABSCCURV(14,1)=5.152588e+00;
 EGDE35ABSCCURV(14,2)=4.359531e+01;
//EDEGE 36
real EL36=2.193399e+00;
real EA36=-1.686993e-01;
real EB36=9.856676e-01;
//Array of pt with abscCurv
int EGDE36NBPOINTS=14;
real[int,int] EGDE36ABSCCURV(14,3);
//Point 0
 EGDE36ABSCCURV(0,0)=0.000000e+00;
 EGDE36ABSCCURV(0,1)=5.152588e+00;
 EGDE36ABSCCURV(0,2)=4.359531e+01;
//Point 1
 EGDE36ABSCCURV(1,0)=8.322458e-02;
 EGDE36ABSCCURV(1,1)=5.070190e+00;
 EGDE36ABSCCURV(1,2)=4.375820e+01;
//Point 2
 EGDE36ABSCCURV(2,0)=1.860828e-01;
 EGDE36ABSCCURV(2,1)=4.913635e+00;
 EGDE36ABSCCURV(2,2)=4.392065e+01;
//Point 3
 EGDE36ABSCCURV(3,0)=2.838097e-01;
 EGDE36ABSCCURV(3,1)=4.817505e+00;
 EGDE36ABSCCURV(3,2)=4.411224e+01;
//Point 4
 EGDE36ABSCCURV(4,0)=3.589945e-01;
 EGDE36ABSCCURV(4,1)=4.718628e+00;
 EGDE36ABSCCURV(4,2)=4.424422e+01;
//Point 5
 EGDE36ABSCCURV(5,0)=4.336080e-01;
 EGDE36ABSCCURV(5,1)=4.732361e+00;
 EGDE36ABSCCURV(5,2)=4.440730e+01;
//Point 6
 EGDE36ABSCCURV(6,0)=5.081027e-01;
 EGDE36ABSCCURV(6,1)=4.814758e+00;
 EGDE36ABSCCURV(6,2)=4.454840e+01;
//Point 7
 EGDE36ABSCCURV(7,0)=6.039409e-01;
 EGDE36ABSCCURV(7,1)=4.792786e+00;
 EGDE36ABSCCURV(7,2)=4.475746e+01;
//Point 8
 EGDE36ABSCCURV(8,0)=6.805834e-01;
 EGDE36ABSCCURV(8,1)=4.872437e+00;
 EGDE36ABSCCURV(8,2)=4.490550e+01;
//Point 9
 EGDE36ABSCCURV(9,0)=7.338018e-01;
 EGDE36ABSCCURV(9,1)=4.877930e+00;
 EGDE36ABSCCURV(9,2)=4.502210e+01;
//Point 10
 EGDE36ABSCCURV(10,0)=7.895286e-01;
 EGDE36ABSCCURV(10,1)=4.899902e+00;
 EGDE36ABSCCURV(10,2)=4.514234e+01;
//Point 11
 EGDE36ABSCCURV(11,0)=8.638245e-01;
 EGDE36ABSCCURV(11,1)=4.825745e+00;
 EGDE36ABSCCURV(11,2)=4.528745e+01;
//Point 12
 EGDE36ABSCCURV(12,0)=9.311426e-01;
 EGDE36ABSCCURV(12,1)=4.828491e+00;
 EGDE36ABSCCURV(12,2)=4.543508e+01;
//Point 13
 EGDE36ABSCCURV(13,0)=1.000000e+00;
 EGDE36ABSCCURV(13,1)=4.812012e+00;
 EGDE36ABSCCURV(13,2)=4.558521e+01;
//EDEGE 37
real EL37=3.971208e+00;
real EA37=1.000000e+00;
real EB37=2.710135e-04;
//Array of pt with abscCurv
int EGDE37NBPOINTS=15;
real[int,int] EGDE37ABSCCURV(15,3);
//Point 0
 EGDE37ABSCCURV(0,0)=0.000000e+00;
 EGDE37ABSCCURV(0,1)=1.499634e+00;
 EGDE37ABSCCURV(0,2)=4.359432e+01;
//Point 1
 EGDE37ABSCCURV(1,0)=6.758627e-02;
 EGDE37ABSCCURV(1,1)=1.691895e+00;
 EGDE37ABSCCURV(1,2)=4.340704e+01;
//Point 2
 EGDE37ABSCCURV(2,0)=1.614838e-01;
 EGDE37ABSCCURV(2,1)=2.032471e+00;
 EGDE37ABSCCURV(2,2)=4.325521e+01;
//Point 3
 EGDE37ABSCCURV(3,0)=2.831866e-01;
 EGDE37ABSCCURV(3,1)=2.510376e+00;
 EGDE37ABSCCURV(3,2)=4.318315e+01;
//Point 4
 EGDE37ABSCCURV(4,0)=4.017125e-01;
 EGDE37ABSCCURV(4,1)=2.980042e+00;
 EGDE37ABSCCURV(4,2)=4.315210e+01;
//Point 5
 EGDE37ABSCCURV(5,0)=4.671242e-01;
 EGDE37ABSCCURV(5,1)=3.202515e+00;
 EGDE37ABSCCURV(5,2)=4.328620e+01;
//Point 6
 EGDE37ABSCCURV(6,0)=5.242347e-01;
 EGDE37ABSCCURV(6,1)=3.414001e+00;
 EGDE37ABSCCURV(6,2)=4.336812e+01;
//Point 7
 EGDE37ABSCCURV(7,0)=6.143674e-01;
 EGDE37ABSCCURV(7,1)=3.743591e+00;
 EGDE37ABSCCURV(7,2)=4.350772e+01;
//Point 8
 EGDE37ABSCCURV(8,0)=7.352316e-01;
 EGDE37ABSCCURV(8,1)=4.174805e+00;
 EGDE37ABSCCURV(8,2)=4.371851e+01;
//Point 9
 EGDE37ABSCCURV(9,0)=7.847258e-01;
 EGDE37ABSCCURV(9,1)=4.347839e+00;
 EGDE37ABSCCURV(9,2)=4.381174e+01;
//Point 10
 EGDE37ABSCCURV(10,0)=8.357976e-01;
 EGDE37ABSCCURV(10,1)=4.523621e+00;
 EGDE37ABSCCURV(10,2)=4.371057e+01;
//Point 11
 EGDE37ABSCCURV(11,0)=8.887504e-01;
 EGDE37ABSCCURV(11,1)=4.721375e+00;
 EGDE37ABSCCURV(11,2)=4.363906e+01;
//Point 12
 EGDE37ABSCCURV(12,0)=9.433884e-01;
 EGDE37ABSCCURV(12,1)=4.938354e+00;
 EGDE37ABSCCURV(12,2)=4.363906e+01;
//Point 13
 EGDE37ABSCCURV(13,0)=9.758949e-01;
 EGDE37ABSCCURV(13,1)=5.067444e+00;
 EGDE37ABSCCURV(13,2)=4.363906e+01;
//Point 14
 EGDE37ABSCCURV(14,0)=1.000000e+00;
 EGDE37ABSCCURV(14,1)=5.152588e+00;
 EGDE37ABSCCURV(14,2)=4.359531e+01;
//EDEGE 38
real EL38=3.276437e+00;
real EA38=9.999064e-01;
real EB38=1.367855e-02;
//Array of pt with abscCurv
int EGDE38NBPOINTS=9;
real[int,int] EGDE38ABSCCURV(9,3);
//Point 0
 EGDE38ABSCCURV(0,0)=0.000000e+00;
 EGDE38ABSCCURV(0,1)=-1.506251e+00;
 EGDE38ABSCCURV(0,2)=4.355320e+01;
//Point 1
 EGDE38ABSCCURV(1,0)=2.758719e-02;
 EGDE38ABSCCURV(1,1)=-1.461182e+00;
 EGDE38ABSCCURV(1,2)=4.347485e+01;
//Point 2
 EGDE38ABSCCURV(2,0)=2.844511e-01;
 EGDE38ABSCCURV(2,1)=-6.207275e-01;
 EGDE38ABSCCURV(2,2)=4.343098e+01;
//Point 3
 EGDE38ABSCCURV(3,0)=4.109014e-01;
 EGDE38ABSCCURV(3,1)=-2.307129e-01;
 EGDE38ABSCCURV(3,2)=4.329120e+01;
//Point 4
 EGDE38ABSCCURV(4,0)=5.645501e-01;
 EGDE38ABSCCURV(4,1)=2.581787e-01;
 EGDE38ABSCCURV(4,2)=4.317113e+01;
//Point 5
 EGDE38ABSCCURV(5,0)=6.658890e-01;
 EGDE38ABSCCURV(5,1)=5.822754e-01;
 EGDE38ABSCCURV(5,2)=4.309898e+01;
//Point 6
 EGDE38ABSCCURV(6,0)=7.700160e-01;
 EGDE38ABSCCURV(6,1)=9.228516e-01;
 EGDE38ABSCCURV(6,2)=4.311903e+01;
//Point 7
 EGDE38ABSCCURV(7,0)=9.714688e-01;
 EGDE38ABSCCURV(7,1)=1.411743e+00;
 EGDE38ABSCCURV(7,2)=4.356248e+01;
//Point 8
 EGDE38ABSCCURV(8,0)=1.000000e+00;
 EGDE38ABSCCURV(8,1)=1.499634e+00;
 EGDE38ABSCCURV(8,2)=4.359432e+01;
//EDEGE 39
real EL39=1.530498e+00;
real EA39=-5.681741e-01;
real EB39=-8.229084e-01;
//Array of pt with abscCurv
int EGDE39NBPOINTS=6;
real[int,int] EGDE39ABSCCURV(6,3);
//Point 0
 EGDE39ABSCCURV(0,0)=0.000000e+00;
 EGDE39ABSCCURV(0,1)=-6.646729e-01;
 EGDE39ABSCCURV(0,2)=4.477209e+01;
//Point 1
 EGDE39ABSCCURV(1,0)=2.553679e-01;
 EGDE39ABSCCURV(1,1)=-8.074951e-01;
 EGDE39ABSCCURV(1,2)=4.440828e+01;
//Point 2
 EGDE39ABSCCURV(2,0)=4.240006e-01;
 EGDE39ABSCCURV(2,1)=-9.283447e-01;
 EGDE39ABSCCURV(2,2)=4.418023e+01;
//Point 3
 EGDE39ABSCCURV(3,0)=6.376965e-01;
 EGDE39ABSCCURV(3,1)=-1.115112e+00;
 EGDE39ABSCCURV(3,2)=4.391174e+01;
//Point 4
 EGDE39ABSCCURV(4,0)=7.965815e-01;
 EGDE39ABSCCURV(4,1)=-1.230469e+00;
 EGDE39ABSCCURV(4,2)=4.369767e+01;
//Point 5
 EGDE39ABSCCURV(5,0)=1.000000e+00;
 EGDE39ABSCCURV(5,1)=-1.506251e+00;
 EGDE39ABSCCURV(5,2)=4.355320e+01;
//EDEGE 40
real EL40=4.656953e+00;
real EA40=-6.260980e-01;
real EB40=-7.797444e-01;
//Array of pt with abscCurv
int EGDE40NBPOINTS=28;
real[int,int] EGDE40ABSCCURV(28,3);
//Point 0
 EGDE40ABSCCURV(0,0)=0.000000e+00;
 EGDE40ABSCCURV(0,1)=1.847076e+00;
 EGDE40ABSCCURV(0,2)=4.790023e+01;
//Point 1
 EGDE40ABSCCURV(1,0)=6.727193e-02;
 EGDE40ABSCCURV(1,1)=1.564178e+00;
 EGDE40ABSCCURV(1,2)=4.776564e+01;
//Point 2
 EGDE40ABSCCURV(2,0)=1.253764e-01;
 EGDE40ABSCCURV(2,1)=1.337585e+00;
 EGDE40ABSCCURV(2,2)=4.761774e+01;
//Point 3
 EGDE40ABSCCURV(3,0)=1.684675e-01;
 EGDE40ABSCCURV(3,1)=1.137085e+00;
 EGDE40ABSCCURV(3,2)=4.760940e+01;
//Point 4
 EGDE40ABSCCURV(4,0)=2.537794e-01;
 EGDE40ABSCCURV(4,1)=7.649231e-01;
 EGDE40ABSCCURV(4,2)=4.747034e+01;
//Point 5
 EGDE40ABSCCURV(5,0)=2.897501e-01;
 EGDE40ABSCCURV(5,1)=6.935120e-01;
 EGDE40ABSCCURV(5,2)=4.731881e+01;
//Point 6
 EGDE40ABSCCURV(6,0)=3.164755e-01;
 EGDE40ABSCCURV(6,1)=6.550598e-01;
 EGDE40ABSCCURV(6,2)=4.720044e+01;
//Point 7
 EGDE40ABSCCURV(7,0)=3.471322e-01;
 EGDE40ABSCCURV(7,1)=5.863953e-01;
 EGDE40ABSCCURV(7,2)=4.707527e+01;
//Point 8
 EGDE40ABSCCURV(8,0)=3.757273e-01;
 EGDE40ABSCCURV(8,1)=5.506897e-01;
 EGDE40ABSCCURV(8,2)=4.694698e+01;
//Point 9
 EGDE40ABSCCURV(9,0)=4.016697e-01;
 EGDE40ABSCCURV(9,1)=5.218506e-01;
 EGDE40ABSCCURV(9,2)=4.682966e+01;
//Point 10
 EGDE40ABSCCURV(10,0)=4.367340e-01;
 EGDE40ABSCCURV(10,1)=3.955078e-01;
 EGDE40ABSCCURV(10,2)=4.672621e+01;
//Point 11
 EGDE40ABSCCURV(11,0)=4.696247e-01;
 EGDE40ABSCCURV(11,1)=3.131104e-01;
 EGDE40ABSCCURV(11,2)=4.659709e+01;
//Point 12
 EGDE40ABSCCURV(12,0)=5.177660e-01;
 EGDE40ABSCCURV(12,1)=1.084900e-01;
 EGDE40ABSCCURV(12,2)=4.650548e+01;
//Point 13
 EGDE40ABSCCURV(13,0)=5.959131e-01;
 EGDE40ABSCCURV(13,1)=-2.293396e-01;
 EGDE40ABSCCURV(13,2)=4.637015e+01;
//Point 14
 EGDE40ABSCCURV(14,0)=6.272046e-01;
 EGDE40ABSCCURV(14,1)=-3.570557e-01;
 EGDE40ABSCCURV(14,2)=4.629998e+01;
//Point 15
 EGDE40ABSCCURV(15,0)=6.539759e-01;
 EGDE40ABSCCURV(15,1)=-4.504395e-01;
 EGDE40ABSCCURV(15,2)=4.621738e+01;
//Point 16
 EGDE40ABSCCURV(16,0)=6.766426e-01;
 EGDE40ABSCCURV(16,1)=-5.245972e-01;
 EGDE40ABSCCURV(16,2)=4.614226e+01;
//Point 17
 EGDE40ABSCCURV(17,0)=7.016819e-01;
 EGDE40ABSCCURV(17,1)=-5.342102e-01;
 EGDE40ABSCCURV(17,2)=4.602605e+01;
//Point 18
 EGDE40ABSCCURV(18,0)=7.226968e-01;
 EGDE40ABSCCURV(18,1)=-5.630493e-01;
 EGDE40ABSCCURV(18,2)=4.593253e+01;
//Point 19
 EGDE40ABSCCURV(19,0)=7.408062e-01;
 EGDE40ABSCCURV(19,1)=-6.221008e-01;
 EGDE40ABSCCURV(19,2)=4.587232e+01;
//Point 20
 EGDE40ABSCCURV(20,0)=7.604757e-01;
 EGDE40ABSCCURV(20,1)=-6.660461e-01;
 EGDE40ABSCCURV(20,2)=4.579195e+01;
//Point 21
 EGDE40ABSCCURV(21,0)=7.816741e-01;
 EGDE40ABSCCURV(21,1)=-6.523132e-01;
 EGDE40ABSCCURV(21,2)=4.569419e+01;
//Point 22
 EGDE40ABSCCURV(22,0)=8.058370e-01;
 EGDE40ABSCCURV(22,1)=-5.891418e-01;
 EGDE40ABSCCURV(22,2)=4.560107e+01;
//Point 23
 EGDE40ABSCCURV(23,0)=8.368294e-01;
 EGDE40ABSCCURV(23,1)=-6.179810e-01;
 EGDE40ABSCCURV(23,2)=4.545965e+01;
//Point 24
 EGDE40ABSCCURV(24,0)=8.648038e-01;
 EGDE40ABSCCURV(24,1)=-5.685425e-01;
 EGDE40ABSCCURV(24,2)=4.533912e+01;
//Point 25
 EGDE40ABSCCURV(25,0)=8.977961e-01;
 EGDE40ABSCCURV(25,1)=-4.957581e-01;
 EGDE40ABSCCURV(25,2)=4.520381e+01;
//Point 26
 EGDE40ABSCCURV(26,0)=9.170377e-01;
 EGDE40ABSCCURV(26,1)=-4.861450e-01;
 EGDE40ABSCCURV(26,2)=4.511472e+01;
//Point 27
 EGDE40ABSCCURV(27,0)=1.000000e+00;
 EGDE40ABSCCURV(27,1)=-6.646729e-01;
 EGDE40ABSCCURV(27,2)=4.477209e+01;
//EDEGE 41
real EL41=3.132047e+00;
real EA41=-8.348786e-01;
real EB41=5.504342e-01;
//Array of pt with abscCurv
int EGDE41NBPOINTS=10;
real[int,int] EGDE41ABSCCURV(10,3);
//Point 0
 EGDE41ABSCCURV(0,0)=0.000000e+00;
 EGDE41ABSCCURV(0,1)=4.861450e+00;
 EGDE41ABSCCURV(0,2)=4.701959e+01;
//Point 1
 EGDE41ABSCCURV(1,0)=1.236756e-01;
 EGDE41ABSCCURV(1,1)=4.553833e+00;
 EGDE41ABSCCURV(1,2)=4.725500e+01;
//Point 2
 EGDE41ABSCCURV(2,0)=2.457671e-01;
 EGDE41ABSCCURV(2,1)=4.240723e+00;
 EGDE41ABSCCURV(2,2)=4.747452e+01;
//Point 3
 EGDE41ABSCCURV(3,0)=3.290462e-01;
 EGDE41ABSCCURV(3,1)=3.982544e+00;
 EGDE41ABSCCURV(3,2)=4.751164e+01;
//Point 4
 EGDE41ABSCCURV(4,0)=4.188397e-01;
 EGDE41ABSCCURV(4,1)=3.784790e+00;
 EGDE41ABSCCURV(4,2)=4.771161e+01;
//Point 5
 EGDE41ABSCCURV(5,0)=5.273789e-01;
 EGDE41ABSCCURV(5,1)=3.488159e+00;
 EGDE41ABSCCURV(5,2)=4.787767e+01;
//Point 6
 EGDE41ABSCCURV(6,0)=6.346045e-01;
 EGDE41ABSCCURV(6,1)=3.175049e+00;
 EGDE41ABSCCURV(6,2)=4.799911e+01;
//Point 7
 EGDE41ABSCCURV(7,0)=7.342265e-01;
 EGDE41ABSCCURV(7,1)=2.905884e+00;
 EGDE41ABSCCURV(7,2)=4.815693e+01;
//Point 8
 EGDE41ABSCCURV(8,0)=8.487282e-01;
 EGDE41ABSCCURV(8,1)=2.587280e+00;
 EGDE41ABSCCURV(8,2)=4.832156e+01;
//Point 9
 EGDE41ABSCCURV(9,0)=1.000000e+00;
 EGDE41ABSCCURV(9,1)=2.307129e+00;
 EGDE41ABSCCURV(9,2)=4.870365e+01;
//EDEGE 42
real EL42=1.459316e+00;
real EA42=3.444601e-02;
real EB42=9.994066e-01;
//Array of pt with abscCurv
int EGDE42NBPOINTS=5;
real[int,int] EGDE42ABSCCURV(5,3);
//Point 0
 EGDE42ABSCCURV(0,0)=0.000000e+00;
 EGDE42ABSCCURV(0,1)=4.812012e+00;
 EGDE42ABSCCURV(0,2)=4.558521e+01;
//Point 1
 EGDE42ABSCCURV(1,0)=3.283970e-01;
 EGDE42ABSCCURV(1,1)=4.746094e+00;
 EGDE42ABSCCURV(1,2)=4.605989e+01;
//Point 2
 EGDE42ABSCCURV(2,0)=5.966139e-01;
 EGDE42ABSCCURV(2,1)=4.866943e+00;
 EGDE42ABSCCURV(2,2)=4.643218e+01;
//Point 3
 EGDE42ABSCCURV(3,0)=8.221402e-01;
 EGDE42ABSCCURV(3,1)=4.844971e+00;
 EGDE42ABSCCURV(3,2)=4.676056e+01;
//Point 4
 EGDE42ABSCCURV(4,0)=1.000000e+00;
 EGDE42ABSCCURV(4,1)=4.861450e+00;
 EGDE42ABSCCURV(4,2)=4.701959e+01;
//EDEGE 43
real EL43=2.576704e+00;
real EA43=-8.783662e-01;
real EB43=4.779883e-01;
//Array of pt with abscCurv
int EGDE43NBPOINTS=12;
real[int,int] EGDE43ABSCCURV(12,3);
//Point 0
 EGDE43ABSCCURV(0,0)=0.000000e+00;
 EGDE43ABSCCURV(0,1)=1.499634e+00;
 EGDE43ABSCCURV(0,2)=4.359432e+01;
//Point 1
 EGDE43ABSCCURV(1,0)=2.312347e-01;
 EGDE43ABSCCURV(1,1)=1.120605e+00;
 EGDE43ABSCCURV(1,2)=4.405404e+01;
//Point 2
 EGDE43ABSCCURV(2,0)=2.930583e-01;
 EGDE43ABSCCURV(2,1)=9.613037e-01;
 EGDE43ABSCCURV(2,2)=4.405404e+01;
//Point 3
 EGDE43ABSCCURV(3,0)=3.719745e-01;
 EGDE43ABSCCURV(3,1)=7.635498e-01;
 EGDE43ABSCCURV(3,2)=4.410139e+01;
//Point 4
 EGDE43ABSCCURV(4,0)=4.630997e-01;
 EGDE43ABSCCURV(4,1)=5.438232e-01;
 EGDE43ABSCCURV(4,2)=4.418417e+01;
//Point 5
 EGDE43ABSCCURV(5,0)=5.572259e-01;
 EGDE43ABSCCURV(5,1)=3.131104e-01;
 EGDE43ABSCCURV(5,2)=4.425897e+01;
//Point 6
 EGDE43ABSCCURV(6,0)=6.133522e-01;
 EGDE43ABSCCURV(6,1)=2.416992e-01;
 EGDE43ABSCCURV(6,2)=4.438473e+01;
//Point 7
 EGDE43ABSCCURV(7,0)=7.208927e-01;
 EGDE43ABSCCURV(7,1)=-1.098633e-02;
 EGDE43ABSCCURV(7,2)=4.449846e+01;
//Point 8
 EGDE43ABSCCURV(8,0)=7.697490e-01;
 EGDE43ABSCCURV(8,1)=-1.318359e-01;
 EGDE43ABSCCURV(8,2)=4.453372e+01;
//Point 9
 EGDE43ABSCCURV(9,0)=8.167482e-01;
 EGDE43ABSCCURV(9,1)=-2.526855e-01;
 EGDE43ABSCCURV(9,2)=4.454155e+01;
//Point 10
 EGDE43ABSCCURV(10,0)=9.007743e-01;
 EGDE43ABSCCURV(10,1)=-4.394531e-01;
 EGDE43ABSCCURV(10,2)=4.465107e+01;
//Point 11
 EGDE43ABSCCURV(11,0)=1.000000e+00;
 EGDE43ABSCCURV(11,1)=-6.646729e-01;
 EGDE43ABSCCURV(11,2)=4.477209e+01;
//EDEGE 44
real EL44=1.776968e+00;
real EA44=9.040394e-01;
real EB44=4.274492e-01;
//Array of pt with abscCurv
int EGDE44NBPOINTS=14;
real[int,int] EGDE44ABSCCURV(14,3);
//Point 0
 EGDE44ABSCCURV(0,0)=0.000000e+00;
 EGDE44ABSCCURV(0,1)=4.812012e+00;
 EGDE44ABSCCURV(0,2)=4.558521e+01;
//Point 1
 EGDE44ABSCCURV(1,0)=1.107914e-01;
 EGDE44ABSCCURV(1,1)=4.965820e+00;
 EGDE44ABSCCURV(1,2)=4.570810e+01;
//Point 2
 EGDE44ABSCCURV(2,0)=1.926369e-01;
 EGDE44ABSCCURV(2,1)=5.097656e+00;
 EGDE44ABSCCURV(2,2)=4.564669e+01;
//Point 3
 EGDE44ABSCCURV(3,0)=2.821822e-01;
 EGDE44ABSCCURV(3,1)=5.245972e+00;
 EGDE44ABSCCURV(3,2)=4.558906e+01;
//Point 4
 EGDE44ABSCCURV(4,0)=3.197178e-01;
 EGDE44ABSCCURV(4,1)=5.310516e+00;
 EGDE44ABSCCURV(4,2)=4.557224e+01;
//Point 5
 EGDE44ABSCCURV(5,0)=3.659181e-01;
 EGDE44ABSCCURV(5,1)=5.391541e+00;
 EGDE44ABSCCURV(5,2)=4.555902e+01;
//Point 6
 EGDE44ABSCCURV(6,0)=4.254557e-01;
 EGDE44ABSCCURV(6,1)=5.497284e+00;
 EGDE44ABSCCURV(6,2)=4.556238e+01;
//Point 7
 EGDE44ABSCCURV(7,0)=4.954361e-01;
 EGDE44ABSCCURV(7,1)=5.620880e+00;
 EGDE44ABSCCURV(7,2)=4.557608e+01;
//Point 8
 EGDE44ABSCCURV(8,0)=5.511641e-01;
 EGDE44ABSCCURV(8,1)=5.718384e+00;
 EGDE44ABSCCURV(8,2)=4.555878e+01;
//Point 9
 EGDE44ABSCCURV(9,0)=6.477918e-01;
 EGDE44ABSCCURV(9,1)=5.884552e+00;
 EGDE44ABSCCURV(9,2)=4.560203e+01;
//Point 10
 EGDE44ABSCCURV(10,0)=6.881082e-01;
 EGDE44ABSCCURV(10,1)=5.927124e+00;
 EGDE44ABSCCURV(10,2)=4.565965e+01;
//Point 11
 EGDE44ABSCCURV(11,0)=7.523084e-01;
 EGDE44ABSCCURV(11,1)=5.962830e+00;
 EGDE44ABSCCURV(11,2)=4.576800e+01;
//Point 12
 EGDE44ABSCCURV(12,0)=8.506841e-01;
 EGDE44ABSCCURV(12,1)=6.083679e+00;
 EGDE44ABSCCURV(12,2)=4.589431e+01;
//Point 13
 EGDE44ABSCCURV(13,0)=1.000000e+00;
 EGDE44ABSCCURV(13,1)=5.993515e+00;
 EGDE44ABSCCURV(13,2)=4.614385e+01;
//EDEGE 45
real EL45=4.373098e+00;
real EA45=-7.881967e-01;
real EB45=6.154234e-01;
//Array of pt with abscCurv
int EGDE45NBPOINTS=18;
real[int,int] EGDE45ABSCCURV(18,3);
//Point 0
 EGDE45ABSCCURV(0,0)=0.000000e+00;
 EGDE45ABSCCURV(0,1)=4.812012e+00;
 EGDE45ABSCCURV(0,2)=4.558521e+01;
//Point 1
 EGDE45ABSCCURV(1,0)=1.109479e-01;
 EGDE45ABSCCURV(1,1)=4.432983e+00;
 EGDE45ABSCCURV(1,2)=4.588810e+01;
//Point 2
 EGDE45ABSCCURV(2,0)=1.594754e-01;
 EGDE45ABSCCURV(2,1)=4.224243e+00;
 EGDE45ABSCCURV(2,2)=4.584985e+01;
//Point 3
 EGDE45ABSCCURV(3,0)=1.873309e-01;
 EGDE45ABSCCURV(3,1)=4.103394e+00;
 EGDE45ABSCCURV(3,2)=4.583454e+01;
//Point 4
 EGDE45ABSCCURV(4,0)=2.394308e-01;
 EGDE45ABSCCURV(4,1)=3.878174e+00;
 EGDE45ABSCCURV(4,2)=4.586898e+01;
//Point 5
 EGDE45ABSCCURV(5,0)=2.722771e-01;
 EGDE45ABSCCURV(5,1)=3.735352e+00;
 EGDE45ABSCCURV(5,2)=4.585367e+01;
//Point 6
 EGDE45ABSCCURV(6,0)=3.451536e-01;
 EGDE45ABSCCURV(6,1)=3.416748e+00;
 EGDE45ABSCCURV(6,2)=4.584602e+01;
//Point 7
 EGDE45ABSCCURV(7,0)=4.054477e-01;
 EGDE45ABSCCURV(7,1)=3.153076e+00;
 EGDE45ABSCCURV(7,2)=4.584602e+01;
//Point 8
 EGDE45ABSCCURV(8,0)=4.517096e-01;
 EGDE45ABSCCURV(8,1)=3.114624e+00;
 EGDE45ABSCCURV(8,2)=4.604464e+01;
//Point 9
 EGDE45ABSCCURV(9,0)=5.003736e-01;
 EGDE45ABSCCURV(9,1)=3.076172e+00;
 EGDE45ABSCCURV(9,2)=4.625395e+01;
//Point 10
 EGDE45ABSCCURV(10,0)=5.834481e-01;
 EGDE45ABSCCURV(10,1)=2.741089e+00;
 EGDE45ABSCCURV(10,2)=4.639431e+01;
//Point 11
 EGDE45ABSCCURV(11,0)=6.517237e-01;
 EGDE45ABSCCURV(11,1)=2.526855e+00;
 EGDE45ABSCCURV(11,2)=4.660228e+01;
//Point 12
 EGDE45ABSCCURV(12,0)=7.073148e-01;
 EGDE45ABSCCURV(12,1)=2.406006e+00;
 EGDE45ABSCCURV(12,2)=4.681322e+01;
//Point 13
 EGDE45ABSCCURV(13,0)=7.546558e-01;
 EGDE45ABSCCURV(13,1)=2.389526e+00;
 EGDE45ABSCCURV(13,2)=4.701959e+01;
//Point 14
 EGDE45ABSCCURV(14,0)=8.305778e-01;
 EGDE45ABSCCURV(14,1)=2.120361e+00;
 EGDE45ABSCCURV(14,2)=4.721397e+01;
//Point 15
 EGDE45ABSCCURV(15,0)=8.769017e-01;
 EGDE45ABSCCURV(15,1)=2.032471e+00;
 EGDE45ABSCCURV(15,2)=4.739649e+01;
//Point 16
 EGDE45ABSCCURV(16,0)=9.296525e-01;
 EGDE45ABSCCURV(16,1)=1.972046e+00;
 EGDE45ABSCCURV(16,2)=4.761912e+01;
//Point 17
 EGDE45ABSCCURV(17,0)=1.000000e+00;
 EGDE45ABSCCURV(17,1)=1.847076e+00;
 EGDE45ABSCCURV(17,2)=4.790023e+01;
//EDEGE 46
real EL46=4.294939e-01;
real EA46=-9.243264e-01;
real EB46=-3.816028e-01;
//Array of pt with abscCurv
int EGDE46NBPOINTS=4;
real[int,int] EGDE46ABSCCURV(4,3);
//Point 0
 EGDE46ABSCCURV(0,0)=0.000000e+00;
 EGDE46ABSCCURV(0,1)=2.307129e+00;
 EGDE46ABSCCURV(0,2)=4.870365e+01;
//Point 1
 EGDE46ABSCCURV(1,0)=3.911411e-01;
 EGDE46ABSCCURV(1,1)=2.153320e+00;
 EGDE46ABSCCURV(1,2)=4.863609e+01;
//Point 2
 EGDE46ABSCCURV(2,0)=6.859344e-01;
 EGDE46ABSCCURV(2,1)=2.036591e+00;
 EGDE46ABSCCURV(2,2)=4.858705e+01;
//Point 3
 EGDE46ABSCCURV(3,0)=1.000000e+00;
 EGDE46ABSCCURV(3,1)=1.910248e+00;
 EGDE46ABSCCURV(3,2)=4.853980e+01;
//EDEGE 47
real EL47=2.449092e+00;
real EA47=6.083665e-01;
real EB47=7.936562e-01;
//Array of pt with abscCurv
int EGDE47NBPOINTS=13;
real[int,int] EGDE47ABSCCURV(13,3);
//Point 0
 EGDE47ABSCCURV(0,0)=0.000000e+00;
 EGDE47ABSCCURV(0,1)=4.861450e+00;
 EGDE47ABSCCURV(0,2)=4.701959e+01;
//Point 1
 EGDE47ABSCCURV(1,0)=2.055686e-01;
 EGDE47ABSCCURV(1,1)=5.185547e+00;
 EGDE47ABSCCURV(1,2)=4.740486e+01;
//Point 2
 EGDE47ABSCCURV(2,0)=2.790086e-01;
 EGDE47ABSCCURV(2,1)=5.210266e+00;
 EGDE47ABSCCURV(2,2)=4.758301e+01;
//Point 3
 EGDE47ABSCCURV(3,0)=3.315727e-01;
 EGDE47ABSCCURV(3,1)=5.193787e+00;
 EGDE47ABSCCURV(3,2)=4.771069e+01;
//Point 4
 EGDE47ABSCCURV(4,0)=3.676952e-01;
 EGDE47ABSCCURV(4,1)=5.218506e+00;
 EGDE47ABSCCURV(4,2)=4.779563e+01;
//Point 5
 EGDE47ABSCCURV(5,0)=4.189121e-01;
 EGDE47ABSCCURV(5,1)=5.223999e+00;
 EGDE47ABSCCURV(5,2)=4.792094e+01;
//Point 6
 EGDE47ABSCCURV(6,0)=5.119171e-01;
 EGDE47ABSCCURV(6,1)=5.449219e+00;
 EGDE47ABSCCURV(6,2)=4.795498e+01;
//Point 7
 EGDE47ABSCCURV(7,0)=5.892004e-01;
 EGDE47ABSCCURV(7,1)=5.597534e+00;
 EGDE47ABSCCURV(7,2)=4.807257e+01;
//Point 8
 EGDE47ABSCCURV(8,0)=7.011670e-01;
 EGDE47ABSCCURV(8,1)=5.833740e+00;
 EGDE47ABSCCURV(8,2)=4.821186e+01;
//Point 9
 EGDE47ABSCCURV(9,0)=7.735564e-01;
 EGDE47ABSCCURV(9,1)=5.877686e+00;
 EGDE47ABSCCURV(9,2)=4.838362e+01;
//Point 10
 EGDE47ABSCCURV(10,0)=8.363871e-01;
 EGDE47ABSCCURV(10,1)=5.927124e+00;
 EGDE47ABSCCURV(10,2)=4.852934e+01;
//Point 11
 EGDE47ABSCCURV(11,0)=8.906312e-01;
 EGDE47ABSCCURV(11,1)=5.888672e+00;
 EGDE47ABSCCURV(11,2)=4.865650e+01;
//Point 12
 EGDE47ABSCCURV(12,0)=1.000000e+00;
 EGDE47ABSCCURV(12,1)=6.152344e+00;
 EGDE47ABSCCURV(12,2)=4.870365e+01;
//EDEGE 48
real EL48=8.115107e-01;
real EA48=-3.912778e-02;
real EB48=9.992342e-01;
//Array of pt with abscCurv
int EGDE48NBPOINTS=6;
real[int,int] EGDE48ABSCCURV(6,3);
//Point 0
 EGDE48ABSCCURV(0,0)=0.000000e+00;
 EGDE48ABSCCURV(0,1)=6.152344e+00;
 EGDE48ABSCCURV(0,2)=4.870365e+01;
//Point 1
 EGDE48ABSCCURV(1,0)=8.831181e-02;
 EGDE48ABSCCURV(1,1)=6.148224e+00;
 EGDE48ABSCCURV(1,2)=4.877520e+01;
//Point 2
 EGDE48ABSCCURV(2,0)=1.938499e-01;
 EGDE48ABSCCURV(2,1)=6.090546e+00;
 EGDE48ABSCCURV(2,2)=4.883851e+01;
//Point 3
 EGDE48ABSCCURV(3,0)=3.420966e-01;
 EGDE48ABSCCURV(3,1)=6.107025e+00;
 EGDE48ABSCCURV(3,2)=4.895768e+01;
//Point 4
 EGDE48ABSCCURV(4,0)=5.753853e-01;
 EGDE48ABSCCURV(4,1)=6.175690e+00;
 EGDE48ABSCCURV(4,2)=4.913410e+01;
//Point 5
 EGDE48ABSCCURV(5,0)=1.000000e+00;
 EGDE48ABSCCURV(5,1)=6.122159e+00;
 EGDE48ABSCCURV(5,2)=4.947450e+01;
//EDEGE 49
real EL49=1.980354e+00;
real EA49=-9.454632e-01;
real EB49=3.257290e-01;
//Array of pt with abscCurv
int EGDE49NBPOINTS=8;
real[int,int] EGDE49ABSCCURV(8,3);
//Point 0
 EGDE49ABSCCURV(0,0)=0.000000e+00;
 EGDE49ABSCCURV(0,1)=6.122159e+00;
 EGDE49ABSCCURV(0,2)=4.947450e+01;
//Point 1
 EGDE49ABSCCURV(1,0)=1.462880e-01;
 EGDE49ABSCCURV(1,1)=5.836046e+00;
 EGDE49ABSCCURV(1,2)=4.951996e+01;
//Point 2
 EGDE49ABSCCURV(2,0)=3.340521e-01;
 EGDE49ABSCCURV(2,1)=5.464500e+00;
 EGDE49ABSCCURV(2,2)=4.950519e+01;
//Point 3
 EGDE49ABSCCURV(3,0)=4.363742e-01;
 EGDE49ABSCCURV(3,1)=5.304913e+00;
 EGDE49ABSCCURV(3,2)=4.963006e+01;
//Point 4
 EGDE49ABSCCURV(4,0)=6.741254e-01;
 EGDE49ABSCCURV(4,1)=4.873641e+00;
 EGDE49ABSCCURV(4,2)=4.981897e+01;
//Point 5
 EGDE49ABSCCURV(5,0)=7.471705e-01;
 EGDE49ABSCCURV(5,1)=4.819845e+00;
 EGDE49ABSCCURV(5,2)=4.995325e+01;
//Point 6
 EGDE49ABSCCURV(6,0)=8.519841e-01;
 EGDE49ABSCCURV(6,1)=4.874876e+00;
 EGDE49ABSCCURV(6,2)=5.015339e+01;
//Point 7
 EGDE49ABSCCURV(7,0)=1.000000e+00;
 EGDE49ABSCCURV(7,1)=4.633238e+00;
 EGDE49ABSCCURV(7,2)=4.998746e+01;
//EDEGE 50
real EL50=2.204845e+00;
real EA50=9.790515e-01;
real EB50=2.036126e-01;
//Array of pt with abscCurv
int EGDE50NBPOINTS=6;
real[int,int] EGDE50ABSCCURV(6,3);
//Point 0
 EGDE50ABSCCURV(0,0)=0.000000e+00;
 EGDE50ABSCCURV(0,1)=4.861450e+00;
 EGDE50ABSCCURV(0,2)=4.701959e+01;
//Point 1
 EGDE50ABSCCURV(1,0)=2.529104e-01;
 EGDE50ABSCCURV(1,1)=5.413513e+00;
 EGDE50ABSCCURV(1,2)=4.709818e+01;
//Point 2
 EGDE50ABSCCURV(2,0)=4.073926e-01;
 EGDE50ABSCCURV(2,1)=5.743103e+00;
 EGDE50ABSCCURV(2,2)=4.718411e+01;
//Point 3
 EGDE50ABSCCURV(3,0)=5.815898e-01;
 EGDE50ABSCCURV(3,1)=6.105652e+00;
 EGDE50ABSCCURV(3,2)=4.731090e+01;
//Point 4
 EGDE50ABSCCURV(4,0)=9.239240e-01;
 EGDE50ABSCCURV(4,1)=6.836243e+00;
 EGDE50ABSCCURV(4,2)=4.750050e+01;
//Point 5
 EGDE50ABSCCURV(5,0)=1.000000e+00;
 EGDE50ABSCCURV(5,1)=7.000036e+00;
 EGDE50ABSCCURV(5,2)=4.746435e+01;
//EDEGE 51
real EL51=1.764141e+00;
real EA51=3.459613e-01;
real EB51=9.382488e-01;
//Array of pt with abscCurv
int EGDE51NBPOINTS=7;
real[int,int] EGDE51ABSCCURV(7,3);
//Point 0
 EGDE51ABSCCURV(0,0)=0.000000e+00;
 EGDE51ABSCCURV(0,1)=2.307129e+00;
 EGDE51ABSCCURV(0,2)=4.870365e+01;
//Point 1
 EGDE51ABSCCURV(1,0)=9.015064e-02;
 EGDE51ABSCCURV(1,1)=2.353821e+00;
 EGDE51ABSCCURV(1,2)=4.885568e+01;
//Point 2
 EGDE51ABSCCURV(2,0)=2.402016e-01;
 EGDE51ABSCCURV(2,1)=2.540588e+00;
 EGDE51ABSCCURV(2,2)=4.904327e+01;
//Point 3
 EGDE51ABSCCURV(3,0)=4.226604e-01;
 EGDE51ABSCCURV(3,1)=2.727356e+00;
 EGDE51ABSCCURV(3,2)=4.930543e+01;
//Point 4
 EGDE51ABSCCURV(4,0)=5.773208e-01;
 EGDE51ABSCCURV(4,1)=2.754822e+00;
 EGDE51ABSCCURV(4,2)=4.957688e+01;
//Point 5
 EGDE51ABSCCURV(5,0)=8.137572e-01;
 EGDE51ABSCCURV(5,1)=2.870178e+00;
 EGDE51ABSCCURV(5,2)=4.997772e+01;
//Point 6
 EGDE51ABSCCURV(6,0)=1.000000e+00;
 EGDE51ABSCCURV(6,1)=2.897644e+00;
 EGDE51ABSCCURV(6,2)=5.030513e+01;
//EDEGE 52
real EL52=3.959484e+00;
real EA52=8.972618e-01;
real EB52=-4.414990e-01;
//Array of pt with abscCurv
int EGDE52NBPOINTS=12;
real[int,int] EGDE52ABSCCURV(12,3);
//Point 0
 EGDE52ABSCCURV(0,0)=0.000000e+00;
 EGDE52ABSCCURV(0,1)=2.897644e+00;
 EGDE52ABSCCURV(0,2)=5.030513e+01;
//Point 1
 EGDE52ABSCCURV(1,0)=2.729661e-02;
 EGDE52ABSCCURV(1,1)=3.002014e+00;
 EGDE52ABSCCURV(1,2)=5.027705e+01;
//Point 2
 EGDE52ABSCCURV(2,0)=6.292001e-02;
 EGDE52ABSCCURV(2,1)=3.106384e+00;
 EGDE52ABSCCURV(2,2)=5.018217e+01;
//Point 3
 EGDE52ABSCCURV(3,0)=1.087673e-01;
 EGDE52ABSCCURV(3,1)=3.172302e+00;
 EGDE52ABSCCURV(3,2)=5.001303e+01;
//Point 4
 EGDE52ABSCCURV(4,0)=2.042405e-01;
 EGDE52ABSCCURV(4,1)=3.430481e+00;
 EGDE52ABSCCURV(4,2)=4.973691e+01;
//Point 5
 EGDE52ABSCCURV(5,0)=2.996635e-01;
 EGDE52ABSCCURV(5,1)=3.771057e+00;
 EGDE52ABSCCURV(5,2)=4.957332e+01;
//Point 6
 EGDE52ABSCCURV(6,0)=3.976961e-01;
 EGDE52ABSCCURV(6,1)=4.012756e+00;
 EGDE52ABSCCURV(6,2)=4.926960e+01;
//Point 7
 EGDE52ABSCCURV(7,0)=4.595188e-01;
 EGDE52ABSCCURV(7,1)=4.226990e+00;
 EGDE52ABSCCURV(7,2)=4.915117e+01;
//Point 8
 EGDE52ABSCCURV(8,0)=4.932765e-01;
 EGDE52ABSCCURV(8,1)=4.314880e+00;
 EGDE52ABSCCURV(8,2)=4.905047e+01;
//Point 9
 EGDE52ABSCCURV(9,0)=6.128095e-01;
 EGDE52ABSCCURV(9,1)=4.787292e+00;
 EGDE52ABSCCURV(9,2)=4.907926e+01;
//Point 10
 EGDE52ABSCCURV(10,0)=8.258486e-01;
 EGDE52ABSCCURV(10,1)=5.627747e+00;
 EGDE52ABSCCURV(10,2)=4.915117e+01;
//Point 11
 EGDE52ABSCCURV(11,0)=1.000000e+00;
 EGDE52ABSCCURV(11,1)=6.152344e+00;
 EGDE52ABSCCURV(11,2)=4.870365e+01;
//EDEGE 53
real EL53=1.405581e+00;
real EA53=-9.801130e-01;
real EB53=1.984403e-01;
//Array of pt with abscCurv
int EGDE53NBPOINTS=4;
real[int,int] EGDE53ABSCCURV(4,3);
//Point 0
 EGDE53ABSCCURV(0,0)=0.000000e+00;
 EGDE53ABSCCURV(0,1)=2.897644e+00;
 EGDE53ABSCCURV(0,2)=5.030513e+01;
//Point 1
 EGDE53ABSCCURV(1,0)=2.184004e-01;
 EGDE53ABSCCURV(1,1)=2.661438e+00;
 EGDE53ABSCCURV(1,2)=5.050120e+01;
//Point 2
 EGDE53ABSCCURV(2,0)=4.622848e-01;
 EGDE53ABSCCURV(2,1)=2.331848e+00;
 EGDE53ABSCCURV(2,2)=5.059544e+01;
//Point 3
 EGDE53ABSCCURV(3,0)=1.000000e+00;
 EGDE53ABSCCURV(3,1)=1.576390e+00;
 EGDE53ABSCCURV(3,2)=5.057264e+01;
//EDEGE 54
real EL54=2.288976e+00;
real EA54=9.414326e-01;
real EB54=-3.372013e-01;
//Array of pt with abscCurv
int EGDE54NBPOINTS=7;
real[int,int] EGDE54ABSCCURV(7,3);
//Point 0
 EGDE54ABSCCURV(0,0)=0.000000e+00;
 EGDE54ABSCCURV(0,1)=2.168050e-01;
 EGDE54ABSCCURV(0,2)=4.945236e+01;
//Point 1
 EGDE54ABSCCURV(1,0)=1.391511e-01;
 EGDE54ABSCCURV(1,1)=5.300903e-01;
 EGDE54ABSCCURV(1,2)=4.939489e+01;
//Point 2
 EGDE54ABSCCURV(2,0)=3.802767e-01;
 EGDE54ABSCCURV(2,1)=1.079407e+00;
 EGDE54ABSCCURV(2,2)=4.934123e+01;
//Point 3
 EGDE54ABSCCURV(3,0)=6.197506e-01;
 EGDE54ABSCCURV(3,1)=1.529846e+00;
 EGDE54ABSCCURV(3,2)=4.902886e+01;
//Point 4
 EGDE54ABSCCURV(4,0)=7.794564e-01;
 EGDE54ABSCCURV(4,1)=1.892395e+00;
 EGDE54ABSCCURV(4,2)=4.898202e+01;
//Point 5
 EGDE54ABSCCURV(5,0)=8.574309e-01;
 EGDE54ABSCCURV(5,1)=2.057190e+00;
 EGDE54ABSCCURV(5,2)=4.891347e+01;
//Point 6
 EGDE54ABSCCURV(6,0)=1.000000e+00;
 EGDE54ABSCCURV(6,1)=2.307129e+00;
 EGDE54ABSCCURV(6,2)=4.870365e+01;
//EDEGE 55
real EL55=1.076161e+00;
real EA55=-9.750591e-01;
real EB55=2.219454e-01;
//Array of pt with abscCurv
int EGDE55NBPOINTS=3;
real[int,int] EGDE55ABSCCURV(3,3);
//Point 0
 EGDE55ABSCCURV(0,0)=0.000000e+00;
 EGDE55ABSCCURV(0,1)=-2.459730e-01;
 EGDE55ABSCCURV(0,2)=4.926708e+01;
//Point 1
 EGDE55ABSCCURV(1,0)=8.052133e-01;
 EGDE55ABSCCURV(1,1)=-1.106527e+00;
 EGDE55ABSCCURV(1,2)=4.936875e+01;
//Point 2
 EGDE55ABSCCURV(2,0)=1.000000e+00;
 EGDE55ABSCCURV(2,1)=-1.269861e+00;
 EGDE55ABSCCURV(2,2)=4.950014e+01;
//EDEGE 56
real EL56=1.370893e+00;
real EA56=-8.952095e-01;
real EB56=-4.456456e-01;
//Array of pt with abscCurv
int EGDE56NBPOINTS=5;
real[int,int] EGDE56ABSCCURV(5,3);
//Point 0
 EGDE56ABSCCURV(0,0)=0.000000e+00;
 EGDE56ABSCCURV(0,1)=-2.459730e-01;
 EGDE56ABSCCURV(0,2)=4.926708e+01;
//Point 1
 EGDE56ABSCCURV(1,0)=1.207441e-01;
 EGDE56ABSCCURV(1,1)=-3.707886e-01;
 EGDE56ABSCCURV(1,2)=4.915836e+01;
//Point 2
 EGDE56ABSCCURV(2,0)=5.515095e-01;
 EGDE56ABSCCURV(2,1)=-9.365845e-01;
 EGDE56ABSCCURV(2,2)=4.898923e+01;
//Point 3
 EGDE56ABSCCURV(3,0)=7.969192e-01;
 EGDE56ABSCCURV(3,1)=-1.238708e+00;
 EGDE56ABSCCURV(3,2)=4.884122e+01;
//Point 4
 EGDE56ABSCCURV(4,0)=1.000000e+00;
 EGDE56ABSCCURV(4,1)=-1.454583e+00;
 EGDE56ABSCCURV(4,2)=4.866542e+01;
//EDEGE 57
real EL57=3.646480e+00;
real EA57=-9.932702e-01;
real EB57=-1.158206e-01;
//Array of pt with abscCurv
int EGDE57NBPOINTS=7;
real[int,int] EGDE57ABSCCURV(7,3);
//Point 0
 EGDE57ABSCCURV(0,0)=0.000000e+00;
 EGDE57ABSCCURV(0,1)=1.910248e+00;
 EGDE57ABSCCURV(0,2)=4.853980e+01;
//Point 1
 EGDE57ABSCCURV(1,0)=1.359879e-01;
 EGDE57ABSCCURV(1,1)=1.447449e+00;
 EGDE57ABSCCURV(1,2)=4.836172e+01;
//Point 2
 EGDE57ABSCCURV(2,0)=3.405699e-01;
 EGDE57ABSCCURV(2,1)=7.333374e-01;
 EGDE57ABSCCURV(2,2)=4.814593e+01;
//Point 3
 EGDE57ABSCCURV(3,0)=4.866251e-01;
 EGDE57ABSCCURV(3,1)=2.114868e-01;
 EGDE57ABSCCURV(3,2)=4.803953e+01;
//Point 4
 EGDE57ABSCCURV(4,0)=6.734658e-01;
 EGDE57ABSCCURV(4,1)=-4.696655e-01;
 EGDE57ABSCCURV(4,2)=4.805422e+01;
//Point 5
 EGDE57ABSCCURV(5,0)=7.649432e-01;
 EGDE57ABSCCURV(5,1)=-7.992554e-01;
 EGDE57ABSCCURV(5,2)=4.810560e+01;
//Point 6
 EGDE57ABSCCURV(6,0)=1.000000e+00;
 EGDE57ABSCCURV(6,1)=-1.656189e+00;
 EGDE57ABSCCURV(6,2)=4.812393e+01;
//EDEGE 58
real EL58=6.464229e-01;
real EA58=-9.829430e-02;
real EB58=-9.951574e-01;
//Array of pt with abscCurv
int EGDE58NBPOINTS=6;
real[int,int] EGDE58ABSCCURV(6,3);
//Point 0
 EGDE58ABSCCURV(0,0)=0.000000e+00;
 EGDE58ABSCCURV(0,1)=1.910248e+00;
 EGDE58ABSCCURV(0,2)=4.853980e+01;
//Point 1
 EGDE58ABSCCURV(1,0)=1.650950e-01;
 EGDE58ABSCCURV(1,1)=1.903381e+00;
 EGDE58ABSCCURV(1,2)=4.843330e+01;
//Point 2
 EGDE58ABSCCURV(2,0)=3.776309e-01;
 EGDE58ABSCCURV(2,1)=1.866302e+00;
 EGDE58ABSCCURV(2,2)=4.830101e+01;
//Point 3
 EGDE58ABSCCURV(3,0)=5.833445e-01;
 EGDE58ABSCCURV(3,1)=1.856689e+00;
 EGDE58ABSCCURV(3,2)=4.816838e+01;
//Point 4
 EGDE58ABSCCURV(4,0)=7.920472e-01;
 EGDE58ABSCCURV(4,1)=1.840210e+00;
 EGDE58ABSCCURV(4,2)=4.803448e+01;
//Point 5
 EGDE58ABSCCURV(5,0)=1.000000e+00;
 EGDE58ABSCCURV(5,1)=1.847076e+00;
 EGDE58ABSCCURV(5,2)=4.790023e+01;
//EDEGE 59
real EL59=5.777989e-01;
real EA59=3.489207e-01;
real EB59=9.371523e-01;
//Array of pt with abscCurv
int EGDE59NBPOINTS=2;
real[int,int] EGDE59ABSCCURV(2,3);
//Point 0
 EGDE59ABSCCURV(0,0)=0.000000e+00;
 EGDE59ABSCCURV(0,1)=-1.656189e+00;
 EGDE59ABSCCURV(0,2)=4.812393e+01;
//Point 1
 EGDE59ABSCCURV(1,0)=1.000000e+00;
 EGDE59ABSCCURV(1,1)=-1.454583e+00;
 EGDE59ABSCCURV(1,2)=4.866542e+01;
//EDEGE 60
real EL60=1.074784e+00;
real EA60=-9.223604e-01;
real EB60=3.863305e-01;
//Array of pt with abscCurv
int EGDE60NBPOINTS=4;
real[int,int] EGDE60ABSCCURV(4,3);
//Point 0
 EGDE60ABSCCURV(0,0)=0.000000e+00;
 EGDE60ABSCCURV(0,1)=-1.656189e+00;
 EGDE60ABSCCURV(0,2)=4.812393e+01;
//Point 1
 EGDE60ABSCCURV(1,0)=4.124001e-01;
 EGDE60ABSCCURV(1,1)=-2.091522e+00;
 EGDE60ABSCCURV(1,2)=4.820729e+01;
//Point 2
 EGDE60ABSCCURV(2,0)=8.026364e-01;
 EGDE60ABSCCURV(2,1)=-2.451324e+00;
 EGDE60ABSCCURV(2,2)=4.842282e+01;
//Point 3
 EGDE60ABSCCURV(3,0)=1.000000e+00;
 EGDE60ABSCCURV(3,1)=-2.632638e+00;
 EGDE60ABSCCURV(3,2)=4.853292e+01;
//EDEGE 61
real EL61=2.440685e+00;
real EA61=-9.972773e-01;
real EB61=-7.374230e-02;
//Array of pt with abscCurv
int EGDE61NBPOINTS=15;
real[int,int] EGDE61ABSCCURV(15,3);
//Point 0
 EGDE61ABSCCURV(0,0)=0.000000e+00;
 EGDE61ABSCCURV(0,1)=-2.632638e+00;
 EGDE61ABSCCURV(0,2)=4.853292e+01;
//Point 1
 EGDE61ABSCCURV(1,0)=0.000000e+00;
 EGDE61ABSCCURV(1,1)=-2.632638e+00;
 EGDE61ABSCCURV(1,2)=4.853292e+01;
//Point 2
 EGDE61ABSCCURV(2,0)=8.091023e-02;
 EGDE61ABSCCURV(2,1)=-2.817916e+00;
 EGDE61ABSCCURV(2,2)=4.860125e+01;
//Point 3
 EGDE61ABSCCURV(3,0)=1.999699e-01;
 EGDE61ABSCCURV(3,1)=-3.042917e+00;
 EGDE61ABSCCURV(3,2)=4.878514e+01;
//Point 4
 EGDE61ABSCCURV(4,0)=2.297816e-01;
 EGDE61ABSCCURV(4,1)=-3.096805e+00;
 EGDE61ABSCCURV(4,2)=4.883403e+01;
//Point 5
 EGDE61ABSCCURV(5,0)=3.783011e-01;
 EGDE61ABSCCURV(5,1)=-3.459028e+00;
 EGDE61ABSCCURV(5,2)=4.882014e+01;
//Point 6
 EGDE61ABSCCURV(6,0)=4.330268e-01;
 EGDE61ABSCCURV(6,1)=-3.577361e+00;
 EGDE61ABSCCURV(6,2)=4.875819e+01;
//Point 7
 EGDE61ABSCCURV(7,0)=4.487033e-01;
 EGDE61ABSCCURV(7,1)=-3.583473e+00;
 EGDE61ABSCCURV(7,2)=4.872042e+01;
//Point 8
 EGDE61ABSCCURV(8,0)=5.646155e-01;
 EGDE61ABSCCURV(8,1)=-3.862362e+00;
 EGDE61ABSCCURV(8,2)=4.867292e+01;
//Point 9
 EGDE61ABSCCURV(9,0)=5.917769e-01;
 EGDE61ABSCCURV(9,1)=-3.926805e+00;
 EGDE61ABSCCURV(9,2)=4.868847e+01;
//Point 10
 EGDE61ABSCCURV(10,0)=6.051747e-01;
 EGDE61ABSCCURV(10,1)=-3.959305e+00;
 EGDE61ABSCCURV(10,2)=4.868486e+01;
//Point 11
 EGDE61ABSCCURV(11,0)=8.496351e-01;
 EGDE61ABSCCURV(11,1)=-4.550417e+00;
 EGDE61ABSCCURV(11,2)=4.860375e+01;
//Point 12
 EGDE61ABSCCURV(12,0)=8.728553e-01;
 EGDE61ABSCCURV(12,1)=-4.604583e+00;
 EGDE61ABSCCURV(12,2)=4.858708e+01;
//Point 13
 EGDE61ABSCCURV(13,0)=9.231258e-01;
 EGDE61ABSCCURV(13,1)=-4.724028e+00;
 EGDE61ABSCCURV(13,2)=4.855903e+01;
//Point 14
 EGDE61ABSCCURV(14,0)=1.000000e+00;
 EGDE61ABSCCURV(14,1)=-4.762639e+00;
 EGDE61ABSCCURV(14,2)=4.837542e+01;
//EDEGE 62
real EL62=9.361237e-01;
real EA62=1.081857e-01;
real EB62=-9.941307e-01;
//Array of pt with abscCurv
int EGDE62NBPOINTS=5;
real[int,int] EGDE62ABSCCURV(5,3);
//Point 0
 EGDE62ABSCCURV(0,0)=0.000000e+00;
 EGDE62ABSCCURV(0,1)=-1.656189e+00;
 EGDE62ABSCCURV(0,2)=4.812393e+01;
//Point 1
 EGDE62ABSCCURV(1,0)=1.905958e-01;
 EGDE62ABSCCURV(1,1)=-1.676788e+00;
 EGDE62ABSCCURV(1,2)=4.794671e+01;
//Point 2
 EGDE62ABSCCURV(2,0)=4.193625e-01;
 EGDE62ABSCCURV(2,1)=-1.717987e+00;
 EGDE62ABSCCURV(2,2)=4.773655e+01;
//Point 3
 EGDE62ABSCCURV(3,0)=6.177063e-01;
 EGDE62ABSCCURV(3,1)=-1.616364e+00;
 EGDE62ABSCCURV(3,2)=4.758116e+01;
//Point 4
 EGDE62ABSCCURV(4,0)=1.000000e+00;
 EGDE62ABSCCURV(4,1)=-1.558685e+00;
 EGDE62ABSCCURV(4,2)=4.722796e+01;
//EDEGE 63
real EL63=5.354583e-01;
real EA63=-9.894080e-01;
real EB63=1.451617e-01;
//Array of pt with abscCurv
int EGDE63NBPOINTS=2;
real[int,int] EGDE63ABSCCURV(2,3);
//Point 0
 EGDE63ABSCCURV(0,0)=0.000000e+00;
 EGDE63ABSCCURV(0,1)=-1.558685e+00;
 EGDE63ABSCCURV(0,2)=4.722796e+01;
//Point 1
 EGDE63ABSCCURV(1,0)=1.000000e+00;
 EGDE63ABSCCURV(1,1)=-2.088472e+00;
 EGDE63ABSCCURV(1,2)=4.730569e+01;
//END DECL CST FOR GET 1D DOFS
//BEGIN EDGES
int NEdges=64;
cout<<"Edge 0"<<endl;
border EDGE0(t=0,1){x=curvToAbsc(0,EGDE0ABSCCURV,EGDE0NBPOINTS,t)  ; y =curvToOrdo(0,EGDE0ABSCCURV,EGDE0NBPOINTS,t);label= labE0;};
cout<<"Edge 1"<<endl;
border EDGE1(t=0,1){x=curvToAbsc(1,EGDE1ABSCCURV,EGDE1NBPOINTS,t)  ; y =curvToOrdo(1,EGDE1ABSCCURV,EGDE1NBPOINTS,t);label= labE1;};
cout<<"Edge 2"<<endl;
border EDGE2(t=0,1){x=curvToAbsc(2,EGDE2ABSCCURV,EGDE2NBPOINTS,t)  ; y =curvToOrdo(2,EGDE2ABSCCURV,EGDE2NBPOINTS,t);label= labE2;};
cout<<"Edge 3"<<endl;
border EDGE3(t=0,1){x=curvToAbsc(3,EGDE3ABSCCURV,EGDE3NBPOINTS,t)  ; y =curvToOrdo(3,EGDE3ABSCCURV,EGDE3NBPOINTS,t);label= labE3;};
cout<<"Edge 4"<<endl;
border EDGE4(t=0,1){x=curvToAbsc(4,EGDE4ABSCCURV,EGDE4NBPOINTS,t)  ; y =curvToOrdo(4,EGDE4ABSCCURV,EGDE4NBPOINTS,t);label= labE4;};
cout<<"Edge 5"<<endl;
border EDGE5(t=0,1){x=curvToAbsc(5,EGDE5ABSCCURV,EGDE5NBPOINTS,t)  ; y =curvToOrdo(5,EGDE5ABSCCURV,EGDE5NBPOINTS,t);label= labE5;};
cout<<"Edge 6"<<endl;
border EDGE6(t=0,1){x=curvToAbsc(6,EGDE6ABSCCURV,EGDE6NBPOINTS,t)  ; y =curvToOrdo(6,EGDE6ABSCCURV,EGDE6NBPOINTS,t);label= labE6;};
cout<<"Edge 7"<<endl;
border EDGE7(t=0,1){x=curvToAbsc(7,EGDE7ABSCCURV,EGDE7NBPOINTS,t)  ; y =curvToOrdo(7,EGDE7ABSCCURV,EGDE7NBPOINTS,t);label= labE7;};
cout<<"Edge 8"<<endl;
border EDGE8(t=0,1){x=curvToAbsc(8,EGDE8ABSCCURV,EGDE8NBPOINTS,t)  ; y =curvToOrdo(8,EGDE8ABSCCURV,EGDE8NBPOINTS,t);label= labE8;};
cout<<"Edge 9"<<endl;
border EDGE9(t=0,1){x=curvToAbsc(9,EGDE9ABSCCURV,EGDE9NBPOINTS,t)  ; y =curvToOrdo(9,EGDE9ABSCCURV,EGDE9NBPOINTS,t);label= labE9;};
cout<<"Edge 10"<<endl;
border EDGE10(t=0,1){x=curvToAbsc(10,EGDE10ABSCCURV,EGDE10NBPOINTS,t)  ; y =curvToOrdo(10,EGDE10ABSCCURV,EGDE10NBPOINTS,t);label= labE10;};
cout<<"Edge 11"<<endl;
border EDGE11(t=0,1){x=curvToAbsc(11,EGDE11ABSCCURV,EGDE11NBPOINTS,t)  ; y =curvToOrdo(11,EGDE11ABSCCURV,EGDE11NBPOINTS,t);label= labE11;};
cout<<"Edge 12"<<endl;
border EDGE12(t=0,1){x=curvToAbsc(12,EGDE12ABSCCURV,EGDE12NBPOINTS,t)  ; y =curvToOrdo(12,EGDE12ABSCCURV,EGDE12NBPOINTS,t);label= labE12;};
cout<<"Edge 13"<<endl;
border EDGE13(t=0,1){x=curvToAbsc(13,EGDE13ABSCCURV,EGDE13NBPOINTS,t)  ; y =curvToOrdo(13,EGDE13ABSCCURV,EGDE13NBPOINTS,t);label= labE13;};
cout<<"Edge 14"<<endl;
border EDGE14(t=0,1){x=curvToAbsc(14,EGDE14ABSCCURV,EGDE14NBPOINTS,t)  ; y =curvToOrdo(14,EGDE14ABSCCURV,EGDE14NBPOINTS,t);label= labE14;};
cout<<"Edge 15"<<endl;
border EDGE15(t=0,1){x=curvToAbsc(15,EGDE15ABSCCURV,EGDE15NBPOINTS,t)  ; y =curvToOrdo(15,EGDE15ABSCCURV,EGDE15NBPOINTS,t);label= labE15;};
cout<<"Edge 16"<<endl;
border EDGE16(t=0,1){x=curvToAbsc(16,EGDE16ABSCCURV,EGDE16NBPOINTS,t)  ; y =curvToOrdo(16,EGDE16ABSCCURV,EGDE16NBPOINTS,t);label= labE16;};
cout<<"Edge 17"<<endl;
border EDGE17(t=0,1){x=curvToAbsc(17,EGDE17ABSCCURV,EGDE17NBPOINTS,t)  ; y =curvToOrdo(17,EGDE17ABSCCURV,EGDE17NBPOINTS,t);label= labE17;};
cout<<"Edge 18"<<endl;
border EDGE18(t=0,1){x=curvToAbsc(18,EGDE18ABSCCURV,EGDE18NBPOINTS,t)  ; y =curvToOrdo(18,EGDE18ABSCCURV,EGDE18NBPOINTS,t);label= labE18;};
cout<<"Edge 19"<<endl;
border EDGE19(t=0,1){x=curvToAbsc(19,EGDE19ABSCCURV,EGDE19NBPOINTS,t)  ; y =curvToOrdo(19,EGDE19ABSCCURV,EGDE19NBPOINTS,t);label= labE19;};
cout<<"Edge 20"<<endl;
border EDGE20(t=0,1){x=curvToAbsc(20,EGDE20ABSCCURV,EGDE20NBPOINTS,t)  ; y =curvToOrdo(20,EGDE20ABSCCURV,EGDE20NBPOINTS,t);label= labE20;};
cout<<"Edge 21"<<endl;
border EDGE21(t=0,1){x=curvToAbsc(21,EGDE21ABSCCURV,EGDE21NBPOINTS,t)  ; y =curvToOrdo(21,EGDE21ABSCCURV,EGDE21NBPOINTS,t);label= labE21;};
cout<<"Edge 22"<<endl;
border EDGE22(t=0,1){x=curvToAbsc(22,EGDE22ABSCCURV,EGDE22NBPOINTS,t)  ; y =curvToOrdo(22,EGDE22ABSCCURV,EGDE22NBPOINTS,t);label= labE22;};
cout<<"Edge 23"<<endl;
border EDGE23(t=0,1){x=curvToAbsc(23,EGDE23ABSCCURV,EGDE23NBPOINTS,t)  ; y =curvToOrdo(23,EGDE23ABSCCURV,EGDE23NBPOINTS,t);label= labE23;};
cout<<"Edge 24"<<endl;
border EDGE24(t=0,1){x=curvToAbsc(24,EGDE24ABSCCURV,EGDE24NBPOINTS,t)  ; y =curvToOrdo(24,EGDE24ABSCCURV,EGDE24NBPOINTS,t);label= labE24;};
cout<<"Edge 25"<<endl;
border EDGE25(t=0,1){x=curvToAbsc(25,EGDE25ABSCCURV,EGDE25NBPOINTS,t)  ; y =curvToOrdo(25,EGDE25ABSCCURV,EGDE25NBPOINTS,t);label= labE25;};
cout<<"Edge 26"<<endl;
border EDGE26(t=0,1){x=curvToAbsc(26,EGDE26ABSCCURV,EGDE26NBPOINTS,t)  ; y =curvToOrdo(26,EGDE26ABSCCURV,EGDE26NBPOINTS,t);label= labE26;};
cout<<"Edge 27"<<endl;
border EDGE27(t=0,1){x=curvToAbsc(27,EGDE27ABSCCURV,EGDE27NBPOINTS,t)  ; y =curvToOrdo(27,EGDE27ABSCCURV,EGDE27NBPOINTS,t);label= labE27;};
cout<<"Edge 28"<<endl;
border EDGE28(t=0,1){x=curvToAbsc(28,EGDE28ABSCCURV,EGDE28NBPOINTS,t)  ; y =curvToOrdo(28,EGDE28ABSCCURV,EGDE28NBPOINTS,t);label= labE28;};
cout<<"Edge 29"<<endl;
border EDGE29(t=0,1){x=curvToAbsc(29,EGDE29ABSCCURV,EGDE29NBPOINTS,t)  ; y =curvToOrdo(29,EGDE29ABSCCURV,EGDE29NBPOINTS,t);label= labE29;};
cout<<"Edge 30"<<endl;
border EDGE30(t=0,1){x=curvToAbsc(30,EGDE30ABSCCURV,EGDE30NBPOINTS,t)  ; y =curvToOrdo(30,EGDE30ABSCCURV,EGDE30NBPOINTS,t);label= labE30;};
cout<<"Edge 31"<<endl;
border EDGE31(t=0,1){x=curvToAbsc(31,EGDE31ABSCCURV,EGDE31NBPOINTS,t)  ; y =curvToOrdo(31,EGDE31ABSCCURV,EGDE31NBPOINTS,t);label= labE31;};
cout<<"Edge 32"<<endl;
border EDGE32(t=0,1){x=curvToAbsc(32,EGDE32ABSCCURV,EGDE32NBPOINTS,t)  ; y =curvToOrdo(32,EGDE32ABSCCURV,EGDE32NBPOINTS,t);label= labE32;};
cout<<"Edge 33"<<endl;
border EDGE33(t=0,1){x=curvToAbsc(33,EGDE33ABSCCURV,EGDE33NBPOINTS,t)  ; y =curvToOrdo(33,EGDE33ABSCCURV,EGDE33NBPOINTS,t);label= labE33;};
cout<<"Edge 34"<<endl;
border EDGE34(t=0,1){x=curvToAbsc(34,EGDE34ABSCCURV,EGDE34NBPOINTS,t)  ; y =curvToOrdo(34,EGDE34ABSCCURV,EGDE34NBPOINTS,t);label= labE34;};
cout<<"Edge 35"<<endl;
border EDGE35(t=0,1){x=curvToAbsc(35,EGDE35ABSCCURV,EGDE35NBPOINTS,t)  ; y =curvToOrdo(35,EGDE35ABSCCURV,EGDE35NBPOINTS,t);label= labE35;};
cout<<"Edge 36"<<endl;
border EDGE36(t=0,1){x=curvToAbsc(36,EGDE36ABSCCURV,EGDE36NBPOINTS,t)  ; y =curvToOrdo(36,EGDE36ABSCCURV,EGDE36NBPOINTS,t);label= labE36;};
cout<<"Edge 37"<<endl;
border EDGE37(t=0,1){x=curvToAbsc(37,EGDE37ABSCCURV,EGDE37NBPOINTS,t)  ; y =curvToOrdo(37,EGDE37ABSCCURV,EGDE37NBPOINTS,t);label= labE37;};
cout<<"Edge 38"<<endl;
border EDGE38(t=0,1){x=curvToAbsc(38,EGDE38ABSCCURV,EGDE38NBPOINTS,t)  ; y =curvToOrdo(38,EGDE38ABSCCURV,EGDE38NBPOINTS,t);label= labE38;};
cout<<"Edge 39"<<endl;
border EDGE39(t=0,1){x=curvToAbsc(39,EGDE39ABSCCURV,EGDE39NBPOINTS,t)  ; y =curvToOrdo(39,EGDE39ABSCCURV,EGDE39NBPOINTS,t);label= labE39;};
cout<<"Edge 40"<<endl;
border EDGE40(t=0,1){x=curvToAbsc(40,EGDE40ABSCCURV,EGDE40NBPOINTS,t)  ; y =curvToOrdo(40,EGDE40ABSCCURV,EGDE40NBPOINTS,t);label= labE40;};
cout<<"Edge 41"<<endl;
border EDGE41(t=0,1){x=curvToAbsc(41,EGDE41ABSCCURV,EGDE41NBPOINTS,t)  ; y =curvToOrdo(41,EGDE41ABSCCURV,EGDE41NBPOINTS,t);label= labE41;};
cout<<"Edge 42"<<endl;
border EDGE42(t=0,1){x=curvToAbsc(42,EGDE42ABSCCURV,EGDE42NBPOINTS,t)  ; y =curvToOrdo(42,EGDE42ABSCCURV,EGDE42NBPOINTS,t);label= labE42;};
cout<<"Edge 43"<<endl;
border EDGE43(t=0,1){x=curvToAbsc(43,EGDE43ABSCCURV,EGDE43NBPOINTS,t)  ; y =curvToOrdo(43,EGDE43ABSCCURV,EGDE43NBPOINTS,t);label= labE43;};
cout<<"Edge 44"<<endl;
border EDGE44(t=0,1){x=curvToAbsc(44,EGDE44ABSCCURV,EGDE44NBPOINTS,t)  ; y =curvToOrdo(44,EGDE44ABSCCURV,EGDE44NBPOINTS,t);label= labE44;};
cout<<"Edge 45"<<endl;
border EDGE45(t=0,1){x=curvToAbsc(45,EGDE45ABSCCURV,EGDE45NBPOINTS,t)  ; y =curvToOrdo(45,EGDE45ABSCCURV,EGDE45NBPOINTS,t);label= labE45;};
cout<<"Edge 46"<<endl;
border EDGE46(t=0,1){x=curvToAbsc(46,EGDE46ABSCCURV,EGDE46NBPOINTS,t)  ; y =curvToOrdo(46,EGDE46ABSCCURV,EGDE46NBPOINTS,t);label= labE46;};
cout<<"Edge 47"<<endl;
border EDGE47(t=0,1){x=curvToAbsc(47,EGDE47ABSCCURV,EGDE47NBPOINTS,t)  ; y =curvToOrdo(47,EGDE47ABSCCURV,EGDE47NBPOINTS,t);label= labE47;};
cout<<"Edge 48"<<endl;
border EDGE48(t=0,1){x=curvToAbsc(48,EGDE48ABSCCURV,EGDE48NBPOINTS,t)  ; y =curvToOrdo(48,EGDE48ABSCCURV,EGDE48NBPOINTS,t);label= labE48;};
cout<<"Edge 49"<<endl;
border EDGE49(t=0,1){x=curvToAbsc(49,EGDE49ABSCCURV,EGDE49NBPOINTS,t)  ; y =curvToOrdo(49,EGDE49ABSCCURV,EGDE49NBPOINTS,t);label= labE49;};
cout<<"Edge 50"<<endl;
border EDGE50(t=0,1){x=curvToAbsc(50,EGDE50ABSCCURV,EGDE50NBPOINTS,t)  ; y =curvToOrdo(50,EGDE50ABSCCURV,EGDE50NBPOINTS,t);label= labE50;};
cout<<"Edge 51"<<endl;
border EDGE51(t=0,1){x=curvToAbsc(51,EGDE51ABSCCURV,EGDE51NBPOINTS,t)  ; y =curvToOrdo(51,EGDE51ABSCCURV,EGDE51NBPOINTS,t);label= labE51;};
cout<<"Edge 52"<<endl;
border EDGE52(t=0,1){x=curvToAbsc(52,EGDE52ABSCCURV,EGDE52NBPOINTS,t)  ; y =curvToOrdo(52,EGDE52ABSCCURV,EGDE52NBPOINTS,t);label= labE52;};
cout<<"Edge 53"<<endl;
border EDGE53(t=0,1){x=curvToAbsc(53,EGDE53ABSCCURV,EGDE53NBPOINTS,t)  ; y =curvToOrdo(53,EGDE53ABSCCURV,EGDE53NBPOINTS,t);label= labE53;};
cout<<"Edge 54"<<endl;
border EDGE54(t=0,1){x=curvToAbsc(54,EGDE54ABSCCURV,EGDE54NBPOINTS,t)  ; y =curvToOrdo(54,EGDE54ABSCCURV,EGDE54NBPOINTS,t);label= labE54;};
cout<<"Edge 55"<<endl;
border EDGE55(t=0,1){x=curvToAbsc(55,EGDE55ABSCCURV,EGDE55NBPOINTS,t)  ; y =curvToOrdo(55,EGDE55ABSCCURV,EGDE55NBPOINTS,t);label= labE55;};
cout<<"Edge 56"<<endl;
border EDGE56(t=0,1){x=curvToAbsc(56,EGDE56ABSCCURV,EGDE56NBPOINTS,t)  ; y =curvToOrdo(56,EGDE56ABSCCURV,EGDE56NBPOINTS,t);label= labE56;};
cout<<"Edge 57"<<endl;
border EDGE57(t=0,1){x=curvToAbsc(57,EGDE57ABSCCURV,EGDE57NBPOINTS,t)  ; y =curvToOrdo(57,EGDE57ABSCCURV,EGDE57NBPOINTS,t);label= labE57;};
cout<<"Edge 58"<<endl;
border EDGE58(t=0,1){x=curvToAbsc(58,EGDE58ABSCCURV,EGDE58NBPOINTS,t)  ; y =curvToOrdo(58,EGDE58ABSCCURV,EGDE58NBPOINTS,t);label= labE58;};
cout<<"Edge 59"<<endl;
border EDGE59(t=0,1){x=curvToAbsc(59,EGDE59ABSCCURV,EGDE59NBPOINTS,t)  ; y =curvToOrdo(59,EGDE59ABSCCURV,EGDE59NBPOINTS,t);label= labE59;};
cout<<"Edge 60"<<endl;
border EDGE60(t=0,1){x=curvToAbsc(60,EGDE60ABSCCURV,EGDE60NBPOINTS,t)  ; y =curvToOrdo(60,EGDE60ABSCCURV,EGDE60NBPOINTS,t);label= labE60;};
cout<<"Edge 61"<<endl;
border EDGE61(t=0,1){x=curvToAbsc(61,EGDE61ABSCCURV,EGDE61NBPOINTS,t)  ; y =curvToOrdo(61,EGDE61ABSCCURV,EGDE61NBPOINTS,t);label= labE61;};
cout<<"Edge 62"<<endl;
border EDGE62(t=0,1){x=curvToAbsc(62,EGDE62ABSCCURV,EGDE62NBPOINTS,t)  ; y =curvToOrdo(62,EGDE62ABSCCURV,EGDE62NBPOINTS,t);label= labE62;};
cout<<"Edge 63"<<endl;
border EDGE63(t=0,1){x=curvToAbsc(63,EGDE63ABSCCURV,EGDE63NBPOINTS,t)  ; y =curvToOrdo(63,EGDE63ABSCCURV,EGDE63NBPOINTS,t);label= labE63;};
//END EDGES
//BEGIN MESHES
//node per unit length
real n=1.000000e+01;
int Nwires=15;
int[int] Wsizes=[
	5,
	9,
	11,
	3,
	7,
	5,
	5,
	5,
	4,
	7,
	5,
	6,
	4,
	3,
	11	];

int[int] WIRES=[
	-43,37,
	36,45,
	40,20,
	21,22,
	23,24,
	35,-37,
	-38,19,
	14,15,
	16,17,
	18,-39,
	-40,-58,
	57,62,
	63,43,
	39,38,
	-44,-36	];

include "geomMacro.edp"
cout<<"INFO: meshing Th0"<<endl;
mesh Th0=buildmesh(
	EDGE43(-25)+
	EDGE37(39)+
	EDGE36(21)+
	EDGE45(43)+
	EDGE40(46),fixeborder=true);
cout<<"INFO: meshing Th1"<<endl;
mesh Th1=buildmesh(
	EDGE20(53)+
	EDGE21(27)+
	EDGE22(8)+
	EDGE23(9)+
	EDGE24(6)+
	EDGE35(20)+
	EDGE37(-39)+
	EDGE38(-32)+
	EDGE19(4),fixeborder=true);
cout<<"INFO: meshing Th2"<<endl;
mesh Th2=buildmesh(
	EDGE14(16)+
	EDGE15(1)+
	EDGE16(15)+
	EDGE17(15)+
	EDGE18(11)+
	EDGE39(-15)+
	EDGE40(-46)+
	EDGE58(-6)+
	EDGE57(36)+
	EDGE62(9)+
	EDGE63(5),fixeborder=true);
cout<<"INFO: meshing Th3"<<endl;
mesh Th3=buildmesh(
	EDGE43(25)+
	EDGE39(15)+
	EDGE38(32),fixeborder=true);
cout<<"INFO: meshing Th4"<<endl;
mesh Th4=buildmesh(
	EDGE44(-17)+
	EDGE36(-21)+
	EDGE35(-20)+
	EDGE25(8)+
	EDGE26(17)+
	EDGE27(25)+
	EDGE28(4),fixeborder=true);
cout<<"INFO: meshing Th5"<<endl;
mesh Th5=buildmesh(
	EDGE42(14)+
	EDGE41(31)+
	EDGE46(4)+
	EDGE58(6)+
	EDGE45(-43),fixeborder=true);
cout<<"INFO: meshing Th6"<<endl;
mesh Th6=buildmesh(
	EDGE32(22)+
	EDGE48(-8)+
	EDGE47(-24)+
	EDGE50(22)+
	EDGE31(21),fixeborder=true);
cout<<"INFO: meshing Th7"<<endl;
mesh Th7=buildmesh(
	EDGE42(-14)+
	EDGE44(17)+
	EDGE29(16)+
	EDGE30(2)+
	EDGE50(-22),fixeborder=true);
cout<<"INFO: meshing Th8"<<endl;
mesh Th8=buildmesh(
	EDGE47(24)+
	EDGE52(-39)+
	EDGE51(-17)+
	EDGE41(-31),fixeborder=true);
cout<<"INFO: meshing Th9"<<endl;
mesh Th9=buildmesh(
	EDGE49(19)+
	EDGE33(4)+
	EDGE34(23)+
	EDGE0(12)+
	EDGE53(-14)+
	EDGE52(39)+
	EDGE48(8),fixeborder=true);
cout<<"INFO: meshing Th10"<<endl;
mesh Th10=buildmesh(
	EDGE51(17)+
	EDGE53(14)+
	EDGE1(20)+
	EDGE2(1)+
	EDGE54(22),fixeborder=true);
cout<<"INFO: meshing Th11"<<endl;
mesh Th11=buildmesh(
	EDGE54(-22)+
	EDGE3(4)+
	EDGE56(13)+
	EDGE59(-5)+
	EDGE57(-36)+
	EDGE46(-4),fixeborder=true);
cout<<"INFO: meshing Th12"<<endl;
mesh Th12=buildmesh(
	EDGE55(10)+
	EDGE4(8)+
	EDGE5(11)+
	EDGE56(-13),fixeborder=true);
cout<<"INFO: meshing Th13"<<endl;
mesh Th13=buildmesh(
	EDGE60(-10)+
	EDGE59(5)+
	EDGE6(13),fixeborder=true);
cout<<"INFO: meshing Th14"<<endl;
mesh Th14=buildmesh(
	EDGE61(24)+
	EDGE7(5)+
	EDGE8(3)+
	EDGE9(3)+
	EDGE10(4)+
	EDGE11(25)+
	EDGE12(3)+
	EDGE13(2)+
	EDGE63(-5)+
	EDGE62(-9)+
	EDGE60(10),fixeborder=true);
plot(Th0,Th1,Th2,Th3,Th4,Th5,Th6,Th7,Th8,Th9,Th10,Th11,Th12,Th13,Th14,wait=true,boundary=true,bw=true,ps="mesh.eps");
//END MESHES
fespace Vh0(Th0,P1);
fespace Vh1(Th1,P1);
fespace Vh2(Th2,P1);
fespace Vh3(Th3,P1);
fespace Vh4(Th4,P1);
fespace Vh5(Th5,P1);
fespace Vh6(Th6,P1);
fespace Vh7(Th7,P1);
fespace Vh8(Th8,P1);
fespace Vh9(Th9,P1);
fespace Vh10(Th10,P1);
fespace Vh11(Th11,P1);
fespace Vh12(Th12,P1);
fespace Vh13(Th13,P1);
fespace Vh14(Th14,P1);
real Surf0=int2d(Th0)(1.0);
real Surf1=int2d(Th1)(1.0);
real Surf2=int2d(Th2)(1.0);
real Surf3=int2d(Th3)(1.0);
real Surf4=int2d(Th4)(1.0);
real Surf5=int2d(Th5)(1.0);
real Surf6=int2d(Th6)(1.0);
real Surf7=int2d(Th7)(1.0);
real Surf8=int2d(Th8)(1.0);
real Surf9=int2d(Th9)(1.0);
real Surf10=int2d(Th10)(1.0);
real Surf11=int2d(Th11)(1.0);
real Surf12=int2d(Th12)(1.0);
real Surf13=int2d(Th13)(1.0);
real Surf14=int2d(Th14)(1.0);
Vh0 u2d0;
Vh0 u2dtm10;
Vh0 u2dk0;
Vh0 utm10s43;
Vh0 utm10s37;
//Because we need the lengh of the mesh's polyline for the varf
EL37=abs(int1d(Th0,labE37)(1.0));
cout<<"EL37="<<EL37<<endl;
Vh0 utm10s36;
//Because we need the lengh of the mesh's polyline for the varf
EL36=abs(int1d(Th0,labE36)(1.0));
cout<<"EL36="<<EL36<<endl;
Vh0 utm10s45;
//Because we need the lengh of the mesh's polyline for the varf
EL45=abs(int1d(Th0,labE45)(1.0));
cout<<"EL45="<<EL45<<endl;
Vh0 utm10s40;
//Because we need the lengh of the mesh's polyline for the varf
EL40=abs(int1d(Th0,labE40)(1.0));
cout<<"EL40="<<EL40<<endl;
Vh1 u2d1;
Vh1 u2dtm11;
Vh1 u2dk1;
Vh1 utm11s20;
//Because we need the lengh of the mesh's polyline for the varf
EL20=abs(int1d(Th1,labE20)(1.0));
cout<<"EL20="<<EL20<<endl;
Vh1 utm11s21;
//Because we need the lengh of the mesh's polyline for the varf
EL21=abs(int1d(Th1,labE21)(1.0));
cout<<"EL21="<<EL21<<endl;
Vh1 utm11s22;
//Because we need the lengh of the mesh's polyline for the varf
EL22=abs(int1d(Th1,labE22)(1.0));
cout<<"EL22="<<EL22<<endl;
Vh1 utm11s23;
//Because we need the lengh of the mesh's polyline for the varf
EL23=abs(int1d(Th1,labE23)(1.0));
cout<<"EL23="<<EL23<<endl;
Vh1 utm11s24;
//Because we need the lengh of the mesh's polyline for the varf
EL24=abs(int1d(Th1,labE24)(1.0));
cout<<"EL24="<<EL24<<endl;
Vh1 utm11s35;
//Because we need the lengh of the mesh's polyline for the varf
EL35=abs(int1d(Th1,labE35)(1.0));
cout<<"EL35="<<EL35<<endl;
Vh1 utm11s37;
Vh1 utm11s38;
Vh1 utm11s19;
//Because we need the lengh of the mesh's polyline for the varf
EL19=abs(int1d(Th1,labE19)(1.0));
cout<<"EL19="<<EL19<<endl;
Vh2 u2d2;
Vh2 u2dtm12;
Vh2 u2dk2;
Vh2 utm12s14;
//Because we need the lengh of the mesh's polyline for the varf
EL14=abs(int1d(Th2,labE14)(1.0));
cout<<"EL14="<<EL14<<endl;
Vh2 utm12s15;
//Because we need the lengh of the mesh's polyline for the varf
EL15=abs(int1d(Th2,labE15)(1.0));
cout<<"EL15="<<EL15<<endl;
Vh2 utm12s16;
//Because we need the lengh of the mesh's polyline for the varf
EL16=abs(int1d(Th2,labE16)(1.0));
cout<<"EL16="<<EL16<<endl;
Vh2 utm12s17;
//Because we need the lengh of the mesh's polyline for the varf
EL17=abs(int1d(Th2,labE17)(1.0));
cout<<"EL17="<<EL17<<endl;
Vh2 utm12s18;
//Because we need the lengh of the mesh's polyline for the varf
EL18=abs(int1d(Th2,labE18)(1.0));
cout<<"EL18="<<EL18<<endl;
Vh2 utm12s39;
Vh2 utm12s40;
Vh2 utm12s58;
Vh2 utm12s57;
//Because we need the lengh of the mesh's polyline for the varf
EL57=abs(int1d(Th2,labE57)(1.0));
cout<<"EL57="<<EL57<<endl;
Vh2 utm12s62;
//Because we need the lengh of the mesh's polyline for the varf
EL62=abs(int1d(Th2,labE62)(1.0));
cout<<"EL62="<<EL62<<endl;
Vh2 utm12s63;
//Because we need the lengh of the mesh's polyline for the varf
EL63=abs(int1d(Th2,labE63)(1.0));
cout<<"EL63="<<EL63<<endl;
Vh3 u2d3;
Vh3 u2dtm13;
Vh3 u2dk3;
Vh3 utm13s43;
//Because we need the lengh of the mesh's polyline for the varf
EL43=abs(int1d(Th3,labE43)(1.0));
cout<<"EL43="<<EL43<<endl;
Vh3 utm13s39;
//Because we need the lengh of the mesh's polyline for the varf
EL39=abs(int1d(Th3,labE39)(1.0));
cout<<"EL39="<<EL39<<endl;
Vh3 utm13s38;
//Because we need the lengh of the mesh's polyline for the varf
EL38=abs(int1d(Th3,labE38)(1.0));
cout<<"EL38="<<EL38<<endl;
Vh4 u2d4;
Vh4 u2dtm14;
Vh4 u2dk4;
Vh4 utm14s44;
Vh4 utm14s36;
Vh4 utm14s35;
Vh4 utm14s25;
//Because we need the lengh of the mesh's polyline for the varf
EL25=abs(int1d(Th4,labE25)(1.0));
cout<<"EL25="<<EL25<<endl;
Vh4 utm14s26;
//Because we need the lengh of the mesh's polyline for the varf
EL26=abs(int1d(Th4,labE26)(1.0));
cout<<"EL26="<<EL26<<endl;
Vh4 utm14s27;
//Because we need the lengh of the mesh's polyline for the varf
EL27=abs(int1d(Th4,labE27)(1.0));
cout<<"EL27="<<EL27<<endl;
Vh4 utm14s28;
//Because we need the lengh of the mesh's polyline for the varf
EL28=abs(int1d(Th4,labE28)(1.0));
cout<<"EL28="<<EL28<<endl;
Vh5 u2d5;
Vh5 u2dtm15;
Vh5 u2dk5;
Vh5 utm15s42;
//Because we need the lengh of the mesh's polyline for the varf
EL42=abs(int1d(Th5,labE42)(1.0));
cout<<"EL42="<<EL42<<endl;
Vh5 utm15s41;
//Because we need the lengh of the mesh's polyline for the varf
EL41=abs(int1d(Th5,labE41)(1.0));
cout<<"EL41="<<EL41<<endl;
Vh5 utm15s46;
//Because we need the lengh of the mesh's polyline for the varf
EL46=abs(int1d(Th5,labE46)(1.0));
cout<<"EL46="<<EL46<<endl;
Vh5 utm15s58;
//Because we need the lengh of the mesh's polyline for the varf
EL58=abs(int1d(Th5,labE58)(1.0));
cout<<"EL58="<<EL58<<endl;
Vh5 utm15s45;
Vh6 u2d6;
Vh6 u2dtm16;
Vh6 u2dk6;
Vh6 utm16s32;
//Because we need the lengh of the mesh's polyline for the varf
EL32=abs(int1d(Th6,labE32)(1.0));
cout<<"EL32="<<EL32<<endl;
Vh6 utm16s48;
Vh6 utm16s47;
Vh6 utm16s50;
//Because we need the lengh of the mesh's polyline for the varf
EL50=abs(int1d(Th6,labE50)(1.0));
cout<<"EL50="<<EL50<<endl;
Vh6 utm16s31;
//Because we need the lengh of the mesh's polyline for the varf
EL31=abs(int1d(Th6,labE31)(1.0));
cout<<"EL31="<<EL31<<endl;
Vh7 u2d7;
Vh7 u2dtm17;
Vh7 u2dk7;
Vh7 utm17s42;
Vh7 utm17s44;
//Because we need the lengh of the mesh's polyline for the varf
EL44=abs(int1d(Th7,labE44)(1.0));
cout<<"EL44="<<EL44<<endl;
Vh7 utm17s29;
//Because we need the lengh of the mesh's polyline for the varf
EL29=abs(int1d(Th7,labE29)(1.0));
cout<<"EL29="<<EL29<<endl;
Vh7 utm17s30;
//Because we need the lengh of the mesh's polyline for the varf
EL30=abs(int1d(Th7,labE30)(1.0));
cout<<"EL30="<<EL30<<endl;
Vh7 utm17s50;
Vh8 u2d8;
Vh8 u2dtm18;
Vh8 u2dk8;
Vh8 utm18s47;
//Because we need the lengh of the mesh's polyline for the varf
EL47=abs(int1d(Th8,labE47)(1.0));
cout<<"EL47="<<EL47<<endl;
Vh8 utm18s52;
Vh8 utm18s51;
Vh8 utm18s41;
Vh9 u2d9;
Vh9 u2dtm19;
Vh9 u2dk9;
Vh9 utm19s49;
//Because we need the lengh of the mesh's polyline for the varf
EL49=abs(int1d(Th9,labE49)(1.0));
cout<<"EL49="<<EL49<<endl;
Vh9 utm19s33;
//Because we need the lengh of the mesh's polyline for the varf
EL33=abs(int1d(Th9,labE33)(1.0));
cout<<"EL33="<<EL33<<endl;
Vh9 utm19s34;
//Because we need the lengh of the mesh's polyline for the varf
EL34=abs(int1d(Th9,labE34)(1.0));
cout<<"EL34="<<EL34<<endl;
Vh9 utm19s0;
//Because we need the lengh of the mesh's polyline for the varf
EL0=abs(int1d(Th9,labE0)(1.0));
cout<<"EL0="<<EL0<<endl;
Vh9 utm19s53;
Vh9 utm19s52;
//Because we need the lengh of the mesh's polyline for the varf
EL52=abs(int1d(Th9,labE52)(1.0));
cout<<"EL52="<<EL52<<endl;
Vh9 utm19s48;
//Because we need the lengh of the mesh's polyline for the varf
EL48=abs(int1d(Th9,labE48)(1.0));
cout<<"EL48="<<EL48<<endl;
Vh10 u2d10;
Vh10 u2dtm110;
Vh10 u2dk10;
Vh10 utm110s51;
//Because we need the lengh of the mesh's polyline for the varf
EL51=abs(int1d(Th10,labE51)(1.0));
cout<<"EL51="<<EL51<<endl;
Vh10 utm110s53;
//Because we need the lengh of the mesh's polyline for the varf
EL53=abs(int1d(Th10,labE53)(1.0));
cout<<"EL53="<<EL53<<endl;
Vh10 utm110s1;
//Because we need the lengh of the mesh's polyline for the varf
EL1=abs(int1d(Th10,labE1)(1.0));
cout<<"EL1="<<EL1<<endl;
Vh10 utm110s2;
//Because we need the lengh of the mesh's polyline for the varf
EL2=abs(int1d(Th10,labE2)(1.0));
cout<<"EL2="<<EL2<<endl;
Vh10 utm110s54;
//Because we need the lengh of the mesh's polyline for the varf
EL54=abs(int1d(Th10,labE54)(1.0));
cout<<"EL54="<<EL54<<endl;
Vh11 u2d11;
Vh11 u2dtm111;
Vh11 u2dk11;
Vh11 utm111s54;
Vh11 utm111s3;
//Because we need the lengh of the mesh's polyline for the varf
EL3=abs(int1d(Th11,labE3)(1.0));
cout<<"EL3="<<EL3<<endl;
Vh11 utm111s56;
//Because we need the lengh of the mesh's polyline for the varf
EL56=abs(int1d(Th11,labE56)(1.0));
cout<<"EL56="<<EL56<<endl;
Vh11 utm111s59;
Vh11 utm111s57;
Vh11 utm111s46;
Vh12 u2d12;
Vh12 u2dtm112;
Vh12 u2dk12;
Vh12 utm112s55;
//Because we need the lengh of the mesh's polyline for the varf
EL55=abs(int1d(Th12,labE55)(1.0));
cout<<"EL55="<<EL55<<endl;
Vh12 utm112s4;
//Because we need the lengh of the mesh's polyline for the varf
EL4=abs(int1d(Th12,labE4)(1.0));
cout<<"EL4="<<EL4<<endl;
Vh12 utm112s5;
//Because we need the lengh of the mesh's polyline for the varf
EL5=abs(int1d(Th12,labE5)(1.0));
cout<<"EL5="<<EL5<<endl;
Vh12 utm112s56;
Vh13 u2d13;
Vh13 u2dtm113;
Vh13 u2dk13;
Vh13 utm113s60;
Vh13 utm113s59;
//Because we need the lengh of the mesh's polyline for the varf
EL59=abs(int1d(Th13,labE59)(1.0));
cout<<"EL59="<<EL59<<endl;
Vh13 utm113s6;
//Because we need the lengh of the mesh's polyline for the varf
EL6=abs(int1d(Th13,labE6)(1.0));
cout<<"EL6="<<EL6<<endl;
Vh14 u2d14;
Vh14 u2dtm114;
Vh14 u2dk14;
Vh14 utm114s61;
//Because we need the lengh of the mesh's polyline for the varf
EL61=abs(int1d(Th14,labE61)(1.0));
cout<<"EL61="<<EL61<<endl;
Vh14 utm114s7;
//Because we need the lengh of the mesh's polyline for the varf
EL7=abs(int1d(Th14,labE7)(1.0));
cout<<"EL7="<<EL7<<endl;
Vh14 utm114s8;
//Because we need the lengh of the mesh's polyline for the varf
EL8=abs(int1d(Th14,labE8)(1.0));
cout<<"EL8="<<EL8<<endl;
Vh14 utm114s9;
//Because we need the lengh of the mesh's polyline for the varf
EL9=abs(int1d(Th14,labE9)(1.0));
cout<<"EL9="<<EL9<<endl;
Vh14 utm114s10;
//Because we need the lengh of the mesh's polyline for the varf
EL10=abs(int1d(Th14,labE10)(1.0));
cout<<"EL10="<<EL10<<endl;
Vh14 utm114s11;
//Because we need the lengh of the mesh's polyline for the varf
EL11=abs(int1d(Th14,labE11)(1.0));
cout<<"EL11="<<EL11<<endl;
Vh14 utm114s12;
//Because we need the lengh of the mesh's polyline for the varf
EL12=abs(int1d(Th14,labE12)(1.0));
cout<<"EL12="<<EL12<<endl;
Vh14 utm114s13;
//Because we need the lengh of the mesh's polyline for the varf
EL13=abs(int1d(Th14,labE13)(1.0));
cout<<"EL13="<<EL13<<endl;
Vh14 utm114s63;
Vh14 utm114s62;
Vh14 utm114s60;
//Because we need the lengh of the mesh's polyline for the varf
EL60=abs(int1d(Th14,labE60)(1.0));
cout<<"EL60="<<EL60<<endl;
