# Supplementary material for: Modelling Population Dynamics in Realistic Landscapes with Linear Elements: A Mechanistic-Statistical Reaction-Diffusion Approach
Source: PLoS One. 2016 Mar 17;11(3):e0151217. doi: 10.1371/journal.pone.0151217 (PMC4795701; doi:10.1371/journal.pone.0151217)
Supplement: S1 File — The Freefem++ programs build sparse matrices corresponding to the variational formulations of the 1D and 2D reaction-diffusion equations and to the interactions between all of the 2D and 1D domains. The second step consists in assembling these elementary matrices into a sparse block matrix which is used in the Newton-Raphson algorithm. The programs (ZIP) are listed below: simul.edp is the main program; buildMatGen.edp builds the sparce block matrix; defDofsGen.edp defines the degree of freedom of each domains; defGeomGen.edp builds the meshes from the geometry; defICGen.edp contains the initial conditions; defVarfGen.edp contains the variational formulations; defMatGen.edp gets index of degree of freedom shared between consecutive edges; defParamsGen.edp declares the parameters of the model; inputParam.edp contains the parameter values; myMacro.edp contains a macro to compute the likelihood; postTraitement.edp computes the likelihood of the current state; postTraitementEnd.edp computes the likelihood of the simulation; postTraitementInit.edp initializes the likelihood; postTraitementLoad.edp loads the meshes used for the likelihood computation; timeSteppingGen.edp does the implicit time step; mat1D2Duseful.edp contains some macro to build the elementary blocks from the variational formulation; geomMacro.edp contains a macro getting the boundary degrees of freedom located on a edge; resizeCSR.cpp is a C++ program which modifies the sparse block matrix to implement the boundary conditions between 1D edges. (ZIP) [file pone.0151217.s006.zip › SRC/defICGen.edp]

u2dtm10=0
u2dtm11=0
u2dtm12=0
u2dtm13=0
u2dtm14=0
u2dtm15=0
u2dtm16=0
u2dtm17=0
u2dtm18=0
u2dtm19=0
u2dtm110=0
u2dtm111=0
u2dtm112=0
u2dtm113=0
u2dtm114=0
pu1d0s43=0
pu1d0s37=0
pu1d0s36=0
pu1d0s45=0
pu1d0s40=0
pu1d1s20=0
pu1d1s21=0
pu1d1s22=0
pu1d1s23=0
pu1d1s24=0
pu1d1s35=0
pu1d1s37=0
pu1d1s38=0
pu1d1s19=0
pu1d2s14=0
pu1d2s15=0
pu1d2s16=0
pu1d2s17=0
pu1d2s18=0
pu1d2s39=0
pu1d2s40=0
pu1d2s58=0
pu1d2s57=0
pu1d2s62=0
pu1d2s63=0
pu1d3s43=0
pu1d3s39=0
pu1d3s38=0
pu1d4s44=0
pu1d4s36=0
pu1d4s35=0
pu1d4s25=0
pu1d4s26=0
pu1d4s27=0
pu1d4s28=0
pu1d5s42=0
pu1d5s41=0
pu1d5s46=0
pu1d5s58=0
pu1d5s45=0
pu1d6s32=0
pu1d6s48=0
pu1d6s47=0
pu1d6s50=0
pu1d6s31=0
pu1d7s42=0
pu1d7s44=0
pu1d7s29=0
pu1d7s30=0
pu1d7s50=0
pu1d8s47=0
pu1d8s52=0
pu1d8s51=0
pu1d8s41=0
pu1d9s49=0
pu1d9s33=0
pu1d9s34=0
pu1d9s0=0
pu1d9s53=0
pu1d9s52=0
pu1d9s48=0
pu1d10s51=0
pu1d10s53=0
pu1d10s1=0
pu1d10s2=0
pu1d10s54=0
pu1d11s54=0
pu1d11s3=0
pu1d11s56=0
pu1d11s59=0
pu1d11s57=0
pu1d11s46=0
pu1d12s55=0
pu1d12s4=0
pu1d12s5=0
pu1d12s56=0
pu1d13s60=0
pu1d13s59=0
pu1d13s6=0
pu1d14s61=0
pu1d14s7=0
pu1d14s8=0
pu1d14s9=0
pu1d14s10=0
pu1d14s11=0
pu1d14s12=0
pu1d14s13=0
pu1d14s63=0
pu1d14s62=0
pu1d14s60=0
