# Supplementary material for: Modelling Population Dynamics in Realistic Landscapes with Linear Elements: A Mechanistic-Statistical Reaction-Diffusion Approach
Source: PLoS One. 2016 Mar 17;11(3):e0151217. doi: 10.1371/journal.pone.0151217 (PMC4795701; doi:10.1371/journal.pone.0151217)
Supplement: S1 File — The Freefem++ programs build sparse matrices corresponding to the variational formulations of the 1D and 2D reaction-diffusion equations and to the interactions between all of the 2D and 1D domains. The second step consists in assembling these elementary matrices into a sparse block matrix which is used in the Newton-Raphson algorithm. The programs (ZIP) are listed below: simul.edp is the main program; buildMatGen.edp builds the sparce block matrix; defDofsGen.edp defines the degree of freedom of each domains; defGeomGen.edp builds the meshes from the geometry; defICGen.edp contains the initial conditions; defVarfGen.edp contains the variational formulations; defMatGen.edp gets index of degree of freedom shared between consecutive edges; defParamsGen.edp declares the parameters of the model; inputParam.edp contains the parameter values; myMacro.edp contains a macro to compute the likelihood; postTraitement.edp computes the likelihood of the current state; postTraitementEnd.edp computes the likelihood of the simulation; postTraitementInit.edp initializes the likelihood; postTraitementLoad.edp loads the meshes used for the likelihood computation; timeSteppingGen.edp does the implicit time step; mat1D2Duseful.edp contains some macro to build the elementary blocks from the variational formulation; geomMacro.edp contains a macro getting the boundary degrees of freedom located on a edge; resizeCSR.cpp is a C++ program which modifies the sparse block matrix to implement the boundary conditions between 1D edges. (ZIP) [file pone.0151217.s006.zip › SRC/defMatGen.edp]

//BEGIN MAT DEF

int[int] indexBeginMat(15*11);
int curIndexBlock=0;
curIndexBlock+=n2Ddofs0;
indexBeginMat[0*11+0]=curIndexBlock;
curIndexBlock+=n1Ddofs0s43;
indexBeginMat[0*11+1]=curIndexBlock;
curIndexBlock+=n1Ddofs0s37;
indexBeginMat[0*11+2]=curIndexBlock;
curIndexBlock+=n1Ddofs0s36;
indexBeginMat[0*11+3]=curIndexBlock;
curIndexBlock+=n1Ddofs0s45;
indexBeginMat[0*11+4]=curIndexBlock;
curIndexBlock+=n1Ddofs0s40;

curIndexBlock+=n2Ddofs1;
indexBeginMat[1*11+0]=curIndexBlock;
curIndexBlock+=n1Ddofs1s20;
indexBeginMat[1*11+1]=curIndexBlock;
curIndexBlock+=n1Ddofs1s21;
indexBeginMat[1*11+2]=curIndexBlock;
curIndexBlock+=n1Ddofs1s22;
indexBeginMat[1*11+3]=curIndexBlock;
curIndexBlock+=n1Ddofs1s23;
indexBeginMat[1*11+4]=curIndexBlock;
curIndexBlock+=n1Ddofs1s24;
indexBeginMat[1*11+5]=curIndexBlock;
curIndexBlock+=n1Ddofs1s35;
indexBeginMat[1*11+6]=curIndexBlock;
curIndexBlock+=n1Ddofs1s37;
indexBeginMat[1*11+7]=curIndexBlock;
curIndexBlock+=n1Ddofs1s38;
indexBeginMat[1*11+8]=curIndexBlock;
curIndexBlock+=n1Ddofs1s19;

curIndexBlock+=n2Ddofs2;
indexBeginMat[2*11+0]=curIndexBlock;
curIndexBlock+=n1Ddofs2s14;
indexBeginMat[2*11+1]=curIndexBlock;
curIndexBlock+=n1Ddofs2s15;
indexBeginMat[2*11+2]=curIndexBlock;
curIndexBlock+=n1Ddofs2s16;
indexBeginMat[2*11+3]=curIndexBlock;
curIndexBlock+=n1Ddofs2s17;
indexBeginMat[2*11+4]=curIndexBlock;
curIndexBlock+=n1Ddofs2s18;
indexBeginMat[2*11+5]=curIndexBlock;
curIndexBlock+=n1Ddofs2s39;
indexBeginMat[2*11+6]=curIndexBlock;
curIndexBlock+=n1Ddofs2s40;
indexBeginMat[2*11+7]=curIndexBlock;
curIndexBlock+=n1Ddofs2s58;
indexBeginMat[2*11+8]=curIndexBlock;
curIndexBlock+=n1Ddofs2s57;
indexBeginMat[2*11+9]=curIndexBlock;
curIndexBlock+=n1Ddofs2s62;
indexBeginMat[2*11+10]=curIndexBlock;
curIndexBlock+=n1Ddofs2s63;

curIndexBlock+=n2Ddofs3;
indexBeginMat[3*11+0]=curIndexBlock;
curIndexBlock+=n1Ddofs3s43;
indexBeginMat[3*11+1]=curIndexBlock;
curIndexBlock+=n1Ddofs3s39;
indexBeginMat[3*11+2]=curIndexBlock;
curIndexBlock+=n1Ddofs3s38;

curIndexBlock+=n2Ddofs4;
indexBeginMat[4*11+0]=curIndexBlock;
curIndexBlock+=n1Ddofs4s44;
indexBeginMat[4*11+1]=curIndexBlock;
curIndexBlock+=n1Ddofs4s36;
indexBeginMat[4*11+2]=curIndexBlock;
curIndexBlock+=n1Ddofs4s35;
indexBeginMat[4*11+3]=curIndexBlock;
curIndexBlock+=n1Ddofs4s25;
indexBeginMat[4*11+4]=curIndexBlock;
curIndexBlock+=n1Ddofs4s26;
indexBeginMat[4*11+5]=curIndexBlock;
curIndexBlock+=n1Ddofs4s27;
indexBeginMat[4*11+6]=curIndexBlock;
curIndexBlock+=n1Ddofs4s28;

curIndexBlock+=n2Ddofs5;
indexBeginMat[5*11+0]=curIndexBlock;
curIndexBlock+=n1Ddofs5s42;
indexBeginMat[5*11+1]=curIndexBlock;
curIndexBlock+=n1Ddofs5s41;
indexBeginMat[5*11+2]=curIndexBlock;
curIndexBlock+=n1Ddofs5s46;
indexBeginMat[5*11+3]=curIndexBlock;
curIndexBlock+=n1Ddofs5s58;
indexBeginMat[5*11+4]=curIndexBlock;
curIndexBlock+=n1Ddofs5s45;

curIndexBlock+=n2Ddofs6;
indexBeginMat[6*11+0]=curIndexBlock;
curIndexBlock+=n1Ddofs6s32;
indexBeginMat[6*11+1]=curIndexBlock;
curIndexBlock+=n1Ddofs6s48;
indexBeginMat[6*11+2]=curIndexBlock;
curIndexBlock+=n1Ddofs6s47;
indexBeginMat[6*11+3]=curIndexBlock;
curIndexBlock+=n1Ddofs6s50;
indexBeginMat[6*11+4]=curIndexBlock;
curIndexBlock+=n1Ddofs6s31;

curIndexBlock+=n2Ddofs7;
indexBeginMat[7*11+0]=curIndexBlock;
curIndexBlock+=n1Ddofs7s42;
indexBeginMat[7*11+1]=curIndexBlock;
curIndexBlock+=n1Ddofs7s44;
indexBeginMat[7*11+2]=curIndexBlock;
curIndexBlock+=n1Ddofs7s29;
indexBeginMat[7*11+3]=curIndexBlock;
curIndexBlock+=n1Ddofs7s30;
indexBeginMat[7*11+4]=curIndexBlock;
curIndexBlock+=n1Ddofs7s50;

curIndexBlock+=n2Ddofs8;
indexBeginMat[8*11+0]=curIndexBlock;
curIndexBlock+=n1Ddofs8s47;
indexBeginMat[8*11+1]=curIndexBlock;
curIndexBlock+=n1Ddofs8s52;
indexBeginMat[8*11+2]=curIndexBlock;
curIndexBlock+=n1Ddofs8s51;
indexBeginMat[8*11+3]=curIndexBlock;
curIndexBlock+=n1Ddofs8s41;

curIndexBlock+=n2Ddofs9;
indexBeginMat[9*11+0]=curIndexBlock;
curIndexBlock+=n1Ddofs9s49;
indexBeginMat[9*11+1]=curIndexBlock;
curIndexBlock+=n1Ddofs9s33;
indexBeginMat[9*11+2]=curIndexBlock;
curIndexBlock+=n1Ddofs9s34;
indexBeginMat[9*11+3]=curIndexBlock;
curIndexBlock+=n1Ddofs9s0;
indexBeginMat[9*11+4]=curIndexBlock;
curIndexBlock+=n1Ddofs9s53;
indexBeginMat[9*11+5]=curIndexBlock;
curIndexBlock+=n1Ddofs9s52;
indexBeginMat[9*11+6]=curIndexBlock;
curIndexBlock+=n1Ddofs9s48;

curIndexBlock+=n2Ddofs10;
indexBeginMat[10*11+0]=curIndexBlock;
curIndexBlock+=n1Ddofs10s51;
indexBeginMat[10*11+1]=curIndexBlock;
curIndexBlock+=n1Ddofs10s53;
indexBeginMat[10*11+2]=curIndexBlock;
curIndexBlock+=n1Ddofs10s1;
indexBeginMat[10*11+3]=curIndexBlock;
curIndexBlock+=n1Ddofs10s2;
indexBeginMat[10*11+4]=curIndexBlock;
curIndexBlock+=n1Ddofs10s54;

curIndexBlock+=n2Ddofs11;
indexBeginMat[11*11+0]=curIndexBlock;
curIndexBlock+=n1Ddofs11s54;
indexBeginMat[11*11+1]=curIndexBlock;
curIndexBlock+=n1Ddofs11s3;
indexBeginMat[11*11+2]=curIndexBlock;
curIndexBlock+=n1Ddofs11s56;
indexBeginMat[11*11+3]=curIndexBlock;
curIndexBlock+=n1Ddofs11s59;
indexBeginMat[11*11+4]=curIndexBlock;
curIndexBlock+=n1Ddofs11s57;
indexBeginMat[11*11+5]=curIndexBlock;
curIndexBlock+=n1Ddofs11s46;

curIndexBlock+=n2Ddofs12;
indexBeginMat[12*11+0]=curIndexBlock;
curIndexBlock+=n1Ddofs12s55;
indexBeginMat[12*11+1]=curIndexBlock;
curIndexBlock+=n1Ddofs12s4;
indexBeginMat[12*11+2]=curIndexBlock;
curIndexBlock+=n1Ddofs12s5;
indexBeginMat[12*11+3]=curIndexBlock;
curIndexBlock+=n1Ddofs12s56;

curIndexBlock+=n2Ddofs13;
indexBeginMat[13*11+0]=curIndexBlock;
curIndexBlock+=n1Ddofs13s60;
indexBeginMat[13*11+1]=curIndexBlock;
curIndexBlock+=n1Ddofs13s59;
indexBeginMat[13*11+2]=curIndexBlock;
curIndexBlock+=n1Ddofs13s6;

curIndexBlock+=n2Ddofs14;
indexBeginMat[14*11+0]=curIndexBlock;
curIndexBlock+=n1Ddofs14s61;
indexBeginMat[14*11+1]=curIndexBlock;
curIndexBlock+=n1Ddofs14s7;
indexBeginMat[14*11+2]=curIndexBlock;
curIndexBlock+=n1Ddofs14s8;
indexBeginMat[14*11+3]=curIndexBlock;
curIndexBlock+=n1Ddofs14s9;
indexBeginMat[14*11+4]=curIndexBlock;
curIndexBlock+=n1Ddofs14s10;
indexBeginMat[14*11+5]=curIndexBlock;
curIndexBlock+=n1Ddofs14s11;
indexBeginMat[14*11+6]=curIndexBlock;
curIndexBlock+=n1Ddofs14s12;
indexBeginMat[14*11+7]=curIndexBlock;
curIndexBlock+=n1Ddofs14s13;
indexBeginMat[14*11+8]=curIndexBlock;
curIndexBlock+=n1Ddofs14s63;
indexBeginMat[14*11+9]=curIndexBlock;
curIndexBlock+=n1Ddofs14s62;
indexBeginMat[14*11+10]=curIndexBlock;
curIndexBlock+=n1Ddofs14s60;

//get shared dofs between edges 
int[int] I1I2(112);
int i430s43s37, i370s43s37;
	getCommunDof(zoi0s43,zoi0s37,i430s43s37,i370s43s37);
	I1I2[2*0]=i430s43s37+indexBeginMat[0*11+0];
	I1I2[2*0+1]=i370s43s37+indexBeginMat[0*11+1];

int i370s37s36, i360s37s36;
	getCommunDof(zoi0s37,zoi0s36,i370s37s36,i360s37s36);
	I1I2[2*1]=i370s37s36+indexBeginMat[0*11+1];
	I1I2[2*1+1]=i360s37s36+indexBeginMat[0*11+2];

int i360s36s45, i450s36s45;
	getCommunDof(zoi0s36,zoi0s45,i360s36s45,i450s36s45);
	I1I2[2*2]=i360s36s45+indexBeginMat[0*11+2];
	I1I2[2*2+1]=i450s36s45+indexBeginMat[0*11+3];

int i450s45s40, i400s45s40;
	getCommunDof(zoi0s45,zoi0s40,i450s45s40,i400s45s40);
	I1I2[2*3]=i450s45s40+indexBeginMat[0*11+3];
	I1I2[2*3+1]=i400s45s40+indexBeginMat[0*11+4];

int i400s40s43, i430s40s43;
	getCommunDof(zoi0s40,zoi0s43,i400s40s43,i430s40s43);
	I1I2[2*4]=i400s40s43+indexBeginMat[0*11+4];
	I1I2[2*4+1]=i430s40s43+indexBeginMat[0*11+0];


int i351s35s37, i371s35s37;
	getCommunDof(zoi1s35,zoi1s37,i351s35s37,i371s35s37);
	I1I2[2*5]=i351s35s37+indexBeginMat[1*11+5];
	I1I2[2*5+1]=i371s35s37+indexBeginMat[1*11+6];

int i371s37s38, i381s37s38;
	getCommunDof(zoi1s37,zoi1s38,i371s37s38,i381s37s38);
	I1I2[2*6]=i371s37s38+indexBeginMat[1*11+6];
	I1I2[2*6+1]=i381s37s38+indexBeginMat[1*11+7];


int i392s39s40, i402s39s40;
	getCommunDof(zoi2s39,zoi2s40,i392s39s40,i402s39s40);
	I1I2[2*7]=i392s39s40+indexBeginMat[2*11+5];
	I1I2[2*7+1]=i402s39s40+indexBeginMat[2*11+6];

int i402s40s58, i582s40s58;
	getCommunDof(zoi2s40,zoi2s58,i402s40s58,i582s40s58);
	I1I2[2*8]=i402s40s58+indexBeginMat[2*11+6];
	I1I2[2*8+1]=i582s40s58+indexBeginMat[2*11+7];

int i582s58s57, i572s58s57;
	getCommunDof(zoi2s58,zoi2s57,i582s58s57,i572s58s57);
	I1I2[2*9]=i582s58s57+indexBeginMat[2*11+7];
	I1I2[2*9+1]=i572s58s57+indexBeginMat[2*11+8];

int i572s57s62, i622s57s62;
	getCommunDof(zoi2s57,zoi2s62,i572s57s62,i622s57s62);
	I1I2[2*10]=i572s57s62+indexBeginMat[2*11+8];
	I1I2[2*10+1]=i622s57s62+indexBeginMat[2*11+9];

int i622s62s63, i632s62s63;
	getCommunDof(zoi2s62,zoi2s63,i622s62s63,i632s62s63);
	I1I2[2*11]=i622s62s63+indexBeginMat[2*11+9];
	I1I2[2*11+1]=i632s62s63+indexBeginMat[2*11+10];


int i433s43s39, i393s43s39;
	getCommunDof(zoi3s43,zoi3s39,i433s43s39,i393s43s39);
	I1I2[2*12]=i433s43s39+indexBeginMat[3*11+0];
	I1I2[2*12+1]=i393s43s39+indexBeginMat[3*11+1];

int i393s39s38, i383s39s38;
	getCommunDof(zoi3s39,zoi3s38,i393s39s38,i383s39s38);
	I1I2[2*13]=i393s39s38+indexBeginMat[3*11+1];
	I1I2[2*13+1]=i383s39s38+indexBeginMat[3*11+2];

int i383s38s43, i433s38s43;
	getCommunDof(zoi3s38,zoi3s43,i383s38s43,i433s38s43);
	I1I2[2*14]=i383s38s43+indexBeginMat[3*11+2];
	I1I2[2*14+1]=i433s38s43+indexBeginMat[3*11+0];


int i444s44s36, i364s44s36;
	getCommunDof(zoi4s44,zoi4s36,i444s44s36,i364s44s36);
	I1I2[2*15]=i444s44s36+indexBeginMat[4*11+0];
	I1I2[2*15+1]=i364s44s36+indexBeginMat[4*11+1];

int i364s36s35, i354s36s35;
	getCommunDof(zoi4s36,zoi4s35,i364s36s35,i354s36s35);
	I1I2[2*16]=i364s36s35+indexBeginMat[4*11+1];
	I1I2[2*16+1]=i354s36s35+indexBeginMat[4*11+2];

int i354s35s25, i254s35s25;
	getCommunDof(zoi4s35,zoi4s25,i354s35s25,i254s35s25);
	I1I2[2*17]=i354s35s25+indexBeginMat[4*11+2];
	I1I2[2*17+1]=i254s35s25+indexBeginMat[4*11+3];


int i425s42s41, i415s42s41;
	getCommunDof(zoi5s42,zoi5s41,i425s42s41,i415s42s41);
	I1I2[2*18]=i425s42s41+indexBeginMat[5*11+0];
	I1I2[2*18+1]=i415s42s41+indexBeginMat[5*11+1];

int i415s41s46, i465s41s46;
	getCommunDof(zoi5s41,zoi5s46,i415s41s46,i465s41s46);
	I1I2[2*19]=i415s41s46+indexBeginMat[5*11+1];
	I1I2[2*19+1]=i465s41s46+indexBeginMat[5*11+2];

int i465s46s58, i585s46s58;
	getCommunDof(zoi5s46,zoi5s58,i465s46s58,i585s46s58);
	I1I2[2*20]=i465s46s58+indexBeginMat[5*11+2];
	I1I2[2*20+1]=i585s46s58+indexBeginMat[5*11+3];

int i585s58s45, i455s58s45;
	getCommunDof(zoi5s58,zoi5s45,i585s58s45,i455s58s45);
	I1I2[2*21]=i585s58s45+indexBeginMat[5*11+3];
	I1I2[2*21+1]=i455s58s45+indexBeginMat[5*11+4];

int i455s45s42, i425s45s42;
	getCommunDof(zoi5s45,zoi5s42,i455s45s42,i425s45s42);
	I1I2[2*22]=i455s45s42+indexBeginMat[5*11+4];
	I1I2[2*22+1]=i425s45s42+indexBeginMat[5*11+0];


int i326s32s48, i486s32s48;
	getCommunDof(zoi6s32,zoi6s48,i326s32s48,i486s32s48);
	I1I2[2*23]=i326s32s48+indexBeginMat[6*11+0];
	I1I2[2*23+1]=i486s32s48+indexBeginMat[6*11+1];

int i486s48s47, i476s48s47;
	getCommunDof(zoi6s48,zoi6s47,i486s48s47,i476s48s47);
	I1I2[2*24]=i486s48s47+indexBeginMat[6*11+1];
	I1I2[2*24+1]=i476s48s47+indexBeginMat[6*11+2];

int i476s47s50, i506s47s50;
	getCommunDof(zoi6s47,zoi6s50,i476s47s50,i506s47s50);
	I1I2[2*25]=i476s47s50+indexBeginMat[6*11+2];
	I1I2[2*25+1]=i506s47s50+indexBeginMat[6*11+3];

int i506s50s31, i316s50s31;
	getCommunDof(zoi6s50,zoi6s31,i506s50s31,i316s50s31);
	I1I2[2*26]=i506s50s31+indexBeginMat[6*11+3];
	I1I2[2*26+1]=i316s50s31+indexBeginMat[6*11+4];

int i316s31s32, i326s31s32;
	getCommunDof(zoi6s31,zoi6s32,i316s31s32,i326s31s32);
	I1I2[2*27]=i316s31s32+indexBeginMat[6*11+4];
	I1I2[2*27+1]=i326s31s32+indexBeginMat[6*11+0];


int i427s42s44, i447s42s44;
	getCommunDof(zoi7s42,zoi7s44,i427s42s44,i447s42s44);
	I1I2[2*28]=i427s42s44+indexBeginMat[7*11+0];
	I1I2[2*28+1]=i447s42s44+indexBeginMat[7*11+1];

int i507s50s42, i427s50s42;
	getCommunDof(zoi7s50,zoi7s42,i507s50s42,i427s50s42);
	I1I2[2*29]=i507s50s42+indexBeginMat[7*11+4];
	I1I2[2*29+1]=i427s50s42+indexBeginMat[7*11+0];


int i478s47s52, i528s47s52;
	getCommunDof(zoi8s47,zoi8s52,i478s47s52,i528s47s52);
	I1I2[2*30]=i478s47s52+indexBeginMat[8*11+0];
	I1I2[2*30+1]=i528s47s52+indexBeginMat[8*11+1];

int i528s52s51, i518s52s51;
	getCommunDof(zoi8s52,zoi8s51,i528s52s51,i518s52s51);
	I1I2[2*31]=i528s52s51+indexBeginMat[8*11+1];
	I1I2[2*31+1]=i518s52s51+indexBeginMat[8*11+2];

int i518s51s41, i418s51s41;
	getCommunDof(zoi8s51,zoi8s41,i518s51s41,i418s51s41);
	I1I2[2*32]=i518s51s41+indexBeginMat[8*11+2];
	I1I2[2*32+1]=i418s51s41+indexBeginMat[8*11+3];

int i418s41s47, i478s41s47;
	getCommunDof(zoi8s41,zoi8s47,i418s41s47,i478s41s47);
	I1I2[2*33]=i418s41s47+indexBeginMat[8*11+3];
	I1I2[2*33+1]=i478s41s47+indexBeginMat[8*11+0];


int i539s53s52, i529s53s52;
	getCommunDof(zoi9s53,zoi9s52,i539s53s52,i529s53s52);
	I1I2[2*34]=i539s53s52+indexBeginMat[9*11+4];
	I1I2[2*34+1]=i529s53s52+indexBeginMat[9*11+5];

int i529s52s48, i489s52s48;
	getCommunDof(zoi9s52,zoi9s48,i529s52s48,i489s52s48);
	I1I2[2*35]=i529s52s48+indexBeginMat[9*11+5];
	I1I2[2*35+1]=i489s52s48+indexBeginMat[9*11+6];


int i5110s51s53, i5310s51s53;
	getCommunDof(zoi10s51,zoi10s53,i5110s51s53,i5310s51s53);
	I1I2[2*36]=i5110s51s53+indexBeginMat[10*11+0];
	I1I2[2*36+1]=i5310s51s53+indexBeginMat[10*11+1];

int i5410s54s51, i5110s54s51;
	getCommunDof(zoi10s54,zoi10s51,i5410s54s51,i5110s54s51);
	I1I2[2*37]=i5410s54s51+indexBeginMat[10*11+4];
	I1I2[2*37+1]=i5110s54s51+indexBeginMat[10*11+0];


int i5411s54s3, i311s54s3;
	getCommunDof(zoi11s54,zoi11s3,i5411s54s3,i311s54s3);
	I1I2[2*38]=i5411s54s3+indexBeginMat[11*11+0];
	I1I2[2*38+1]=i311s54s3+indexBeginMat[11*11+1];

int i311s3s56, i5611s3s56;
	getCommunDof(zoi11s3,zoi11s56,i311s3s56,i5611s3s56);
	I1I2[2*39]=i311s3s56+indexBeginMat[11*11+1];
	I1I2[2*39+1]=i5611s3s56+indexBeginMat[11*11+2];

int i5611s56s59, i5911s56s59;
	getCommunDof(zoi11s56,zoi11s59,i5611s56s59,i5911s56s59);
	I1I2[2*40]=i5611s56s59+indexBeginMat[11*11+2];
	I1I2[2*40+1]=i5911s56s59+indexBeginMat[11*11+3];

int i5911s59s57, i5711s59s57;
	getCommunDof(zoi11s59,zoi11s57,i5911s59s57,i5711s59s57);
	I1I2[2*41]=i5911s59s57+indexBeginMat[11*11+3];
	I1I2[2*41+1]=i5711s59s57+indexBeginMat[11*11+4];

int i5711s57s46, i4611s57s46;
	getCommunDof(zoi11s57,zoi11s46,i5711s57s46,i4611s57s46);
	I1I2[2*42]=i5711s57s46+indexBeginMat[11*11+4];
	I1I2[2*42+1]=i4611s57s46+indexBeginMat[11*11+5];

int i4611s46s54, i5411s46s54;
	getCommunDof(zoi11s46,zoi11s54,i4611s46s54,i5411s46s54);
	I1I2[2*43]=i4611s46s54+indexBeginMat[11*11+5];
	I1I2[2*43+1]=i5411s46s54+indexBeginMat[11*11+0];


int i6013s60s59, i5913s60s59;
	getCommunDof(zoi13s60,zoi13s59,i6013s60s59,i5913s60s59);
	I1I2[2*44]=i6013s60s59+indexBeginMat[13*11+0];
	I1I2[2*44+1]=i5913s60s59+indexBeginMat[13*11+1];


int i6114s61s7, i714s61s7;
	getCommunDof(zoi14s61,zoi14s7,i6114s61s7,i714s61s7);
	I1I2[2*45]=i6114s61s7+indexBeginMat[14*11+0];
	I1I2[2*45+1]=i714s61s7+indexBeginMat[14*11+1];

int i714s7s8, i814s7s8;
	getCommunDof(zoi14s7,zoi14s8,i714s7s8,i814s7s8);
	I1I2[2*46]=i714s7s8+indexBeginMat[14*11+1];
	I1I2[2*46+1]=i814s7s8+indexBeginMat[14*11+2];

int i814s8s9, i914s8s9;
	getCommunDof(zoi14s8,zoi14s9,i814s8s9,i914s8s9);
	I1I2[2*47]=i814s8s9+indexBeginMat[14*11+2];
	I1I2[2*47+1]=i914s8s9+indexBeginMat[14*11+3];

int i914s9s10, i1014s9s10;
	getCommunDof(zoi14s9,zoi14s10,i914s9s10,i1014s9s10);
	I1I2[2*48]=i914s9s10+indexBeginMat[14*11+3];
	I1I2[2*48+1]=i1014s9s10+indexBeginMat[14*11+4];

int i1014s10s11, i1114s10s11;
	getCommunDof(zoi14s10,zoi14s11,i1014s10s11,i1114s10s11);
	I1I2[2*49]=i1014s10s11+indexBeginMat[14*11+4];
	I1I2[2*49+1]=i1114s10s11+indexBeginMat[14*11+5];

int i1114s11s12, i1214s11s12;
	getCommunDof(zoi14s11,zoi14s12,i1114s11s12,i1214s11s12);
	I1I2[2*50]=i1114s11s12+indexBeginMat[14*11+5];
	I1I2[2*50+1]=i1214s11s12+indexBeginMat[14*11+6];

int i1214s12s13, i1314s12s13;
	getCommunDof(zoi14s12,zoi14s13,i1214s12s13,i1314s12s13);
	I1I2[2*51]=i1214s12s13+indexBeginMat[14*11+6];
	I1I2[2*51+1]=i1314s12s13+indexBeginMat[14*11+7];

int i1314s13s63, i6314s13s63;
	getCommunDof(zoi14s13,zoi14s63,i1314s13s63,i6314s13s63);
	I1I2[2*52]=i1314s13s63+indexBeginMat[14*11+7];
	I1I2[2*52+1]=i6314s13s63+indexBeginMat[14*11+8];

int i6314s63s62, i6214s63s62;
	getCommunDof(zoi14s63,zoi14s62,i6314s63s62,i6214s63s62);
	I1I2[2*53]=i6314s63s62+indexBeginMat[14*11+8];
	I1I2[2*53+1]=i6214s63s62+indexBeginMat[14*11+9];

int i6214s62s60, i6014s62s60;
	getCommunDof(zoi14s62,zoi14s60,i6214s62s60,i6014s62s60);
	I1I2[2*54]=i6214s62s60+indexBeginMat[14*11+9];
	I1I2[2*54+1]=i6014s62s60+indexBeginMat[14*11+10];

int i6014s60s61, i6114s60s61;
	getCommunDof(zoi14s60,zoi14s61,i6014s60s61,i6114s60s61);
	I1I2[2*55]=i6014s60s61+indexBeginMat[14*11+10];
	I1I2[2*55+1]=i6114s60s61+indexBeginMat[14*11+0];


//END MAT DEF
