# Supplementary material for: Modelling Population Dynamics in Realistic Landscapes with Linear Elements: A Mechanistic-Statistical Reaction-Diffusion Approach
Source: PLoS One. 2016 Mar 17;11(3):e0151217. doi: 10.1371/journal.pone.0151217 (PMC4795701; doi:10.1371/journal.pone.0151217)
Supplement: S1 File — The Freefem++ programs build sparse matrices corresponding to the variational formulations of the 1D and 2D reaction-diffusion equations and to the interactions between all of the 2D and 1D domains. The second step consists in assembling these elementary matrices into a sparse block matrix which is used in the Newton-Raphson algorithm. The programs (ZIP) are listed below: simul.edp is the main program; buildMatGen.edp builds the sparce block matrix; defDofsGen.edp defines the degree of freedom of each domains; defGeomGen.edp builds the meshes from the geometry; defICGen.edp contains the initial conditions; defVarfGen.edp contains the variational formulations; defMatGen.edp gets index of degree of freedom shared between consecutive edges; defParamsGen.edp declares the parameters of the model; inputParam.edp contains the parameter values; myMacro.edp contains a macro to compute the likelihood; postTraitement.edp computes the likelihood of the current state; postTraitementEnd.edp computes the likelihood of the simulation; postTraitementInit.edp initializes the likelihood; postTraitementLoad.edp loads the meshes used for the likelihood computation; timeSteppingGen.edp does the implicit time step; mat1D2Duseful.edp contains some macro to build the elementary blocks from the variational formulation; geomMacro.edp contains a macro getting the boundary degrees of freedom located on a edge; resizeCSR.cpp is a C++ program which modifies the sparse block matrix to implement the boundary conditions between 1D edges. (ZIP) [file pone.0151217.s006.zip › SRC/defParamsGen.edp]

real D2DXu0=1.000000e-06
real D2DYu0=1.000000e-06
real Ku0=1.000000e+00
real Ru0=1.000000e-03
real Tu0=0.000000e+00
real rhou0=0.000000e+00
real Cmalthus2Du0=0.000000e+00
real source2Du0=0.000000e+00
real Ccoupu0=0.000000e+00
real D1Du0=0.000000e+00
real source1Du0=0.000000e+00
real Cmalthus1Du0=0.000000e+00
real D1Du1=1.000000e+01
real source1Du1=0.000000e+00
real Cmalthus1Du1=0.000000e+00
real muu0=0.000000e+00
real nuu0=0.000000e+00
real muu1=5.000000e+00
real nuu1=1.000000e+01
real alphaCu0=1.000000e+02
