# Supplementary material for: Modelling Population Dynamics in Realistic Landscapes with Linear Elements: A Mechanistic-Statistical Reaction-Diffusion Approach
Source: PLoS One. 2016 Mar 17;11(3):e0151217. doi: 10.1371/journal.pone.0151217 (PMC4795701; doi:10.1371/journal.pone.0151217)
Supplement: S1 File — The Freefem++ programs build sparse matrices corresponding to the variational formulations of the 1D and 2D reaction-diffusion equations and to the interactions between all of the 2D and 1D domains. The second step consists in assembling these elementary matrices into a sparse block matrix which is used in the Newton-Raphson algorithm. The programs (ZIP) are listed below: simul.edp is the main program; buildMatGen.edp builds the sparce block matrix; defDofsGen.edp defines the degree of freedom of each domains; defGeomGen.edp builds the meshes from the geometry; defICGen.edp contains the initial conditions; defVarfGen.edp contains the variational formulations; defMatGen.edp gets index of degree of freedom shared between consecutive edges; defParamsGen.edp declares the parameters of the model; inputParam.edp contains the parameter values; myMacro.edp contains a macro to compute the likelihood; postTraitement.edp computes the likelihood of the current state; postTraitementEnd.edp computes the likelihood of the simulation; postTraitementInit.edp initializes the likelihood; postTraitementLoad.edp loads the meshes used for the likelihood computation; timeSteppingGen.edp does the implicit time step; mat1D2Duseful.edp contains some macro to build the elementary blocks from the variational formulation; geomMacro.edp contains a macro getting the boundary degrees of freedom located on a edge; resizeCSR.cpp is a C++ program which modifies the sparse block matrix to implement the boundary conditions between 1D edges. (ZIP) [file pone.0151217.s006.zip › SRC/defPluginVaraibleGen.edp]

real SourceDuration=5;
real SourcePeriod=7;
real xSourceNoise=0.25;
real ySourceNoise=0.25;
real TherholdPest=0.2;
real TraiteDuration=5;
real TraiteTRamp=0.5;
real Tt=5;
real Tnt=1;
real Kt=0.01;
real Knt=20;

//Field 0
int SourceState0=0;
real SourceTstart0=0.1;
real SourceTstop0=0.1;
real SourceNextT0=0.1*randreal1();
int TraiteState0=0;
real TraiteStart0=0;
real TraiteStop0=0;

//Field 1
int SourceState1=0;
real SourceTstart1=0.1;
real SourceTstop1=0.1;
real SourceNextT1=0.1*randreal1();
int TraiteState1=0;
real TraiteStart1=0;
real TraiteStop1=0;

//Field 2
int SourceState2=0;
real SourceTstart2=0.1;
real SourceTstop2=0.1;
real SourceNextT2=0.1*randreal1();
int TraiteState2=0;
real TraiteStart2=0;
real TraiteStop2=0;

//Field 3
int SourceState3=0;
real SourceTstart3=0.1;
real SourceTstop3=0.1;
real SourceNextT3=0.1*randreal1();
int TraiteState3=0;
real TraiteStart3=0;
real TraiteStop3=0;

//Field 4
int SourceState4=0;
real SourceTstart4=0.1;
real SourceTstop4=0.1;
real SourceNextT4=0.1*randreal1();
int TraiteState4=0;
real TraiteStart4=0;
real TraiteStop4=0;

//Field 5
int SourceState5=0;
real SourceTstart5=0.1;
real SourceTstop5=0.1;
real SourceNextT5=0.1*randreal1();
int TraiteState5=0;
real TraiteStart5=0;
real TraiteStop5=0;

//Field 6
int SourceState6=0;
real SourceTstart6=0.1;
real SourceTstop6=0.1;
real SourceNextT6=0.1*randreal1();
int TraiteState6=0;
real TraiteStart6=0;
real TraiteStop6=0;

//Field 7
int SourceState7=0;
real SourceTstart7=0.1;
real SourceTstop7=0.1;
real SourceNextT7=0.1*randreal1();
int TraiteState7=0;
real TraiteStart7=0;
real TraiteStop7=0;

//Field 8
int SourceState8=0;
real SourceTstart8=0.1;
real SourceTstop8=0.1;
real SourceNextT8=0.1*randreal1();
int TraiteState8=0;
real TraiteStart8=0;
real TraiteStop8=0;

//Field 9
int SourceState9=0;
real SourceTstart9=0.1;
real SourceTstop9=0.1;
real SourceNextT9=0.1*randreal1();
int TraiteState9=0;
real TraiteStart9=0;
real TraiteStop9=0;

//Field 10
int SourceState10=0;
real SourceTstart10=0.1;
real SourceTstop10=0.1;
real SourceNextT10=0.1*randreal1();
int TraiteState10=0;
real TraiteStart10=0;
real TraiteStop10=0;

//Field 11
int SourceState11=0;
real SourceTstart11=0.1;
real SourceTstop11=0.1;
real SourceNextT11=0.1*randreal1();
int TraiteState11=0;
real TraiteStart11=0;
real TraiteStop11=0;

//Field 12
int SourceState12=0;
real SourceTstart12=0.1;
real SourceTstop12=0.1;
real SourceNextT12=0.1*randreal1();
int TraiteState12=0;
real TraiteStart12=0;
real TraiteStop12=0;

//Field 13
int SourceState13=0;
real SourceTstart13=0.1;
real SourceTstop13=0.1;
real SourceNextT13=0.1*randreal1();
int TraiteState13=0;
real TraiteStart13=0;
real TraiteStop13=0;

//Field 14
int SourceState14=0;
real SourceTstart14=0.1;
real SourceTstop14=0.1;
real SourceNextT14=0.1*randreal1();
int TraiteState14=0;
real TraiteStart14=0;
real TraiteStop14=0;
