# Supplementary material for: Modelling Population Dynamics in Realistic Landscapes with Linear Elements: A Mechanistic-Statistical Reaction-Diffusion Approach
Source: PLoS One. 2016 Mar 17;11(3):e0151217. doi: 10.1371/journal.pone.0151217 (PMC4795701; doi:10.1371/journal.pone.0151217)
Supplement: S1 File — The Freefem++ programs build sparse matrices corresponding to the variational formulations of the 1D and 2D reaction-diffusion equations and to the interactions between all of the 2D and 1D domains. The second step consists in assembling these elementary matrices into a sparse block matrix which is used in the Newton-Raphson algorithm. The programs (ZIP) are listed below: simul.edp is the main program; buildMatGen.edp builds the sparce block matrix; defDofsGen.edp defines the degree of freedom of each domains; defGeomGen.edp builds the meshes from the geometry; defICGen.edp contains the initial conditions; defVarfGen.edp contains the variational formulations; defMatGen.edp gets index of degree of freedom shared between consecutive edges; defParamsGen.edp declares the parameters of the model; inputParam.edp contains the parameter values; myMacro.edp contains a macro to compute the likelihood; postTraitement.edp computes the likelihood of the current state; postTraitementEnd.edp computes the likelihood of the simulation; postTraitementInit.edp initializes the likelihood; postTraitementLoad.edp loads the meshes used for the likelihood computation; timeSteppingGen.edp does the implicit time step; mat1D2Duseful.edp contains some macro to build the elementary blocks from the variational formulation; geomMacro.edp contains a macro getting the boundary degrees of freedom located on a edge; resizeCSR.cpp is a C++ program which modifies the sparse block matrix to implement the boundary conditions between 1D edges. (ZIP) [file pone.0151217.s006.zip › SRC/defVarfGen.edp]

//BEGIN VARFS
//	BEGIN MATRIX DEC
matrix A,MM,Maux;
matrix uM2D0;
matrix uM2D1;
matrix uM2D2;
matrix uM2D3;
matrix uM2D4;
matrix uM2D5;
matrix uM2D6;
matrix uM2D7;
matrix uM2D8;
matrix uM2D9;
matrix uM2D10;
matrix uM2D11;
matrix uM2D12;
matrix uM2D13;
matrix uM2D14;
matrix uM1D0s43,uBisM1D0s43,MASSE1D0s43,LAP1D0s43,uM1D0s37,uBisM1D0s37,MASSE1D0s37,LAP1D0s37,uM1D0s36,uBisM1D0s36,MASSE1D0s36,LAP1D0s36,uM1D0s45,uBisM1D0s45,MASSE1D0s45,LAP1D0s45,uM1D0s40,uBisM1D0s40,MASSE1D0s40,LAP1D0s40,uM1D1s20,uBisM1D1s20,MASSE1D1s20,LAP1D1s20,uM1D1s21,uBisM1D1s21,MASSE1D1s21,LAP1D1s21,uM1D1s22,uBisM1D1s22,MASSE1D1s22,LAP1D1s22,uM1D1s23,uBisM1D1s23,MASSE1D1s23,LAP1D1s23,uM1D1s24,uBisM1D1s24,MASSE1D1s24,LAP1D1s24,uM1D1s35,uBisM1D1s35,MASSE1D1s35,LAP1D1s35,uM1D1s37,uBisM1D1s37,MASSE1D1s37,LAP1D1s37,uM1D1s38,uBisM1D1s38,MASSE1D1s38,LAP1D1s38,uM1D1s19,uBisM1D1s19,MASSE1D1s19,LAP1D1s19,uM1D2s14,uBisM1D2s14,MASSE1D2s14,LAP1D2s14,uM1D2s15,uBisM1D2s15,MASSE1D2s15,LAP1D2s15,uM1D2s16,uBisM1D2s16,MASSE1D2s16,LAP1D2s16,uM1D2s17,uBisM1D2s17,MASSE1D2s17,LAP1D2s17,uM1D2s18,uBisM1D2s18,MASSE1D2s18,LAP1D2s18,uM1D2s39,uBisM1D2s39,MASSE1D2s39,LAP1D2s39,uM1D2s40,uBisM1D2s40,MASSE1D2s40,LAP1D2s40,uM1D2s58,uBisM1D2s58,MASSE1D2s58,LAP1D2s58,uM1D2s57,uBisM1D2s57,MASSE1D2s57,LAP1D2s57,uM1D2s62,uBisM1D2s62,MASSE1D2s62,LAP1D2s62,uM1D2s63,uBisM1D2s63,MASSE1D2s63,LAP1D2s63,uM1D3s43,uBisM1D3s43,MASSE1D3s43,LAP1D3s43,uM1D3s39,uBisM1D3s39,MASSE1D3s39,LAP1D3s39,uM1D3s38,uBisM1D3s38,MASSE1D3s38,LAP1D3s38,uM1D4s44,uBisM1D4s44,MASSE1D4s44,LAP1D4s44,uM1D4s36,uBisM1D4s36,MASSE1D4s36,LAP1D4s36,uM1D4s35,uBisM1D4s35,MASSE1D4s35,LAP1D4s35,uM1D4s25,uBisM1D4s25,MASSE1D4s25,LAP1D4s25,uM1D4s26,uBisM1D4s26,MASSE1D4s26,LAP1D4s26,uM1D4s27,uBisM1D4s27,MASSE1D4s27,LAP1D4s27,uM1D4s28,uBisM1D4s28,MASSE1D4s28,LAP1D4s28,uM1D5s42,uBisM1D5s42,MASSE1D5s42,LAP1D5s42,uM1D5s41,uBisM1D5s41,MASSE1D5s41,LAP1D5s41,uM1D5s46,uBisM1D5s46,MASSE1D5s46,LAP1D5s46,uM1D5s58,uBisM1D5s58,MASSE1D5s58,LAP1D5s58,uM1D5s45,uBisM1D5s45,MASSE1D5s45,LAP1D5s45,uM1D6s32,uBisM1D6s32,MASSE1D6s32,LAP1D6s32,uM1D6s48,uBisM1D6s48,MASSE1D6s48,LAP1D6s48,uM1D6s47,uBisM1D6s47,MASSE1D6s47,LAP1D6s47,uM1D6s50,uBisM1D6s50,MASSE1D6s50,LAP1D6s50,uM1D6s31,uBisM1D6s31,MASSE1D6s31,LAP1D6s31,uM1D7s42,uBisM1D7s42,MASSE1D7s42,LAP1D7s42,uM1D7s44,uBisM1D7s44,MASSE1D7s44,LAP1D7s44,uM1D7s29,uBisM1D7s29,MASSE1D7s29,LAP1D7s29,uM1D7s30,uBisM1D7s30,MASSE1D7s30,LAP1D7s30,uM1D7s50,uBisM1D7s50,MASSE1D7s50,LAP1D7s50,uM1D8s47,uBisM1D8s47,MASSE1D8s47,LAP1D8s47,uM1D8s52,uBisM1D8s52,MASSE1D8s52,LAP1D8s52,uM1D8s51,uBisM1D8s51,MASSE1D8s51,LAP1D8s51,uM1D8s41,uBisM1D8s41,MASSE1D8s41,LAP1D8s41,uM1D9s49,uBisM1D9s49,MASSE1D9s49,LAP1D9s49,uM1D9s33,uBisM1D9s33,MASSE1D9s33,LAP1D9s33,uM1D9s34,uBisM1D9s34,MASSE1D9s34,LAP1D9s34,uM1D9s0,uBisM1D9s0,MASSE1D9s0,LAP1D9s0,uM1D9s53,uBisM1D9s53,MASSE1D9s53,LAP1D9s53,uM1D9s52,uBisM1D9s52,MASSE1D9s52,LAP1D9s52,uM1D9s48,uBisM1D9s48,MASSE1D9s48,LAP1D9s48,uM1D10s51,uBisM1D10s51,MASSE1D10s51,LAP1D10s51,uM1D10s53,uBisM1D10s53,MASSE1D10s53,LAP1D10s53,uM1D10s1,uBisM1D10s1,MASSE1D10s1,LAP1D10s1,uM1D10s2,uBisM1D10s2,MASSE1D10s2,LAP1D10s2,uM1D10s54,uBisM1D10s54,MASSE1D10s54,LAP1D10s54,uM1D11s54,uBisM1D11s54,MASSE1D11s54,LAP1D11s54,uM1D11s3,uBisM1D11s3,MASSE1D11s3,LAP1D11s3,uM1D11s56,uBisM1D11s56,MASSE1D11s56,LAP1D11s56,uM1D11s59,uBisM1D11s59,MASSE1D11s59,LAP1D11s59,uM1D11s57,uBisM1D11s57,MASSE1D11s57,LAP1D11s57,uM1D11s46,uBisM1D11s46,MASSE1D11s46,LAP1D11s46,uM1D12s55,uBisM1D12s55,MASSE1D12s55,LAP1D12s55,uM1D12s4,uBisM1D12s4,MASSE1D12s4,LAP1D12s4,uM1D12s5,uBisM1D12s5,MASSE1D12s5,LAP1D12s5,uM1D12s56,uBisM1D12s56,MASSE1D12s56,LAP1D12s56,uM1D13s60,uBisM1D13s60,MASSE1D13s60,LAP1D13s60,uM1D13s59,uBisM1D13s59,MASSE1D13s59,LAP1D13s59,uM1D13s6,uBisM1D13s6,MASSE1D13s6,LAP1D13s6,uM1D14s61,uBisM1D14s61,MASSE1D14s61,LAP1D14s61,uM1D14s7,uBisM1D14s7,MASSE1D14s7,LAP1D14s7,uM1D14s8,uBisM1D14s8,MASSE1D14s8,LAP1D14s8,uM1D14s9,uBisM1D14s9,MASSE1D14s9,LAP1D14s9,uM1D14s10,uBisM1D14s10,MASSE1D14s10,LAP1D14s10,uM1D14s11,uBisM1D14s11,MASSE1D14s11,LAP1D14s11,uM1D14s12,uBisM1D14s12,MASSE1D14s12,LAP1D14s12,uM1D14s13,uBisM1D14s13,MASSE1D14s13,LAP1D14s13,uM1D14s63,uBisM1D14s63,MASSE1D14s63,LAP1D14s63,uM1D14s62,uBisM1D14s62,MASSE1D14s62,LAP1D14s62,uM1D14s60,uBisM1D14s60,MASSE1D14s60,LAP1D14s60;
//couplage UV matrices
//	END MATRIX DEC

//begin 1Dx1D varf
real aux1;
real naux;
matrix MatAux;
aux1=EL43/(n1Ddofs0s43-1);

real[int] stepsBis0s43(n1Ddofs0s43);
compute1DAbsc(u2d0,pu1d0s43,pu1dtm10s43,n1Ddofs0s43,zoi0s43,0,1,stepsBis0s43);
mesh Th0s43 = square(n1Ddofs0s43-1,1,[EL43*x,0.1*EL43*y]);
Th0s43 = movemesh(Th0s43,[moveMeshX(x,stepsBis0s43,aux1),y]);
fespace Vh0s43(Th0s43,P1);
Vh0s43 u1D0s43tm1;
varf mat0s43(u,v)=int1d(Th0s43,1)((alpha-(Cmalthus1Du1)+(alphaCu0)+muu1)*u*v+(D1Du1)*dx(u)*dx(v));
varf varfRhs0s43(u,v)=int1d(Th0s43,1)(alpha*u1D0s43tm1*v);
naux=u1D0s43tm1[].n;
int[int] zoi0s43bis(naux);
boundarydofs(1,x-100000,Th0s43,Vh0s43,zoi0s43bis,n1Ddofs0s43);
zoi0s43bis.resize(n1Ddofs0s43);
buildM2(mat0s43,uM1D0s43,zoi0s43bis,Vh0s43);
aux1=EL37/(n1Ddofs0s37-1);

real[int] stepsBis0s37(n1Ddofs0s37);
compute1DAbsc(u2d0,pu1d0s37,pu1dtm10s37,n1Ddofs0s37,zoi0s37,0,1,stepsBis0s37);
mesh Th0s37 = square(n1Ddofs0s37-1,1,[EL37*x,0.1*EL37*y]);
Th0s37 = movemesh(Th0s37,[moveMeshX(x,stepsBis0s37,aux1),y]);
fespace Vh0s37(Th0s37,P1);
Vh0s37 u1D0s37tm1;
varf mat0s37(u,v)=int1d(Th0s37,1)((alpha-(Cmalthus1Du1)+(alphaCu0)+muu1)*u*v+(D1Du1)*dx(u)*dx(v));
varf varfRhs0s37(u,v)=int1d(Th0s37,1)(alpha*u1D0s37tm1*v);
naux=u1D0s37tm1[].n;
int[int] zoi0s37bis(naux);
boundarydofs(1,x-100000,Th0s37,Vh0s37,zoi0s37bis,n1Ddofs0s37);
zoi0s37bis.resize(n1Ddofs0s37);
buildM2(mat0s37,uM1D0s37,zoi0s37bis,Vh0s37);
aux1=EL36/(n1Ddofs0s36-1);

real[int] stepsBis0s36(n1Ddofs0s36);
compute1DAbsc(u2d0,pu1d0s36,pu1dtm10s36,n1Ddofs0s36,zoi0s36,0,1,stepsBis0s36);
mesh Th0s36 = square(n1Ddofs0s36-1,1,[EL36*x,0.1*EL36*y]);
Th0s36 = movemesh(Th0s36,[moveMeshX(x,stepsBis0s36,aux1),y]);
fespace Vh0s36(Th0s36,P1);
Vh0s36 u1D0s36tm1;
varf mat0s36(u,v)=int1d(Th0s36,1)((alpha-(Cmalthus1Du1)+(alphaCu0)+muu1)*u*v+(D1Du1)*dx(u)*dx(v));
varf varfRhs0s36(u,v)=int1d(Th0s36,1)(alpha*u1D0s36tm1*v);
naux=u1D0s36tm1[].n;
int[int] zoi0s36bis(naux);
boundarydofs(1,x-100000,Th0s36,Vh0s36,zoi0s36bis,n1Ddofs0s36);
zoi0s36bis.resize(n1Ddofs0s36);
buildM2(mat0s36,uM1D0s36,zoi0s36bis,Vh0s36);
aux1=EL45/(n1Ddofs0s45-1);

real[int] stepsBis0s45(n1Ddofs0s45);
compute1DAbsc(u2d0,pu1d0s45,pu1dtm10s45,n1Ddofs0s45,zoi0s45,0,1,stepsBis0s45);
mesh Th0s45 = square(n1Ddofs0s45-1,1,[EL45*x,0.1*EL45*y]);
Th0s45 = movemesh(Th0s45,[moveMeshX(x,stepsBis0s45,aux1),y]);
fespace Vh0s45(Th0s45,P1);
Vh0s45 u1D0s45tm1;
varf mat0s45(u,v)=int1d(Th0s45,1)((alpha-(Cmalthus1Du1)+(alphaCu0)+muu1)*u*v+(D1Du1)*dx(u)*dx(v));
varf varfRhs0s45(u,v)=int1d(Th0s45,1)(alpha*u1D0s45tm1*v);
naux=u1D0s45tm1[].n;
int[int] zoi0s45bis(naux);
boundarydofs(1,x-100000,Th0s45,Vh0s45,zoi0s45bis,n1Ddofs0s45);
zoi0s45bis.resize(n1Ddofs0s45);
buildM2(mat0s45,uM1D0s45,zoi0s45bis,Vh0s45);
aux1=EL40/(n1Ddofs0s40-1);

real[int] stepsBis0s40(n1Ddofs0s40);
compute1DAbsc(u2d0,pu1d0s40,pu1dtm10s40,n1Ddofs0s40,zoi0s40,0,1,stepsBis0s40);
mesh Th0s40 = square(n1Ddofs0s40-1,1,[EL40*x,0.1*EL40*y]);
Th0s40 = movemesh(Th0s40,[moveMeshX(x,stepsBis0s40,aux1),y]);
fespace Vh0s40(Th0s40,P1);
Vh0s40 u1D0s40tm1;
varf mat0s40(u,v)=int1d(Th0s40,1)((alpha-(Cmalthus1Du1)+(alphaCu0)+muu1)*u*v+(D1Du1)*dx(u)*dx(v));
varf varfRhs0s40(u,v)=int1d(Th0s40,1)(alpha*u1D0s40tm1*v);
naux=u1D0s40tm1[].n;
int[int] zoi0s40bis(naux);
boundarydofs(1,x-100000,Th0s40,Vh0s40,zoi0s40bis,n1Ddofs0s40);
zoi0s40bis.resize(n1Ddofs0s40);
buildM2(mat0s40,uM1D0s40,zoi0s40bis,Vh0s40);

aux1=EL20/(n1Ddofs1s20-1);

real[int] stepsBis1s20(n1Ddofs1s20);
compute1DAbsc(u2d1,pu1d1s20,pu1dtm11s20,n1Ddofs1s20,zoi1s20,1,1,stepsBis1s20);
mesh Th1s20 = square(n1Ddofs1s20-1,1,[EL20*x,0.1*EL20*y]);
Th1s20 = movemesh(Th1s20,[moveMeshX(x,stepsBis1s20,aux1),y]);
fespace Vh1s20(Th1s20,P1);
Vh1s20 u1D1s20tm1;
varf mat1s20(u,v)=int1d(Th1s20,1)((alpha-(Cmalthus1Du0)+muu0)*u*v+(D1Du0)*dx(u)*dx(v));
varf varfRhs1s20(u,v)=int1d(Th1s20,1)(alpha*u1D1s20tm1*v);
naux=u1D1s20tm1[].n;
int[int] zoi1s20bis(naux);
boundarydofs(1,x-100000,Th1s20,Vh1s20,zoi1s20bis,n1Ddofs1s20);
zoi1s20bis.resize(n1Ddofs1s20);
buildM2(mat1s20,uM1D1s20,zoi1s20bis,Vh1s20);
aux1=EL21/(n1Ddofs1s21-1);

real[int] stepsBis1s21(n1Ddofs1s21);
compute1DAbsc(u2d1,pu1d1s21,pu1dtm11s21,n1Ddofs1s21,zoi1s21,1,1,stepsBis1s21);
mesh Th1s21 = square(n1Ddofs1s21-1,1,[EL21*x,0.1*EL21*y]);
Th1s21 = movemesh(Th1s21,[moveMeshX(x,stepsBis1s21,aux1),y]);
fespace Vh1s21(Th1s21,P1);
Vh1s21 u1D1s21tm1;
varf mat1s21(u,v)=int1d(Th1s21,1)((alpha-(Cmalthus1Du0)+muu0)*u*v+(D1Du0)*dx(u)*dx(v));
varf varfRhs1s21(u,v)=int1d(Th1s21,1)(alpha*u1D1s21tm1*v);
naux=u1D1s21tm1[].n;
int[int] zoi1s21bis(naux);
boundarydofs(1,x-100000,Th1s21,Vh1s21,zoi1s21bis,n1Ddofs1s21);
zoi1s21bis.resize(n1Ddofs1s21);
buildM2(mat1s21,uM1D1s21,zoi1s21bis,Vh1s21);
aux1=EL22/(n1Ddofs1s22-1);

real[int] stepsBis1s22(n1Ddofs1s22);
compute1DAbsc(u2d1,pu1d1s22,pu1dtm11s22,n1Ddofs1s22,zoi1s22,1,1,stepsBis1s22);
mesh Th1s22 = square(n1Ddofs1s22-1,1,[EL22*x,0.1*EL22*y]);
Th1s22 = movemesh(Th1s22,[moveMeshX(x,stepsBis1s22,aux1),y]);
fespace Vh1s22(Th1s22,P1);
Vh1s22 u1D1s22tm1;
varf mat1s22(u,v)=int1d(Th1s22,1)((alpha-(Cmalthus1Du0)+muu0)*u*v+(D1Du0)*dx(u)*dx(v));
varf varfRhs1s22(u,v)=int1d(Th1s22,1)(alpha*u1D1s22tm1*v);
naux=u1D1s22tm1[].n;
int[int] zoi1s22bis(naux);
boundarydofs(1,x-100000,Th1s22,Vh1s22,zoi1s22bis,n1Ddofs1s22);
zoi1s22bis.resize(n1Ddofs1s22);
buildM2(mat1s22,uM1D1s22,zoi1s22bis,Vh1s22);
aux1=EL23/(n1Ddofs1s23-1);

real[int] stepsBis1s23(n1Ddofs1s23);
compute1DAbsc(u2d1,pu1d1s23,pu1dtm11s23,n1Ddofs1s23,zoi1s23,1,1,stepsBis1s23);
mesh Th1s23 = square(n1Ddofs1s23-1,1,[EL23*x,0.1*EL23*y]);
Th1s23 = movemesh(Th1s23,[moveMeshX(x,stepsBis1s23,aux1),y]);
fespace Vh1s23(Th1s23,P1);
Vh1s23 u1D1s23tm1;
varf mat1s23(u,v)=int1d(Th1s23,1)((alpha-(Cmalthus1Du0)+muu0)*u*v+(D1Du0)*dx(u)*dx(v));
varf varfRhs1s23(u,v)=int1d(Th1s23,1)(alpha*u1D1s23tm1*v);
naux=u1D1s23tm1[].n;
int[int] zoi1s23bis(naux);
boundarydofs(1,x-100000,Th1s23,Vh1s23,zoi1s23bis,n1Ddofs1s23);
zoi1s23bis.resize(n1Ddofs1s23);
buildM2(mat1s23,uM1D1s23,zoi1s23bis,Vh1s23);
aux1=EL24/(n1Ddofs1s24-1);

real[int] stepsBis1s24(n1Ddofs1s24);
compute1DAbsc(u2d1,pu1d1s24,pu1dtm11s24,n1Ddofs1s24,zoi1s24,1,1,stepsBis1s24);
mesh Th1s24 = square(n1Ddofs1s24-1,1,[EL24*x,0.1*EL24*y]);
Th1s24 = movemesh(Th1s24,[moveMeshX(x,stepsBis1s24,aux1),y]);
fespace Vh1s24(Th1s24,P1);
Vh1s24 u1D1s24tm1;
varf mat1s24(u,v)=int1d(Th1s24,1)((alpha-(Cmalthus1Du0)+muu0)*u*v+(D1Du0)*dx(u)*dx(v));
varf varfRhs1s24(u,v)=int1d(Th1s24,1)(alpha*u1D1s24tm1*v);
naux=u1D1s24tm1[].n;
int[int] zoi1s24bis(naux);
boundarydofs(1,x-100000,Th1s24,Vh1s24,zoi1s24bis,n1Ddofs1s24);
zoi1s24bis.resize(n1Ddofs1s24);
buildM2(mat1s24,uM1D1s24,zoi1s24bis,Vh1s24);
aux1=EL35/(n1Ddofs1s35-1);

real[int] stepsBis1s35(n1Ddofs1s35);
compute1DAbsc(u2d1,pu1d1s35,pu1dtm11s35,n1Ddofs1s35,zoi1s35,1,1,stepsBis1s35);
mesh Th1s35 = square(n1Ddofs1s35-1,1,[EL35*x,0.1*EL35*y]);
Th1s35 = movemesh(Th1s35,[moveMeshX(x,stepsBis1s35,aux1),y]);
fespace Vh1s35(Th1s35,P1);
Vh1s35 u1D1s35tm1;
varf mat1s35(u,v)=int1d(Th1s35,1)((alpha-(Cmalthus1Du1)+(alphaCu0)+muu1)*u*v+(D1Du1)*dx(u)*dx(v));
varf varfRhs1s35(u,v)=int1d(Th1s35,1)(alpha*u1D1s35tm1*v);
naux=u1D1s35tm1[].n;
int[int] zoi1s35bis(naux);
boundarydofs(1,x-100000,Th1s35,Vh1s35,zoi1s35bis,n1Ddofs1s35);
zoi1s35bis.resize(n1Ddofs1s35);
buildM2(mat1s35,uM1D1s35,zoi1s35bis,Vh1s35);
aux1=EL37/(n1Ddofs1s37-1);

real[int] stepsBis1s37(n1Ddofs1s37);
compute1DAbsc(u2d1,pu1d1s37,pu1dtm11s37,n1Ddofs1s37,zoi1s37,1,1,stepsBis1s37);
mesh Th1s37 = square(n1Ddofs1s37-1,1,[EL37*x,0.1*EL37*y]);
Th1s37 = movemesh(Th1s37,[moveMeshX(x,stepsBis1s37,aux1),y]);
fespace Vh1s37(Th1s37,P1);
Vh1s37 u1D1s37tm1;
varf mat1s37(u,v)=int1d(Th1s37,1)((alpha-(Cmalthus1Du1)+(alphaCu0)+muu1)*u*v+(D1Du1)*dx(u)*dx(v));
varf varfRhs1s37(u,v)=int1d(Th1s37,1)(alpha*u1D1s37tm1*v);
naux=u1D1s37tm1[].n;
int[int] zoi1s37bis(naux);
boundarydofs(1,x-100000,Th1s37,Vh1s37,zoi1s37bis,n1Ddofs1s37);
zoi1s37bis.resize(n1Ddofs1s37);
buildM2(mat1s37,uM1D1s37,zoi1s37bis,Vh1s37);
aux1=EL38/(n1Ddofs1s38-1);

real[int] stepsBis1s38(n1Ddofs1s38);
compute1DAbsc(u2d1,pu1d1s38,pu1dtm11s38,n1Ddofs1s38,zoi1s38,1,1,stepsBis1s38);
mesh Th1s38 = square(n1Ddofs1s38-1,1,[EL38*x,0.1*EL38*y]);
Th1s38 = movemesh(Th1s38,[moveMeshX(x,stepsBis1s38,aux1),y]);
fespace Vh1s38(Th1s38,P1);
Vh1s38 u1D1s38tm1;
varf mat1s38(u,v)=int1d(Th1s38,1)((alpha-(Cmalthus1Du1)+(alphaCu0)+muu1)*u*v+(D1Du1)*dx(u)*dx(v));
varf varfRhs1s38(u,v)=int1d(Th1s38,1)(alpha*u1D1s38tm1*v);
naux=u1D1s38tm1[].n;
int[int] zoi1s38bis(naux);
boundarydofs(1,x-100000,Th1s38,Vh1s38,zoi1s38bis,n1Ddofs1s38);
zoi1s38bis.resize(n1Ddofs1s38);
buildM2(mat1s38,uM1D1s38,zoi1s38bis,Vh1s38);
aux1=EL19/(n1Ddofs1s19-1);

real[int] stepsBis1s19(n1Ddofs1s19);
compute1DAbsc(u2d1,pu1d1s19,pu1dtm11s19,n1Ddofs1s19,zoi1s19,1,1,stepsBis1s19);
mesh Th1s19 = square(n1Ddofs1s19-1,1,[EL19*x,0.1*EL19*y]);
Th1s19 = movemesh(Th1s19,[moveMeshX(x,stepsBis1s19,aux1),y]);
fespace Vh1s19(Th1s19,P1);
Vh1s19 u1D1s19tm1;
varf mat1s19(u,v)=int1d(Th1s19,1)((alpha-(Cmalthus1Du0)+muu0)*u*v+(D1Du0)*dx(u)*dx(v));
varf varfRhs1s19(u,v)=int1d(Th1s19,1)(alpha*u1D1s19tm1*v);
naux=u1D1s19tm1[].n;
int[int] zoi1s19bis(naux);
boundarydofs(1,x-100000,Th1s19,Vh1s19,zoi1s19bis,n1Ddofs1s19);
zoi1s19bis.resize(n1Ddofs1s19);
buildM2(mat1s19,uM1D1s19,zoi1s19bis,Vh1s19);

aux1=EL14/(n1Ddofs2s14-1);

real[int] stepsBis2s14(n1Ddofs2s14);
compute1DAbsc(u2d2,pu1d2s14,pu1dtm12s14,n1Ddofs2s14,zoi2s14,2,1,stepsBis2s14);
mesh Th2s14 = square(n1Ddofs2s14-1,1,[EL14*x,0.1*EL14*y]);
Th2s14 = movemesh(Th2s14,[moveMeshX(x,stepsBis2s14,aux1),y]);
fespace Vh2s14(Th2s14,P1);
Vh2s14 u1D2s14tm1;
varf mat2s14(u,v)=int1d(Th2s14,1)((alpha-(Cmalthus1Du0)+muu0)*u*v+(D1Du0)*dx(u)*dx(v));
varf varfRhs2s14(u,v)=int1d(Th2s14,1)(alpha*u1D2s14tm1*v);
naux=u1D2s14tm1[].n;
int[int] zoi2s14bis(naux);
boundarydofs(1,x-100000,Th2s14,Vh2s14,zoi2s14bis,n1Ddofs2s14);
zoi2s14bis.resize(n1Ddofs2s14);
buildM2(mat2s14,uM1D2s14,zoi2s14bis,Vh2s14);
aux1=EL15/(n1Ddofs2s15-1);

real[int] stepsBis2s15(n1Ddofs2s15);
compute1DAbsc(u2d2,pu1d2s15,pu1dtm12s15,n1Ddofs2s15,zoi2s15,2,1,stepsBis2s15);
mesh Th2s15 = square(n1Ddofs2s15-1,1,[EL15*x,0.1*EL15*y]);
Th2s15 = movemesh(Th2s15,[moveMeshX(x,stepsBis2s15,aux1),y]);
fespace Vh2s15(Th2s15,P1);
Vh2s15 u1D2s15tm1;
varf mat2s15(u,v)=int1d(Th2s15,1)((alpha-(Cmalthus1Du0)+muu0)*u*v+(D1Du0)*dx(u)*dx(v));
varf varfRhs2s15(u,v)=int1d(Th2s15,1)(alpha*u1D2s15tm1*v);
naux=u1D2s15tm1[].n;
int[int] zoi2s15bis(naux);
boundarydofs(1,x-100000,Th2s15,Vh2s15,zoi2s15bis,n1Ddofs2s15);
zoi2s15bis.resize(n1Ddofs2s15);
buildM2(mat2s15,uM1D2s15,zoi2s15bis,Vh2s15);
aux1=EL16/(n1Ddofs2s16-1);

real[int] stepsBis2s16(n1Ddofs2s16);
compute1DAbsc(u2d2,pu1d2s16,pu1dtm12s16,n1Ddofs2s16,zoi2s16,2,1,stepsBis2s16);
mesh Th2s16 = square(n1Ddofs2s16-1,1,[EL16*x,0.1*EL16*y]);
Th2s16 = movemesh(Th2s16,[moveMeshX(x,stepsBis2s16,aux1),y]);
fespace Vh2s16(Th2s16,P1);
Vh2s16 u1D2s16tm1;
varf mat2s16(u,v)=int1d(Th2s16,1)((alpha-(Cmalthus1Du0)+muu0)*u*v+(D1Du0)*dx(u)*dx(v));
varf varfRhs2s16(u,v)=int1d(Th2s16,1)(alpha*u1D2s16tm1*v);
naux=u1D2s16tm1[].n;
int[int] zoi2s16bis(naux);
boundarydofs(1,x-100000,Th2s16,Vh2s16,zoi2s16bis,n1Ddofs2s16);
zoi2s16bis.resize(n1Ddofs2s16);
buildM2(mat2s16,uM1D2s16,zoi2s16bis,Vh2s16);
aux1=EL17/(n1Ddofs2s17-1);

real[int] stepsBis2s17(n1Ddofs2s17);
compute1DAbsc(u2d2,pu1d2s17,pu1dtm12s17,n1Ddofs2s17,zoi2s17,2,1,stepsBis2s17);
mesh Th2s17 = square(n1Ddofs2s17-1,1,[EL17*x,0.1*EL17*y]);
Th2s17 = movemesh(Th2s17,[moveMeshX(x,stepsBis2s17,aux1),y]);
fespace Vh2s17(Th2s17,P1);
Vh2s17 u1D2s17tm1;
varf mat2s17(u,v)=int1d(Th2s17,1)((alpha-(Cmalthus1Du0)+muu0)*u*v+(D1Du0)*dx(u)*dx(v));
varf varfRhs2s17(u,v)=int1d(Th2s17,1)(alpha*u1D2s17tm1*v);
naux=u1D2s17tm1[].n;
int[int] zoi2s17bis(naux);
boundarydofs(1,x-100000,Th2s17,Vh2s17,zoi2s17bis,n1Ddofs2s17);
zoi2s17bis.resize(n1Ddofs2s17);
buildM2(mat2s17,uM1D2s17,zoi2s17bis,Vh2s17);
aux1=EL18/(n1Ddofs2s18-1);

real[int] stepsBis2s18(n1Ddofs2s18);
compute1DAbsc(u2d2,pu1d2s18,pu1dtm12s18,n1Ddofs2s18,zoi2s18,2,1,stepsBis2s18);
mesh Th2s18 = square(n1Ddofs2s18-1,1,[EL18*x,0.1*EL18*y]);
Th2s18 = movemesh(Th2s18,[moveMeshX(x,stepsBis2s18,aux1),y]);
fespace Vh2s18(Th2s18,P1);
Vh2s18 u1D2s18tm1;
varf mat2s18(u,v)=int1d(Th2s18,1)((alpha-(Cmalthus1Du0)+muu0)*u*v+(D1Du0)*dx(u)*dx(v));
varf varfRhs2s18(u,v)=int1d(Th2s18,1)(alpha*u1D2s18tm1*v);
naux=u1D2s18tm1[].n;
int[int] zoi2s18bis(naux);
boundarydofs(1,x-100000,Th2s18,Vh2s18,zoi2s18bis,n1Ddofs2s18);
zoi2s18bis.resize(n1Ddofs2s18);
buildM2(mat2s18,uM1D2s18,zoi2s18bis,Vh2s18);
aux1=EL39/(n1Ddofs2s39-1);

real[int] stepsBis2s39(n1Ddofs2s39);
compute1DAbsc(u2d2,pu1d2s39,pu1dtm12s39,n1Ddofs2s39,zoi2s39,2,1,stepsBis2s39);
mesh Th2s39 = square(n1Ddofs2s39-1,1,[EL39*x,0.1*EL39*y]);
Th2s39 = movemesh(Th2s39,[moveMeshX(x,stepsBis2s39,aux1),y]);
fespace Vh2s39(Th2s39,P1);
Vh2s39 u1D2s39tm1;
varf mat2s39(u,v)=int1d(Th2s39,1)((alpha-(Cmalthus1Du1)+(alphaCu0)+muu1)*u*v+(D1Du1)*dx(u)*dx(v));
varf varfRhs2s39(u,v)=int1d(Th2s39,1)(alpha*u1D2s39tm1*v);
naux=u1D2s39tm1[].n;
int[int] zoi2s39bis(naux);
boundarydofs(1,x-100000,Th2s39,Vh2s39,zoi2s39bis,n1Ddofs2s39);
zoi2s39bis.resize(n1Ddofs2s39);
buildM2(mat2s39,uM1D2s39,zoi2s39bis,Vh2s39);
aux1=EL40/(n1Ddofs2s40-1);

real[int] stepsBis2s40(n1Ddofs2s40);
compute1DAbsc(u2d2,pu1d2s40,pu1dtm12s40,n1Ddofs2s40,zoi2s40,2,1,stepsBis2s40);
mesh Th2s40 = square(n1Ddofs2s40-1,1,[EL40*x,0.1*EL40*y]);
Th2s40 = movemesh(Th2s40,[moveMeshX(x,stepsBis2s40,aux1),y]);
fespace Vh2s40(Th2s40,P1);
Vh2s40 u1D2s40tm1;
varf mat2s40(u,v)=int1d(Th2s40,1)((alpha-(Cmalthus1Du1)+(alphaCu0)+muu1)*u*v+(D1Du1)*dx(u)*dx(v));
varf varfRhs2s40(u,v)=int1d(Th2s40,1)(alpha*u1D2s40tm1*v);
naux=u1D2s40tm1[].n;
int[int] zoi2s40bis(naux);
boundarydofs(1,x-100000,Th2s40,Vh2s40,zoi2s40bis,n1Ddofs2s40);
zoi2s40bis.resize(n1Ddofs2s40);
buildM2(mat2s40,uM1D2s40,zoi2s40bis,Vh2s40);
aux1=EL58/(n1Ddofs2s58-1);

real[int] stepsBis2s58(n1Ddofs2s58);
compute1DAbsc(u2d2,pu1d2s58,pu1dtm12s58,n1Ddofs2s58,zoi2s58,2,1,stepsBis2s58);
mesh Th2s58 = square(n1Ddofs2s58-1,1,[EL58*x,0.1*EL58*y]);
Th2s58 = movemesh(Th2s58,[moveMeshX(x,stepsBis2s58,aux1),y]);
fespace Vh2s58(Th2s58,P1);
Vh2s58 u1D2s58tm1;
varf mat2s58(u,v)=int1d(Th2s58,1)((alpha-(Cmalthus1Du1)+(alphaCu0)+muu1)*u*v+(D1Du1)*dx(u)*dx(v));
varf varfRhs2s58(u,v)=int1d(Th2s58,1)(alpha*u1D2s58tm1*v);
naux=u1D2s58tm1[].n;
int[int] zoi2s58bis(naux);
boundarydofs(1,x-100000,Th2s58,Vh2s58,zoi2s58bis,n1Ddofs2s58);
zoi2s58bis.resize(n1Ddofs2s58);
buildM2(mat2s58,uM1D2s58,zoi2s58bis,Vh2s58);
aux1=EL57/(n1Ddofs2s57-1);

real[int] stepsBis2s57(n1Ddofs2s57);
compute1DAbsc(u2d2,pu1d2s57,pu1dtm12s57,n1Ddofs2s57,zoi2s57,2,1,stepsBis2s57);
mesh Th2s57 = square(n1Ddofs2s57-1,1,[EL57*x,0.1*EL57*y]);
Th2s57 = movemesh(Th2s57,[moveMeshX(x,stepsBis2s57,aux1),y]);
fespace Vh2s57(Th2s57,P1);
Vh2s57 u1D2s57tm1;
varf mat2s57(u,v)=int1d(Th2s57,1)((alpha-(Cmalthus1Du1)+(alphaCu0)+muu1)*u*v+(D1Du1)*dx(u)*dx(v));
varf varfRhs2s57(u,v)=int1d(Th2s57,1)(alpha*u1D2s57tm1*v);
naux=u1D2s57tm1[].n;
int[int] zoi2s57bis(naux);
boundarydofs(1,x-100000,Th2s57,Vh2s57,zoi2s57bis,n1Ddofs2s57);
zoi2s57bis.resize(n1Ddofs2s57);
buildM2(mat2s57,uM1D2s57,zoi2s57bis,Vh2s57);
aux1=EL62/(n1Ddofs2s62-1);

real[int] stepsBis2s62(n1Ddofs2s62);
compute1DAbsc(u2d2,pu1d2s62,pu1dtm12s62,n1Ddofs2s62,zoi2s62,2,1,stepsBis2s62);
mesh Th2s62 = square(n1Ddofs2s62-1,1,[EL62*x,0.1*EL62*y]);
Th2s62 = movemesh(Th2s62,[moveMeshX(x,stepsBis2s62,aux1),y]);
fespace Vh2s62(Th2s62,P1);
Vh2s62 u1D2s62tm1;
varf mat2s62(u,v)=int1d(Th2s62,1)((alpha-(Cmalthus1Du1)+(alphaCu0)+muu1)*u*v+(D1Du1)*dx(u)*dx(v));
varf varfRhs2s62(u,v)=int1d(Th2s62,1)(alpha*u1D2s62tm1*v);
naux=u1D2s62tm1[].n;
int[int] zoi2s62bis(naux);
boundarydofs(1,x-100000,Th2s62,Vh2s62,zoi2s62bis,n1Ddofs2s62);
zoi2s62bis.resize(n1Ddofs2s62);
buildM2(mat2s62,uM1D2s62,zoi2s62bis,Vh2s62);
aux1=EL63/(n1Ddofs2s63-1);

real[int] stepsBis2s63(n1Ddofs2s63);
compute1DAbsc(u2d2,pu1d2s63,pu1dtm12s63,n1Ddofs2s63,zoi2s63,2,1,stepsBis2s63);
mesh Th2s63 = square(n1Ddofs2s63-1,1,[EL63*x,0.1*EL63*y]);
Th2s63 = movemesh(Th2s63,[moveMeshX(x,stepsBis2s63,aux1),y]);
fespace Vh2s63(Th2s63,P1);
Vh2s63 u1D2s63tm1;
varf mat2s63(u,v)=int1d(Th2s63,1)((alpha-(Cmalthus1Du1)+(alphaCu0)+muu1)*u*v+(D1Du1)*dx(u)*dx(v));
varf varfRhs2s63(u,v)=int1d(Th2s63,1)(alpha*u1D2s63tm1*v);
naux=u1D2s63tm1[].n;
int[int] zoi2s63bis(naux);
boundarydofs(1,x-100000,Th2s63,Vh2s63,zoi2s63bis,n1Ddofs2s63);
zoi2s63bis.resize(n1Ddofs2s63);
buildM2(mat2s63,uM1D2s63,zoi2s63bis,Vh2s63);

aux1=EL43/(n1Ddofs3s43-1);

real[int] stepsBis3s43(n1Ddofs3s43);
compute1DAbsc(u2d3,pu1d3s43,pu1dtm13s43,n1Ddofs3s43,zoi3s43,3,1,stepsBis3s43);
mesh Th3s43 = square(n1Ddofs3s43-1,1,[EL43*x,0.1*EL43*y]);
Th3s43 = movemesh(Th3s43,[moveMeshX(x,stepsBis3s43,aux1),y]);
fespace Vh3s43(Th3s43,P1);
Vh3s43 u1D3s43tm1;
varf mat3s43(u,v)=int1d(Th3s43,1)((alpha-(Cmalthus1Du1)+(alphaCu0)+muu1)*u*v+(D1Du1)*dx(u)*dx(v));
varf varfRhs3s43(u,v)=int1d(Th3s43,1)(alpha*u1D3s43tm1*v);
naux=u1D3s43tm1[].n;
int[int] zoi3s43bis(naux);
boundarydofs(1,x-100000,Th3s43,Vh3s43,zoi3s43bis,n1Ddofs3s43);
zoi3s43bis.resize(n1Ddofs3s43);
buildM2(mat3s43,uM1D3s43,zoi3s43bis,Vh3s43);
aux1=EL39/(n1Ddofs3s39-1);

real[int] stepsBis3s39(n1Ddofs3s39);
compute1DAbsc(u2d3,pu1d3s39,pu1dtm13s39,n1Ddofs3s39,zoi3s39,3,1,stepsBis3s39);
mesh Th3s39 = square(n1Ddofs3s39-1,1,[EL39*x,0.1*EL39*y]);
Th3s39 = movemesh(Th3s39,[moveMeshX(x,stepsBis3s39,aux1),y]);
fespace Vh3s39(Th3s39,P1);
Vh3s39 u1D3s39tm1;
varf mat3s39(u,v)=int1d(Th3s39,1)((alpha-(Cmalthus1Du1)+(alphaCu0)+muu1)*u*v+(D1Du1)*dx(u)*dx(v));
varf varfRhs3s39(u,v)=int1d(Th3s39,1)(alpha*u1D3s39tm1*v);
naux=u1D3s39tm1[].n;
int[int] zoi3s39bis(naux);
boundarydofs(1,x-100000,Th3s39,Vh3s39,zoi3s39bis,n1Ddofs3s39);
zoi3s39bis.resize(n1Ddofs3s39);
buildM2(mat3s39,uM1D3s39,zoi3s39bis,Vh3s39);
aux1=EL38/(n1Ddofs3s38-1);

real[int] stepsBis3s38(n1Ddofs3s38);
compute1DAbsc(u2d3,pu1d3s38,pu1dtm13s38,n1Ddofs3s38,zoi3s38,3,1,stepsBis3s38);
mesh Th3s38 = square(n1Ddofs3s38-1,1,[EL38*x,0.1*EL38*y]);
Th3s38 = movemesh(Th3s38,[moveMeshX(x,stepsBis3s38,aux1),y]);
fespace Vh3s38(Th3s38,P1);
Vh3s38 u1D3s38tm1;
varf mat3s38(u,v)=int1d(Th3s38,1)((alpha-(Cmalthus1Du1)+(alphaCu0)+muu1)*u*v+(D1Du1)*dx(u)*dx(v));
varf varfRhs3s38(u,v)=int1d(Th3s38,1)(alpha*u1D3s38tm1*v);
naux=u1D3s38tm1[].n;
int[int] zoi3s38bis(naux);
boundarydofs(1,x-100000,Th3s38,Vh3s38,zoi3s38bis,n1Ddofs3s38);
zoi3s38bis.resize(n1Ddofs3s38);
buildM2(mat3s38,uM1D3s38,zoi3s38bis,Vh3s38);

aux1=EL44/(n1Ddofs4s44-1);

real[int] stepsBis4s44(n1Ddofs4s44);
compute1DAbsc(u2d4,pu1d4s44,pu1dtm14s44,n1Ddofs4s44,zoi4s44,4,1,stepsBis4s44);
mesh Th4s44 = square(n1Ddofs4s44-1,1,[EL44*x,0.1*EL44*y]);
Th4s44 = movemesh(Th4s44,[moveMeshX(x,stepsBis4s44,aux1),y]);
fespace Vh4s44(Th4s44,P1);
Vh4s44 u1D4s44tm1;
varf mat4s44(u,v)=int1d(Th4s44,1)((alpha-(Cmalthus1Du1)+(alphaCu0)+muu1)*u*v+(D1Du1)*dx(u)*dx(v));
varf varfRhs4s44(u,v)=int1d(Th4s44,1)(alpha*u1D4s44tm1*v);
naux=u1D4s44tm1[].n;
int[int] zoi4s44bis(naux);
boundarydofs(1,x-100000,Th4s44,Vh4s44,zoi4s44bis,n1Ddofs4s44);
zoi4s44bis.resize(n1Ddofs4s44);
buildM2(mat4s44,uM1D4s44,zoi4s44bis,Vh4s44);
aux1=EL36/(n1Ddofs4s36-1);

real[int] stepsBis4s36(n1Ddofs4s36);
compute1DAbsc(u2d4,pu1d4s36,pu1dtm14s36,n1Ddofs4s36,zoi4s36,4,1,stepsBis4s36);
mesh Th4s36 = square(n1Ddofs4s36-1,1,[EL36*x,0.1*EL36*y]);
Th4s36 = movemesh(Th4s36,[moveMeshX(x,stepsBis4s36,aux1),y]);
fespace Vh4s36(Th4s36,P1);
Vh4s36 u1D4s36tm1;
varf mat4s36(u,v)=int1d(Th4s36,1)((alpha-(Cmalthus1Du1)+(alphaCu0)+muu1)*u*v+(D1Du1)*dx(u)*dx(v));
varf varfRhs4s36(u,v)=int1d(Th4s36,1)(alpha*u1D4s36tm1*v);
naux=u1D4s36tm1[].n;
int[int] zoi4s36bis(naux);
boundarydofs(1,x-100000,Th4s36,Vh4s36,zoi4s36bis,n1Ddofs4s36);
zoi4s36bis.resize(n1Ddofs4s36);
buildM2(mat4s36,uM1D4s36,zoi4s36bis,Vh4s36);
aux1=EL35/(n1Ddofs4s35-1);

real[int] stepsBis4s35(n1Ddofs4s35);
compute1DAbsc(u2d4,pu1d4s35,pu1dtm14s35,n1Ddofs4s35,zoi4s35,4,1,stepsBis4s35);
mesh Th4s35 = square(n1Ddofs4s35-1,1,[EL35*x,0.1*EL35*y]);
Th4s35 = movemesh(Th4s35,[moveMeshX(x,stepsBis4s35,aux1),y]);
fespace Vh4s35(Th4s35,P1);
Vh4s35 u1D4s35tm1;
varf mat4s35(u,v)=int1d(Th4s35,1)((alpha-(Cmalthus1Du1)+(alphaCu0)+muu1)*u*v+(D1Du1)*dx(u)*dx(v));
varf varfRhs4s35(u,v)=int1d(Th4s35,1)(alpha*u1D4s35tm1*v);
naux=u1D4s35tm1[].n;
int[int] zoi4s35bis(naux);
boundarydofs(1,x-100000,Th4s35,Vh4s35,zoi4s35bis,n1Ddofs4s35);
zoi4s35bis.resize(n1Ddofs4s35);
buildM2(mat4s35,uM1D4s35,zoi4s35bis,Vh4s35);
aux1=EL25/(n1Ddofs4s25-1);

real[int] stepsBis4s25(n1Ddofs4s25);
compute1DAbsc(u2d4,pu1d4s25,pu1dtm14s25,n1Ddofs4s25,zoi4s25,4,1,stepsBis4s25);
mesh Th4s25 = square(n1Ddofs4s25-1,1,[EL25*x,0.1*EL25*y]);
Th4s25 = movemesh(Th4s25,[moveMeshX(x,stepsBis4s25,aux1),y]);
fespace Vh4s25(Th4s25,P1);
Vh4s25 u1D4s25tm1;
varf mat4s25(u,v)=int1d(Th4s25,1)((alpha-(Cmalthus1Du1)+muu1)*u*v+(D1Du1)*dx(u)*dx(v))
  	+on(2,u=dirichlet0);
varf varfRhs4s25(u,v)=int1d(Th4s25,1)(alpha*u1D4s25tm1*v)
	+on(2,u=dirichlet0);
varf mat4s25N(u,v)=int1d(Th4s25,1)((alpha-(Cmalthus1Du1)+muu1)*u*v+(D1Du1)*dx(u)*dx(v))
  ;//	+on(2,u=dirichlet0);
varf varfRhs4s25N(u,v)=int1d(Th4s25,1)(alpha*u1D4s25tm1*v)
	;//+on(2,u=dirichlet0);
naux=u1D4s25tm1[].n;
int[int] zoi4s25bis(naux);
boundarydofs(1,x-100000,Th4s25,Vh4s25,zoi4s25bis,n1Ddofs4s25);
zoi4s25bis.resize(n1Ddofs4s25);
buildM2(mat4s25,uM1D4s25,zoi4s25bis,Vh4s25);

aux1=EL26/(n1Ddofs4s26-1);

real[int] stepsBis4s26(n1Ddofs4s26);
compute1DAbsc(u2d4,pu1d4s26,pu1dtm14s26,n1Ddofs4s26,zoi4s26,4,1,stepsBis4s26);
mesh Th4s26 = square(n1Ddofs4s26-1,1,[EL26*x,0.1*EL26*y]);
Th4s26 = movemesh(Th4s26,[moveMeshX(x,stepsBis4s26,aux1),y]);
fespace Vh4s26(Th4s26,P1);
Vh4s26 u1D4s26tm1;
varf mat4s26(u,v)=int1d(Th4s26,1)((alpha-(Cmalthus1Du0)+muu0)*u*v+(D1Du0)*dx(u)*dx(v));
varf varfRhs4s26(u,v)=int1d(Th4s26,1)(alpha*u1D4s26tm1*v);
naux=u1D4s26tm1[].n;
int[int] zoi4s26bis(naux);
boundarydofs(1,x-100000,Th4s26,Vh4s26,zoi4s26bis,n1Ddofs4s26);
zoi4s26bis.resize(n1Ddofs4s26);
buildM2(mat4s26,uM1D4s26,zoi4s26bis,Vh4s26);
aux1=EL27/(n1Ddofs4s27-1);

real[int] stepsBis4s27(n1Ddofs4s27);
compute1DAbsc(u2d4,pu1d4s27,pu1dtm14s27,n1Ddofs4s27,zoi4s27,4,1,stepsBis4s27);
mesh Th4s27 = square(n1Ddofs4s27-1,1,[EL27*x,0.1*EL27*y]);
Th4s27 = movemesh(Th4s27,[moveMeshX(x,stepsBis4s27,aux1),y]);
fespace Vh4s27(Th4s27,P1);
Vh4s27 u1D4s27tm1;
varf mat4s27(u,v)=int1d(Th4s27,1)((alpha-(Cmalthus1Du0)+muu0)*u*v+(D1Du0)*dx(u)*dx(v));
varf varfRhs4s27(u,v)=int1d(Th4s27,1)(alpha*u1D4s27tm1*v);
naux=u1D4s27tm1[].n;
int[int] zoi4s27bis(naux);
boundarydofs(1,x-100000,Th4s27,Vh4s27,zoi4s27bis,n1Ddofs4s27);
zoi4s27bis.resize(n1Ddofs4s27);
buildM2(mat4s27,uM1D4s27,zoi4s27bis,Vh4s27);
aux1=EL28/(n1Ddofs4s28-1);

real[int] stepsBis4s28(n1Ddofs4s28);
compute1DAbsc(u2d4,pu1d4s28,pu1dtm14s28,n1Ddofs4s28,zoi4s28,4,1,stepsBis4s28);
mesh Th4s28 = square(n1Ddofs4s28-1,1,[EL28*x,0.1*EL28*y]);
Th4s28 = movemesh(Th4s28,[moveMeshX(x,stepsBis4s28,aux1),y]);
fespace Vh4s28(Th4s28,P1);
Vh4s28 u1D4s28tm1;
varf mat4s28(u,v)=int1d(Th4s28,1)((alpha-(Cmalthus1Du0)+muu0)*u*v+(D1Du0)*dx(u)*dx(v));
varf varfRhs4s28(u,v)=int1d(Th4s28,1)(alpha*u1D4s28tm1*v);
naux=u1D4s28tm1[].n;
int[int] zoi4s28bis(naux);
boundarydofs(1,x-100000,Th4s28,Vh4s28,zoi4s28bis,n1Ddofs4s28);
zoi4s28bis.resize(n1Ddofs4s28);
buildM2(mat4s28,uM1D4s28,zoi4s28bis,Vh4s28);

aux1=EL42/(n1Ddofs5s42-1);

real[int] stepsBis5s42(n1Ddofs5s42);
compute1DAbsc(u2d5,pu1d5s42,pu1dtm15s42,n1Ddofs5s42,zoi5s42,5,1,stepsBis5s42);
mesh Th5s42 = square(n1Ddofs5s42-1,1,[EL42*x,0.1*EL42*y]);
Th5s42 = movemesh(Th5s42,[moveMeshX(x,stepsBis5s42,aux1),y]);
fespace Vh5s42(Th5s42,P1);
Vh5s42 u1D5s42tm1;
varf mat5s42(u,v)=int1d(Th5s42,1)((alpha-(Cmalthus1Du1)+(alphaCu0)+muu1)*u*v+(D1Du1)*dx(u)*dx(v));
varf varfRhs5s42(u,v)=int1d(Th5s42,1)(alpha*u1D5s42tm1*v);
naux=u1D5s42tm1[].n;
int[int] zoi5s42bis(naux);
boundarydofs(1,x-100000,Th5s42,Vh5s42,zoi5s42bis,n1Ddofs5s42);
zoi5s42bis.resize(n1Ddofs5s42);
buildM2(mat5s42,uM1D5s42,zoi5s42bis,Vh5s42);
aux1=EL41/(n1Ddofs5s41-1);

real[int] stepsBis5s41(n1Ddofs5s41);
compute1DAbsc(u2d5,pu1d5s41,pu1dtm15s41,n1Ddofs5s41,zoi5s41,5,1,stepsBis5s41);
mesh Th5s41 = square(n1Ddofs5s41-1,1,[EL41*x,0.1*EL41*y]);
Th5s41 = movemesh(Th5s41,[moveMeshX(x,stepsBis5s41,aux1),y]);
fespace Vh5s41(Th5s41,P1);
Vh5s41 u1D5s41tm1;
varf mat5s41(u,v)=int1d(Th5s41,1)((alpha-(Cmalthus1Du1)+(alphaCu0)+muu1)*u*v+(D1Du1)*dx(u)*dx(v));
varf varfRhs5s41(u,v)=int1d(Th5s41,1)(alpha*u1D5s41tm1*v);
naux=u1D5s41tm1[].n;
int[int] zoi5s41bis(naux);
boundarydofs(1,x-100000,Th5s41,Vh5s41,zoi5s41bis,n1Ddofs5s41);
zoi5s41bis.resize(n1Ddofs5s41);
buildM2(mat5s41,uM1D5s41,zoi5s41bis,Vh5s41);
aux1=EL46/(n1Ddofs5s46-1);

real[int] stepsBis5s46(n1Ddofs5s46);
compute1DAbsc(u2d5,pu1d5s46,pu1dtm15s46,n1Ddofs5s46,zoi5s46,5,1,stepsBis5s46);
mesh Th5s46 = square(n1Ddofs5s46-1,1,[EL46*x,0.1*EL46*y]);
Th5s46 = movemesh(Th5s46,[moveMeshX(x,stepsBis5s46,aux1),y]);
fespace Vh5s46(Th5s46,P1);
Vh5s46 u1D5s46tm1;
varf mat5s46(u,v)=int1d(Th5s46,1)((alpha-(Cmalthus1Du1)+(alphaCu0)+muu1)*u*v+(D1Du1)*dx(u)*dx(v));
varf varfRhs5s46(u,v)=int1d(Th5s46,1)(alpha*u1D5s46tm1*v);
naux=u1D5s46tm1[].n;
int[int] zoi5s46bis(naux);
boundarydofs(1,x-100000,Th5s46,Vh5s46,zoi5s46bis,n1Ddofs5s46);
zoi5s46bis.resize(n1Ddofs5s46);
buildM2(mat5s46,uM1D5s46,zoi5s46bis,Vh5s46);
aux1=EL58/(n1Ddofs5s58-1);

real[int] stepsBis5s58(n1Ddofs5s58);
compute1DAbsc(u2d5,pu1d5s58,pu1dtm15s58,n1Ddofs5s58,zoi5s58,5,1,stepsBis5s58);
mesh Th5s58 = square(n1Ddofs5s58-1,1,[EL58*x,0.1*EL58*y]);
Th5s58 = movemesh(Th5s58,[moveMeshX(x,stepsBis5s58,aux1),y]);
fespace Vh5s58(Th5s58,P1);
Vh5s58 u1D5s58tm1;
varf mat5s58(u,v)=int1d(Th5s58,1)((alpha-(Cmalthus1Du1)+(alphaCu0)+muu1)*u*v+(D1Du1)*dx(u)*dx(v));
varf varfRhs5s58(u,v)=int1d(Th5s58,1)(alpha*u1D5s58tm1*v);
naux=u1D5s58tm1[].n;
int[int] zoi5s58bis(naux);
boundarydofs(1,x-100000,Th5s58,Vh5s58,zoi5s58bis,n1Ddofs5s58);
zoi5s58bis.resize(n1Ddofs5s58);
buildM2(mat5s58,uM1D5s58,zoi5s58bis,Vh5s58);
aux1=EL45/(n1Ddofs5s45-1);

real[int] stepsBis5s45(n1Ddofs5s45);
compute1DAbsc(u2d5,pu1d5s45,pu1dtm15s45,n1Ddofs5s45,zoi5s45,5,1,stepsBis5s45);
mesh Th5s45 = square(n1Ddofs5s45-1,1,[EL45*x,0.1*EL45*y]);
Th5s45 = movemesh(Th5s45,[moveMeshX(x,stepsBis5s45,aux1),y]);
fespace Vh5s45(Th5s45,P1);
Vh5s45 u1D5s45tm1;
varf mat5s45(u,v)=int1d(Th5s45,1)((alpha-(Cmalthus1Du1)+(alphaCu0)+muu1)*u*v+(D1Du1)*dx(u)*dx(v));
varf varfRhs5s45(u,v)=int1d(Th5s45,1)(alpha*u1D5s45tm1*v);
naux=u1D5s45tm1[].n;
int[int] zoi5s45bis(naux);
boundarydofs(1,x-100000,Th5s45,Vh5s45,zoi5s45bis,n1Ddofs5s45);
zoi5s45bis.resize(n1Ddofs5s45);
buildM2(mat5s45,uM1D5s45,zoi5s45bis,Vh5s45);

aux1=EL32/(n1Ddofs6s32-1);

real[int] stepsBis6s32(n1Ddofs6s32);
compute1DAbsc(u2d6,pu1d6s32,pu1dtm16s32,n1Ddofs6s32,zoi6s32,6,1,stepsBis6s32);
mesh Th6s32 = square(n1Ddofs6s32-1,1,[EL32*x,0.1*EL32*y]);
Th6s32 = movemesh(Th6s32,[moveMeshX(x,stepsBis6s32,aux1),y]);
fespace Vh6s32(Th6s32,P1);
Vh6s32 u1D6s32tm1;
varf mat6s32(u,v)=int1d(Th6s32,1)((alpha-(Cmalthus1Du1)+muu1)*u*v+(D1Du1)*dx(u)*dx(v));
varf varfRhs6s32(u,v)=int1d(Th6s32,1)(alpha*u1D6s32tm1*v);
naux=u1D6s32tm1[].n;
int[int] zoi6s32bis(naux);
boundarydofs(1,x-100000,Th6s32,Vh6s32,zoi6s32bis,n1Ddofs6s32);
zoi6s32bis.resize(n1Ddofs6s32);
buildM2(mat6s32,uM1D6s32,zoi6s32bis,Vh6s32);
aux1=EL48/(n1Ddofs6s48-1);

real[int] stepsBis6s48(n1Ddofs6s48);
compute1DAbsc(u2d6,pu1d6s48,pu1dtm16s48,n1Ddofs6s48,zoi6s48,6,1,stepsBis6s48);
mesh Th6s48 = square(n1Ddofs6s48-1,1,[EL48*x,0.1*EL48*y]);
Th6s48 = movemesh(Th6s48,[moveMeshX(x,stepsBis6s48,aux1),y]);
fespace Vh6s48(Th6s48,P1);
Vh6s48 u1D6s48tm1;
varf mat6s48(u,v)=int1d(Th6s48,1)((alpha-(Cmalthus1Du1)+(alphaCu0)+muu1)*u*v+(D1Du1)*dx(u)*dx(v));
varf varfRhs6s48(u,v)=int1d(Th6s48,1)(alpha*u1D6s48tm1*v);
naux=u1D6s48tm1[].n;
int[int] zoi6s48bis(naux);
boundarydofs(1,x-100000,Th6s48,Vh6s48,zoi6s48bis,n1Ddofs6s48);
zoi6s48bis.resize(n1Ddofs6s48);
buildM2(mat6s48,uM1D6s48,zoi6s48bis,Vh6s48);
aux1=EL47/(n1Ddofs6s47-1);

real[int] stepsBis6s47(n1Ddofs6s47);
compute1DAbsc(u2d6,pu1d6s47,pu1dtm16s47,n1Ddofs6s47,zoi6s47,6,1,stepsBis6s47);
mesh Th6s47 = square(n1Ddofs6s47-1,1,[EL47*x,0.1*EL47*y]);
Th6s47 = movemesh(Th6s47,[moveMeshX(x,stepsBis6s47,aux1),y]);
fespace Vh6s47(Th6s47,P1);
Vh6s47 u1D6s47tm1;
varf mat6s47(u,v)=int1d(Th6s47,1)((alpha-(Cmalthus1Du1)+(alphaCu0)+muu1)*u*v+(D1Du1)*dx(u)*dx(v));
varf varfRhs6s47(u,v)=int1d(Th6s47,1)(alpha*u1D6s47tm1*v);
naux=u1D6s47tm1[].n;
int[int] zoi6s47bis(naux);
boundarydofs(1,x-100000,Th6s47,Vh6s47,zoi6s47bis,n1Ddofs6s47);
zoi6s47bis.resize(n1Ddofs6s47);
buildM2(mat6s47,uM1D6s47,zoi6s47bis,Vh6s47);
aux1=EL50/(n1Ddofs6s50-1);

real[int] stepsBis6s50(n1Ddofs6s50);
compute1DAbsc(u2d6,pu1d6s50,pu1dtm16s50,n1Ddofs6s50,zoi6s50,6,1,stepsBis6s50);
mesh Th6s50 = square(n1Ddofs6s50-1,1,[EL50*x,0.1*EL50*y]);
Th6s50 = movemesh(Th6s50,[moveMeshX(x,stepsBis6s50,aux1),y]);
fespace Vh6s50(Th6s50,P1);
Vh6s50 u1D6s50tm1;
varf mat6s50(u,v)=int1d(Th6s50,1)((alpha-(Cmalthus1Du1)+(alphaCu0)+muu1)*u*v+(D1Du1)*dx(u)*dx(v));
varf varfRhs6s50(u,v)=int1d(Th6s50,1)(alpha*u1D6s50tm1*v);
naux=u1D6s50tm1[].n;
int[int] zoi6s50bis(naux);
boundarydofs(1,x-100000,Th6s50,Vh6s50,zoi6s50bis,n1Ddofs6s50);
zoi6s50bis.resize(n1Ddofs6s50);
buildM2(mat6s50,uM1D6s50,zoi6s50bis,Vh6s50);
aux1=EL31/(n1Ddofs6s31-1);

real[int] stepsBis6s31(n1Ddofs6s31);
compute1DAbsc(u2d6,pu1d6s31,pu1dtm16s31,n1Ddofs6s31,zoi6s31,6,1,stepsBis6s31);
mesh Th6s31 = square(n1Ddofs6s31-1,1,[EL31*x,0.1*EL31*y]);
Th6s31 = movemesh(Th6s31,[moveMeshX(x,stepsBis6s31,aux1),y]);
fespace Vh6s31(Th6s31,P1);
Vh6s31 u1D6s31tm1;
varf mat6s31(u,v)=int1d(Th6s31,1)((alpha-(Cmalthus1Du1)+muu1)*u*v+(D1Du1)*dx(u)*dx(v));
varf varfRhs6s31(u,v)=int1d(Th6s31,1)(alpha*u1D6s31tm1*v);
naux=u1D6s31tm1[].n;
int[int] zoi6s31bis(naux);
boundarydofs(1,x-100000,Th6s31,Vh6s31,zoi6s31bis,n1Ddofs6s31);
zoi6s31bis.resize(n1Ddofs6s31);
buildM2(mat6s31,uM1D6s31,zoi6s31bis,Vh6s31);

aux1=EL42/(n1Ddofs7s42-1);

real[int] stepsBis7s42(n1Ddofs7s42);
compute1DAbsc(u2d7,pu1d7s42,pu1dtm17s42,n1Ddofs7s42,zoi7s42,7,1,stepsBis7s42);
mesh Th7s42 = square(n1Ddofs7s42-1,1,[EL42*x,0.1*EL42*y]);
Th7s42 = movemesh(Th7s42,[moveMeshX(x,stepsBis7s42,aux1),y]);
fespace Vh7s42(Th7s42,P1);
Vh7s42 u1D7s42tm1;
varf mat7s42(u,v)=int1d(Th7s42,1)((alpha-(Cmalthus1Du1)+(alphaCu0)+muu1)*u*v+(D1Du1)*dx(u)*dx(v));
varf varfRhs7s42(u,v)=int1d(Th7s42,1)(alpha*u1D7s42tm1*v);
naux=u1D7s42tm1[].n;
int[int] zoi7s42bis(naux);
boundarydofs(1,x-100000,Th7s42,Vh7s42,zoi7s42bis,n1Ddofs7s42);
zoi7s42bis.resize(n1Ddofs7s42);
buildM2(mat7s42,uM1D7s42,zoi7s42bis,Vh7s42);
aux1=EL44/(n1Ddofs7s44-1);

real[int] stepsBis7s44(n1Ddofs7s44);
compute1DAbsc(u2d7,pu1d7s44,pu1dtm17s44,n1Ddofs7s44,zoi7s44,7,1,stepsBis7s44);
mesh Th7s44 = square(n1Ddofs7s44-1,1,[EL44*x,0.1*EL44*y]);
Th7s44 = movemesh(Th7s44,[moveMeshX(x,stepsBis7s44,aux1),y]);
fespace Vh7s44(Th7s44,P1);
Vh7s44 u1D7s44tm1;
varf mat7s44(u,v)=int1d(Th7s44,1)((alpha-(Cmalthus1Du1)+(alphaCu0)+muu1)*u*v+(D1Du1)*dx(u)*dx(v));
varf varfRhs7s44(u,v)=int1d(Th7s44,1)(alpha*u1D7s44tm1*v);
naux=u1D7s44tm1[].n;
int[int] zoi7s44bis(naux);
boundarydofs(1,x-100000,Th7s44,Vh7s44,zoi7s44bis,n1Ddofs7s44);
zoi7s44bis.resize(n1Ddofs7s44);
buildM2(mat7s44,uM1D7s44,zoi7s44bis,Vh7s44);
aux1=EL29/(n1Ddofs7s29-1);

real[int] stepsBis7s29(n1Ddofs7s29);
compute1DAbsc(u2d7,pu1d7s29,pu1dtm17s29,n1Ddofs7s29,zoi7s29,7,1,stepsBis7s29);
mesh Th7s29 = square(n1Ddofs7s29-1,1,[EL29*x,0.1*EL29*y]);
Th7s29 = movemesh(Th7s29,[moveMeshX(x,stepsBis7s29,aux1),y]);
fespace Vh7s29(Th7s29,P1);
Vh7s29 u1D7s29tm1;
varf mat7s29(u,v)=int1d(Th7s29,1)((alpha-(Cmalthus1Du0)+muu0)*u*v+(D1Du0)*dx(u)*dx(v));
varf varfRhs7s29(u,v)=int1d(Th7s29,1)(alpha*u1D7s29tm1*v);
naux=u1D7s29tm1[].n;
int[int] zoi7s29bis(naux);
boundarydofs(1,x-100000,Th7s29,Vh7s29,zoi7s29bis,n1Ddofs7s29);
zoi7s29bis.resize(n1Ddofs7s29);
buildM2(mat7s29,uM1D7s29,zoi7s29bis,Vh7s29);
aux1=EL30/(n1Ddofs7s30-1);

real[int] stepsBis7s30(n1Ddofs7s30);
compute1DAbsc(u2d7,pu1d7s30,pu1dtm17s30,n1Ddofs7s30,zoi7s30,7,1,stepsBis7s30);
mesh Th7s30 = square(n1Ddofs7s30-1,1,[EL30*x,0.1*EL30*y]);
Th7s30 = movemesh(Th7s30,[moveMeshX(x,stepsBis7s30,aux1),y]);
fespace Vh7s30(Th7s30,P1);
Vh7s30 u1D7s30tm1;
varf mat7s30(u,v)=int1d(Th7s30,1)((alpha-(Cmalthus1Du0)+muu0)*u*v+(D1Du0)*dx(u)*dx(v));
varf varfRhs7s30(u,v)=int1d(Th7s30,1)(alpha*u1D7s30tm1*v);
naux=u1D7s30tm1[].n;
int[int] zoi7s30bis(naux);
boundarydofs(1,x-100000,Th7s30,Vh7s30,zoi7s30bis,n1Ddofs7s30);
zoi7s30bis.resize(n1Ddofs7s30);
buildM2(mat7s30,uM1D7s30,zoi7s30bis,Vh7s30);
aux1=EL50/(n1Ddofs7s50-1);

real[int] stepsBis7s50(n1Ddofs7s50);
compute1DAbsc(u2d7,pu1d7s50,pu1dtm17s50,n1Ddofs7s50,zoi7s50,7,1,stepsBis7s50);
mesh Th7s50 = square(n1Ddofs7s50-1,1,[EL50*x,0.1*EL50*y]);
Th7s50 = movemesh(Th7s50,[moveMeshX(x,stepsBis7s50,aux1),y]);
fespace Vh7s50(Th7s50,P1);
Vh7s50 u1D7s50tm1;
varf mat7s50(u,v)=int1d(Th7s50,1)((alpha-(Cmalthus1Du1)+(alphaCu0)+muu1)*u*v+(D1Du1)*dx(u)*dx(v));
varf varfRhs7s50(u,v)=int1d(Th7s50,1)(alpha*u1D7s50tm1*v);
naux=u1D7s50tm1[].n;
int[int] zoi7s50bis(naux);
boundarydofs(1,x-100000,Th7s50,Vh7s50,zoi7s50bis,n1Ddofs7s50);
zoi7s50bis.resize(n1Ddofs7s50);
buildM2(mat7s50,uM1D7s50,zoi7s50bis,Vh7s50);

aux1=EL47/(n1Ddofs8s47-1);

real[int] stepsBis8s47(n1Ddofs8s47);
compute1DAbsc(u2d8,pu1d8s47,pu1dtm18s47,n1Ddofs8s47,zoi8s47,8,1,stepsBis8s47);
mesh Th8s47 = square(n1Ddofs8s47-1,1,[EL47*x,0.1*EL47*y]);
Th8s47 = movemesh(Th8s47,[moveMeshX(x,stepsBis8s47,aux1),y]);
fespace Vh8s47(Th8s47,P1);
Vh8s47 u1D8s47tm1;
varf mat8s47(u,v)=int1d(Th8s47,1)((alpha-(Cmalthus1Du1)+(alphaCu0)+muu1)*u*v+(D1Du1)*dx(u)*dx(v));
varf varfRhs8s47(u,v)=int1d(Th8s47,1)(alpha*u1D8s47tm1*v);
naux=u1D8s47tm1[].n;
int[int] zoi8s47bis(naux);
boundarydofs(1,x-100000,Th8s47,Vh8s47,zoi8s47bis,n1Ddofs8s47);
zoi8s47bis.resize(n1Ddofs8s47);
buildM2(mat8s47,uM1D8s47,zoi8s47bis,Vh8s47);
aux1=EL52/(n1Ddofs8s52-1);

real[int] stepsBis8s52(n1Ddofs8s52);
compute1DAbsc(u2d8,pu1d8s52,pu1dtm18s52,n1Ddofs8s52,zoi8s52,8,1,stepsBis8s52);
mesh Th8s52 = square(n1Ddofs8s52-1,1,[EL52*x,0.1*EL52*y]);
Th8s52 = movemesh(Th8s52,[moveMeshX(x,stepsBis8s52,aux1),y]);
fespace Vh8s52(Th8s52,P1);
Vh8s52 u1D8s52tm1;
varf mat8s52(u,v)=int1d(Th8s52,1)((alpha-(Cmalthus1Du1)+(alphaCu0)+muu1)*u*v+(D1Du1)*dx(u)*dx(v));
varf varfRhs8s52(u,v)=int1d(Th8s52,1)(alpha*u1D8s52tm1*v);
naux=u1D8s52tm1[].n;
int[int] zoi8s52bis(naux);
boundarydofs(1,x-100000,Th8s52,Vh8s52,zoi8s52bis,n1Ddofs8s52);
zoi8s52bis.resize(n1Ddofs8s52);
buildM2(mat8s52,uM1D8s52,zoi8s52bis,Vh8s52);
aux1=EL51/(n1Ddofs8s51-1);

real[int] stepsBis8s51(n1Ddofs8s51);
compute1DAbsc(u2d8,pu1d8s51,pu1dtm18s51,n1Ddofs8s51,zoi8s51,8,1,stepsBis8s51);
mesh Th8s51 = square(n1Ddofs8s51-1,1,[EL51*x,0.1*EL51*y]);
Th8s51 = movemesh(Th8s51,[moveMeshX(x,stepsBis8s51,aux1),y]);
fespace Vh8s51(Th8s51,P1);
Vh8s51 u1D8s51tm1;
varf mat8s51(u,v)=int1d(Th8s51,1)((alpha-(Cmalthus1Du1)+(alphaCu0)+muu1)*u*v+(D1Du1)*dx(u)*dx(v));
varf varfRhs8s51(u,v)=int1d(Th8s51,1)(alpha*u1D8s51tm1*v);
naux=u1D8s51tm1[].n;
int[int] zoi8s51bis(naux);
boundarydofs(1,x-100000,Th8s51,Vh8s51,zoi8s51bis,n1Ddofs8s51);
zoi8s51bis.resize(n1Ddofs8s51);
buildM2(mat8s51,uM1D8s51,zoi8s51bis,Vh8s51);
aux1=EL41/(n1Ddofs8s41-1);

real[int] stepsBis8s41(n1Ddofs8s41);
compute1DAbsc(u2d8,pu1d8s41,pu1dtm18s41,n1Ddofs8s41,zoi8s41,8,1,stepsBis8s41);
mesh Th8s41 = square(n1Ddofs8s41-1,1,[EL41*x,0.1*EL41*y]);
Th8s41 = movemesh(Th8s41,[moveMeshX(x,stepsBis8s41,aux1),y]);
fespace Vh8s41(Th8s41,P1);
Vh8s41 u1D8s41tm1;
varf mat8s41(u,v)=int1d(Th8s41,1)((alpha-(Cmalthus1Du1)+(alphaCu0)+muu1)*u*v+(D1Du1)*dx(u)*dx(v));
varf varfRhs8s41(u,v)=int1d(Th8s41,1)(alpha*u1D8s41tm1*v);
naux=u1D8s41tm1[].n;
int[int] zoi8s41bis(naux);
boundarydofs(1,x-100000,Th8s41,Vh8s41,zoi8s41bis,n1Ddofs8s41);
zoi8s41bis.resize(n1Ddofs8s41);
buildM2(mat8s41,uM1D8s41,zoi8s41bis,Vh8s41);

aux1=EL49/(n1Ddofs9s49-1);

real[int] stepsBis9s49(n1Ddofs9s49);
compute1DAbsc(u2d9,pu1d9s49,pu1dtm19s49,n1Ddofs9s49,zoi9s49,9,1,stepsBis9s49);
mesh Th9s49 = square(n1Ddofs9s49-1,1,[EL49*x,0.1*EL49*y]);
Th9s49 = movemesh(Th9s49,[moveMeshX(x,stepsBis9s49,aux1),y]);
fespace Vh9s49(Th9s49,P1);
Vh9s49 u1D9s49tm1;
varf mat9s49(u,v)=int1d(Th9s49,1)((alpha-(Cmalthus1Du0)+muu0)*u*v+(D1Du0)*dx(u)*dx(v));
varf varfRhs9s49(u,v)=int1d(Th9s49,1)(alpha*u1D9s49tm1*v);
naux=u1D9s49tm1[].n;
int[int] zoi9s49bis(naux);
boundarydofs(1,x-100000,Th9s49,Vh9s49,zoi9s49bis,n1Ddofs9s49);
zoi9s49bis.resize(n1Ddofs9s49);
buildM2(mat9s49,uM1D9s49,zoi9s49bis,Vh9s49);
aux1=EL33/(n1Ddofs9s33-1);

real[int] stepsBis9s33(n1Ddofs9s33);
compute1DAbsc(u2d9,pu1d9s33,pu1dtm19s33,n1Ddofs9s33,zoi9s33,9,1,stepsBis9s33);
mesh Th9s33 = square(n1Ddofs9s33-1,1,[EL33*x,0.1*EL33*y]);
Th9s33 = movemesh(Th9s33,[moveMeshX(x,stepsBis9s33,aux1),y]);
fespace Vh9s33(Th9s33,P1);
Vh9s33 u1D9s33tm1;
varf mat9s33(u,v)=int1d(Th9s33,1)((alpha-(Cmalthus1Du0)+muu0)*u*v+(D1Du0)*dx(u)*dx(v));
varf varfRhs9s33(u,v)=int1d(Th9s33,1)(alpha*u1D9s33tm1*v);
naux=u1D9s33tm1[].n;
int[int] zoi9s33bis(naux);
boundarydofs(1,x-100000,Th9s33,Vh9s33,zoi9s33bis,n1Ddofs9s33);
zoi9s33bis.resize(n1Ddofs9s33);
buildM2(mat9s33,uM1D9s33,zoi9s33bis,Vh9s33);
aux1=EL34/(n1Ddofs9s34-1);

real[int] stepsBis9s34(n1Ddofs9s34);
compute1DAbsc(u2d9,pu1d9s34,pu1dtm19s34,n1Ddofs9s34,zoi9s34,9,1,stepsBis9s34);
mesh Th9s34 = square(n1Ddofs9s34-1,1,[EL34*x,0.1*EL34*y]);
Th9s34 = movemesh(Th9s34,[moveMeshX(x,stepsBis9s34,aux1),y]);
fespace Vh9s34(Th9s34,P1);
Vh9s34 u1D9s34tm1;
varf mat9s34(u,v)=int1d(Th9s34,1)((alpha-(Cmalthus1Du0)+muu0)*u*v+(D1Du0)*dx(u)*dx(v));
varf varfRhs9s34(u,v)=int1d(Th9s34,1)(alpha*u1D9s34tm1*v);
naux=u1D9s34tm1[].n;
int[int] zoi9s34bis(naux);
boundarydofs(1,x-100000,Th9s34,Vh9s34,zoi9s34bis,n1Ddofs9s34);
zoi9s34bis.resize(n1Ddofs9s34);
buildM2(mat9s34,uM1D9s34,zoi9s34bis,Vh9s34);
aux1=EL0/(n1Ddofs9s0-1);

real[int] stepsBis9s0(n1Ddofs9s0);
compute1DAbsc(u2d9,pu1d9s0,pu1dtm19s0,n1Ddofs9s0,zoi9s0,9,1,stepsBis9s0);
mesh Th9s0 = square(n1Ddofs9s0-1,1,[EL0*x,0.1*EL0*y]);
Th9s0 = movemesh(Th9s0,[moveMeshX(x,stepsBis9s0,aux1),y]);
fespace Vh9s0(Th9s0,P1);
Vh9s0 u1D9s0tm1;
varf mat9s0(u,v)=int1d(Th9s0,1)((alpha-(Cmalthus1Du0)+muu0)*u*v+(D1Du0)*dx(u)*dx(v));
varf varfRhs9s0(u,v)=int1d(Th9s0,1)(alpha*u1D9s0tm1*v);
naux=u1D9s0tm1[].n;
int[int] zoi9s0bis(naux);
boundarydofs(1,x-100000,Th9s0,Vh9s0,zoi9s0bis,n1Ddofs9s0);
zoi9s0bis.resize(n1Ddofs9s0);
buildM2(mat9s0,uM1D9s0,zoi9s0bis,Vh9s0);
aux1=EL53/(n1Ddofs9s53-1);

real[int] stepsBis9s53(n1Ddofs9s53);
compute1DAbsc(u2d9,pu1d9s53,pu1dtm19s53,n1Ddofs9s53,zoi9s53,9,1,stepsBis9s53);
mesh Th9s53 = square(n1Ddofs9s53-1,1,[EL53*x,0.1*EL53*y]);
Th9s53 = movemesh(Th9s53,[moveMeshX(x,stepsBis9s53,aux1),y]);
fespace Vh9s53(Th9s53,P1);
Vh9s53 u1D9s53tm1;
varf mat9s53(u,v)=int1d(Th9s53,1)((alpha-(Cmalthus1Du1)+(alphaCu0)+muu1)*u*v+(D1Du1)*dx(u)*dx(v));
varf varfRhs9s53(u,v)=int1d(Th9s53,1)(alpha*u1D9s53tm1*v);
naux=u1D9s53tm1[].n;
int[int] zoi9s53bis(naux);
boundarydofs(1,x-100000,Th9s53,Vh9s53,zoi9s53bis,n1Ddofs9s53);
zoi9s53bis.resize(n1Ddofs9s53);
buildM2(mat9s53,uM1D9s53,zoi9s53bis,Vh9s53);
aux1=EL52/(n1Ddofs9s52-1);

real[int] stepsBis9s52(n1Ddofs9s52);
compute1DAbsc(u2d9,pu1d9s52,pu1dtm19s52,n1Ddofs9s52,zoi9s52,9,1,stepsBis9s52);
mesh Th9s52 = square(n1Ddofs9s52-1,1,[EL52*x,0.1*EL52*y]);
Th9s52 = movemesh(Th9s52,[moveMeshX(x,stepsBis9s52,aux1),y]);
fespace Vh9s52(Th9s52,P1);
Vh9s52 u1D9s52tm1;
varf mat9s52(u,v)=int1d(Th9s52,1)((alpha-(Cmalthus1Du1)+(alphaCu0)+muu1)*u*v+(D1Du1)*dx(u)*dx(v));
varf varfRhs9s52(u,v)=int1d(Th9s52,1)(alpha*u1D9s52tm1*v);
naux=u1D9s52tm1[].n;
int[int] zoi9s52bis(naux);
boundarydofs(1,x-100000,Th9s52,Vh9s52,zoi9s52bis,n1Ddofs9s52);
zoi9s52bis.resize(n1Ddofs9s52);
buildM2(mat9s52,uM1D9s52,zoi9s52bis,Vh9s52);
aux1=EL48/(n1Ddofs9s48-1);

real[int] stepsBis9s48(n1Ddofs9s48);
compute1DAbsc(u2d9,pu1d9s48,pu1dtm19s48,n1Ddofs9s48,zoi9s48,9,1,stepsBis9s48);
mesh Th9s48 = square(n1Ddofs9s48-1,1,[EL48*x,0.1*EL48*y]);
Th9s48 = movemesh(Th9s48,[moveMeshX(x,stepsBis9s48,aux1),y]);
fespace Vh9s48(Th9s48,P1);
Vh9s48 u1D9s48tm1;
varf mat9s48(u,v)=int1d(Th9s48,1)((alpha-(Cmalthus1Du1)+(alphaCu0)+muu1)*u*v+(D1Du1)*dx(u)*dx(v));
varf varfRhs9s48(u,v)=int1d(Th9s48,1)(alpha*u1D9s48tm1*v);
naux=u1D9s48tm1[].n;
int[int] zoi9s48bis(naux);
boundarydofs(1,x-100000,Th9s48,Vh9s48,zoi9s48bis,n1Ddofs9s48);
zoi9s48bis.resize(n1Ddofs9s48);
buildM2(mat9s48,uM1D9s48,zoi9s48bis,Vh9s48);

aux1=EL51/(n1Ddofs10s51-1);

real[int] stepsBis10s51(n1Ddofs10s51);
compute1DAbsc(u2d10,pu1d10s51,pu1dtm110s51,n1Ddofs10s51,zoi10s51,10,1,stepsBis10s51);
mesh Th10s51 = square(n1Ddofs10s51-1,1,[EL51*x,0.1*EL51*y]);
Th10s51 = movemesh(Th10s51,[moveMeshX(x,stepsBis10s51,aux1),y]);
fespace Vh10s51(Th10s51,P1);
Vh10s51 u1D10s51tm1;
varf mat10s51(u,v)=int1d(Th10s51,1)((alpha-(Cmalthus1Du1)+(alphaCu0)+muu1)*u*v+(D1Du1)*dx(u)*dx(v));
varf varfRhs10s51(u,v)=int1d(Th10s51,1)(alpha*u1D10s51tm1*v);
naux=u1D10s51tm1[].n;
int[int] zoi10s51bis(naux);
boundarydofs(1,x-100000,Th10s51,Vh10s51,zoi10s51bis,n1Ddofs10s51);
zoi10s51bis.resize(n1Ddofs10s51);
buildM2(mat10s51,uM1D10s51,zoi10s51bis,Vh10s51);
aux1=EL53/(n1Ddofs10s53-1);

real[int] stepsBis10s53(n1Ddofs10s53);
compute1DAbsc(u2d10,pu1d10s53,pu1dtm110s53,n1Ddofs10s53,zoi10s53,10,1,stepsBis10s53);
mesh Th10s53 = square(n1Ddofs10s53-1,1,[EL53*x,0.1*EL53*y]);
Th10s53 = movemesh(Th10s53,[moveMeshX(x,stepsBis10s53,aux1),y]);
fespace Vh10s53(Th10s53,P1);
Vh10s53 u1D10s53tm1;
varf mat10s53(u,v)=int1d(Th10s53,1)((alpha-(Cmalthus1Du1)+(alphaCu0)+muu1)*u*v+(D1Du1)*dx(u)*dx(v));
varf varfRhs10s53(u,v)=int1d(Th10s53,1)(alpha*u1D10s53tm1*v);
naux=u1D10s53tm1[].n;
int[int] zoi10s53bis(naux);
boundarydofs(1,x-100000,Th10s53,Vh10s53,zoi10s53bis,n1Ddofs10s53);
zoi10s53bis.resize(n1Ddofs10s53);
buildM2(mat10s53,uM1D10s53,zoi10s53bis,Vh10s53);
aux1=EL1/(n1Ddofs10s1-1);

real[int] stepsBis10s1(n1Ddofs10s1);
compute1DAbsc(u2d10,pu1d10s1,pu1dtm110s1,n1Ddofs10s1,zoi10s1,10,1,stepsBis10s1);
mesh Th10s1 = square(n1Ddofs10s1-1,1,[EL1*x,0.1*EL1*y]);
Th10s1 = movemesh(Th10s1,[moveMeshX(x,stepsBis10s1,aux1),y]);
fespace Vh10s1(Th10s1,P1);
Vh10s1 u1D10s1tm1;
varf mat10s1(u,v)=int1d(Th10s1,1)((alpha-(Cmalthus1Du0)+muu0)*u*v+(D1Du0)*dx(u)*dx(v));
varf varfRhs10s1(u,v)=int1d(Th10s1,1)(alpha*u1D10s1tm1*v);
naux=u1D10s1tm1[].n;
int[int] zoi10s1bis(naux);
boundarydofs(1,x-100000,Th10s1,Vh10s1,zoi10s1bis,n1Ddofs10s1);
zoi10s1bis.resize(n1Ddofs10s1);
buildM2(mat10s1,uM1D10s1,zoi10s1bis,Vh10s1);
aux1=EL2/(n1Ddofs10s2-1);

real[int] stepsBis10s2(n1Ddofs10s2);
compute1DAbsc(u2d10,pu1d10s2,pu1dtm110s2,n1Ddofs10s2,zoi10s2,10,1,stepsBis10s2);
mesh Th10s2 = square(n1Ddofs10s2-1,1,[EL2*x,0.1*EL2*y]);
Th10s2 = movemesh(Th10s2,[moveMeshX(x,stepsBis10s2,aux1),y]);
fespace Vh10s2(Th10s2,P1);
Vh10s2 u1D10s2tm1;
varf mat10s2(u,v)=int1d(Th10s2,1)((alpha-(Cmalthus1Du0)+muu0)*u*v+(D1Du0)*dx(u)*dx(v));
varf varfRhs10s2(u,v)=int1d(Th10s2,1)(alpha*u1D10s2tm1*v);
naux=u1D10s2tm1[].n;
int[int] zoi10s2bis(naux);
boundarydofs(1,x-100000,Th10s2,Vh10s2,zoi10s2bis,n1Ddofs10s2);
zoi10s2bis.resize(n1Ddofs10s2);
buildM2(mat10s2,uM1D10s2,zoi10s2bis,Vh10s2);
aux1=EL54/(n1Ddofs10s54-1);

real[int] stepsBis10s54(n1Ddofs10s54);
compute1DAbsc(u2d10,pu1d10s54,pu1dtm110s54,n1Ddofs10s54,zoi10s54,10,1,stepsBis10s54);
mesh Th10s54 = square(n1Ddofs10s54-1,1,[EL54*x,0.1*EL54*y]);
Th10s54 = movemesh(Th10s54,[moveMeshX(x,stepsBis10s54,aux1),y]);
fespace Vh10s54(Th10s54,P1);
Vh10s54 u1D10s54tm1;
varf mat10s54(u,v)=int1d(Th10s54,1)((alpha-(Cmalthus1Du1)+(alphaCu0)+muu1)*u*v+(D1Du1)*dx(u)*dx(v));
varf varfRhs10s54(u,v)=int1d(Th10s54,1)(alpha*u1D10s54tm1*v);
naux=u1D10s54tm1[].n;
int[int] zoi10s54bis(naux);
boundarydofs(1,x-100000,Th10s54,Vh10s54,zoi10s54bis,n1Ddofs10s54);
zoi10s54bis.resize(n1Ddofs10s54);
buildM2(mat10s54,uM1D10s54,zoi10s54bis,Vh10s54);

aux1=EL54/(n1Ddofs11s54-1);

real[int] stepsBis11s54(n1Ddofs11s54);
compute1DAbsc(u2d11,pu1d11s54,pu1dtm111s54,n1Ddofs11s54,zoi11s54,11,1,stepsBis11s54);
mesh Th11s54 = square(n1Ddofs11s54-1,1,[EL54*x,0.1*EL54*y]);
Th11s54 = movemesh(Th11s54,[moveMeshX(x,stepsBis11s54,aux1),y]);
fespace Vh11s54(Th11s54,P1);
Vh11s54 u1D11s54tm1;
varf mat11s54(u,v)=int1d(Th11s54,1)((alpha-(Cmalthus1Du1)+(alphaCu0)+muu1)*u*v+(D1Du1)*dx(u)*dx(v));
varf varfRhs11s54(u,v)=int1d(Th11s54,1)(alpha*u1D11s54tm1*v);
naux=u1D11s54tm1[].n;
int[int] zoi11s54bis(naux);
boundarydofs(1,x-100000,Th11s54,Vh11s54,zoi11s54bis,n1Ddofs11s54);
zoi11s54bis.resize(n1Ddofs11s54);
buildM2(mat11s54,uM1D11s54,zoi11s54bis,Vh11s54);
aux1=EL3/(n1Ddofs11s3-1);

real[int] stepsBis11s3(n1Ddofs11s3);
compute1DAbsc(u2d11,pu1d11s3,pu1dtm111s3,n1Ddofs11s3,zoi11s3,11,1,stepsBis11s3);
mesh Th11s3 = square(n1Ddofs11s3-1,1,[EL3*x,0.1*EL3*y]);
Th11s3 = movemesh(Th11s3,[moveMeshX(x,stepsBis11s3,aux1),y]);
fespace Vh11s3(Th11s3,P1);
Vh11s3 u1D11s3tm1;
varf mat11s3(u,v)=int1d(Th11s3,1)((alpha-(Cmalthus1Du1)+muu1)*u*v+(D1Du1)*dx(u)*dx(v));
varf varfRhs11s3(u,v)=int1d(Th11s3,1)(alpha*u1D11s3tm1*v);
naux=u1D11s3tm1[].n;
int[int] zoi11s3bis(naux);
boundarydofs(1,x-100000,Th11s3,Vh11s3,zoi11s3bis,n1Ddofs11s3);
zoi11s3bis.resize(n1Ddofs11s3);
buildM2(mat11s3,uM1D11s3,zoi11s3bis,Vh11s3);
aux1=EL56/(n1Ddofs11s56-1);

real[int] stepsBis11s56(n1Ddofs11s56);
compute1DAbsc(u2d11,pu1d11s56,pu1dtm111s56,n1Ddofs11s56,zoi11s56,11,1,stepsBis11s56);
mesh Th11s56 = square(n1Ddofs11s56-1,1,[EL56*x,0.1*EL56*y]);
Th11s56 = movemesh(Th11s56,[moveMeshX(x,stepsBis11s56,aux1),y]);
fespace Vh11s56(Th11s56,P1);
Vh11s56 u1D11s56tm1;
varf mat11s56(u,v)=int1d(Th11s56,1)((alpha-(Cmalthus1Du1)+(alphaCu0)+muu1)*u*v+(D1Du1)*dx(u)*dx(v));
varf varfRhs11s56(u,v)=int1d(Th11s56,1)(alpha*u1D11s56tm1*v);
naux=u1D11s56tm1[].n;
int[int] zoi11s56bis(naux);
boundarydofs(1,x-100000,Th11s56,Vh11s56,zoi11s56bis,n1Ddofs11s56);
zoi11s56bis.resize(n1Ddofs11s56);
buildM2(mat11s56,uM1D11s56,zoi11s56bis,Vh11s56);
aux1=EL59/(n1Ddofs11s59-1);

real[int] stepsBis11s59(n1Ddofs11s59);
compute1DAbsc(u2d11,pu1d11s59,pu1dtm111s59,n1Ddofs11s59,zoi11s59,11,1,stepsBis11s59);
mesh Th11s59 = square(n1Ddofs11s59-1,1,[EL59*x,0.1*EL59*y]);
Th11s59 = movemesh(Th11s59,[moveMeshX(x,stepsBis11s59,aux1),y]);
fespace Vh11s59(Th11s59,P1);
Vh11s59 u1D11s59tm1;
varf mat11s59(u,v)=int1d(Th11s59,1)((alpha-(Cmalthus1Du1)+(alphaCu0)+muu1)*u*v+(D1Du1)*dx(u)*dx(v));
varf varfRhs11s59(u,v)=int1d(Th11s59,1)(alpha*u1D11s59tm1*v);
naux=u1D11s59tm1[].n;
int[int] zoi11s59bis(naux);
boundarydofs(1,x-100000,Th11s59,Vh11s59,zoi11s59bis,n1Ddofs11s59);
zoi11s59bis.resize(n1Ddofs11s59);
buildM2(mat11s59,uM1D11s59,zoi11s59bis,Vh11s59);
aux1=EL57/(n1Ddofs11s57-1);

real[int] stepsBis11s57(n1Ddofs11s57);
compute1DAbsc(u2d11,pu1d11s57,pu1dtm111s57,n1Ddofs11s57,zoi11s57,11,1,stepsBis11s57);
mesh Th11s57 = square(n1Ddofs11s57-1,1,[EL57*x,0.1*EL57*y]);
Th11s57 = movemesh(Th11s57,[moveMeshX(x,stepsBis11s57,aux1),y]);
fespace Vh11s57(Th11s57,P1);
Vh11s57 u1D11s57tm1;
varf mat11s57(u,v)=int1d(Th11s57,1)((alpha-(Cmalthus1Du1)+(alphaCu0)+muu1)*u*v+(D1Du1)*dx(u)*dx(v));
varf varfRhs11s57(u,v)=int1d(Th11s57,1)(alpha*u1D11s57tm1*v);
naux=u1D11s57tm1[].n;
int[int] zoi11s57bis(naux);
boundarydofs(1,x-100000,Th11s57,Vh11s57,zoi11s57bis,n1Ddofs11s57);
zoi11s57bis.resize(n1Ddofs11s57);
buildM2(mat11s57,uM1D11s57,zoi11s57bis,Vh11s57);
aux1=EL46/(n1Ddofs11s46-1);

real[int] stepsBis11s46(n1Ddofs11s46);
compute1DAbsc(u2d11,pu1d11s46,pu1dtm111s46,n1Ddofs11s46,zoi11s46,11,1,stepsBis11s46);
mesh Th11s46 = square(n1Ddofs11s46-1,1,[EL46*x,0.1*EL46*y]);
Th11s46 = movemesh(Th11s46,[moveMeshX(x,stepsBis11s46,aux1),y]);
fespace Vh11s46(Th11s46,P1);
Vh11s46 u1D11s46tm1;
varf mat11s46(u,v)=int1d(Th11s46,1)((alpha-(Cmalthus1Du1)+(alphaCu0)+muu1)*u*v+(D1Du1)*dx(u)*dx(v));
varf varfRhs11s46(u,v)=int1d(Th11s46,1)(alpha*u1D11s46tm1*v);
naux=u1D11s46tm1[].n;
int[int] zoi11s46bis(naux);
boundarydofs(1,x-100000,Th11s46,Vh11s46,zoi11s46bis,n1Ddofs11s46);
zoi11s46bis.resize(n1Ddofs11s46);
buildM2(mat11s46,uM1D11s46,zoi11s46bis,Vh11s46);

aux1=EL55/(n1Ddofs12s55-1);

real[int] stepsBis12s55(n1Ddofs12s55);
compute1DAbsc(u2d12,pu1d12s55,pu1dtm112s55,n1Ddofs12s55,zoi12s55,12,1,stepsBis12s55);
mesh Th12s55 = square(n1Ddofs12s55-1,1,[EL55*x,0.1*EL55*y]);
Th12s55 = movemesh(Th12s55,[moveMeshX(x,stepsBis12s55,aux1),y]);
fespace Vh12s55(Th12s55,P1);
Vh12s55 u1D12s55tm1;
varf mat12s55(u,v)=int1d(Th12s55,1)((alpha-(Cmalthus1Du0)+muu0)*u*v+(D1Du0)*dx(u)*dx(v));
varf varfRhs12s55(u,v)=int1d(Th12s55,1)(alpha*u1D12s55tm1*v);
naux=u1D12s55tm1[].n;
int[int] zoi12s55bis(naux);
boundarydofs(1,x-100000,Th12s55,Vh12s55,zoi12s55bis,n1Ddofs12s55);
zoi12s55bis.resize(n1Ddofs12s55);
buildM2(mat12s55,uM1D12s55,zoi12s55bis,Vh12s55);
aux1=EL4/(n1Ddofs12s4-1);

real[int] stepsBis12s4(n1Ddofs12s4);
compute1DAbsc(u2d12,pu1d12s4,pu1dtm112s4,n1Ddofs12s4,zoi12s4,12,1,stepsBis12s4);
mesh Th12s4 = square(n1Ddofs12s4-1,1,[EL4*x,0.1*EL4*y]);
Th12s4 = movemesh(Th12s4,[moveMeshX(x,stepsBis12s4,aux1),y]);
fespace Vh12s4(Th12s4,P1);
Vh12s4 u1D12s4tm1;
varf mat12s4(u,v)=int1d(Th12s4,1)((alpha-(Cmalthus1Du0)+muu0)*u*v+(D1Du0)*dx(u)*dx(v));
varf varfRhs12s4(u,v)=int1d(Th12s4,1)(alpha*u1D12s4tm1*v);
naux=u1D12s4tm1[].n;
int[int] zoi12s4bis(naux);
boundarydofs(1,x-100000,Th12s4,Vh12s4,zoi12s4bis,n1Ddofs12s4);
zoi12s4bis.resize(n1Ddofs12s4);
buildM2(mat12s4,uM1D12s4,zoi12s4bis,Vh12s4);
aux1=EL5/(n1Ddofs12s5-1);

real[int] stepsBis12s5(n1Ddofs12s5);
compute1DAbsc(u2d12,pu1d12s5,pu1dtm112s5,n1Ddofs12s5,zoi12s5,12,1,stepsBis12s5);
mesh Th12s5 = square(n1Ddofs12s5-1,1,[EL5*x,0.1*EL5*y]);
Th12s5 = movemesh(Th12s5,[moveMeshX(x,stepsBis12s5,aux1),y]);
fespace Vh12s5(Th12s5,P1);
Vh12s5 u1D12s5tm1;
varf mat12s5(u,v)=int1d(Th12s5,1)((alpha-(Cmalthus1Du0)+muu0)*u*v+(D1Du0)*dx(u)*dx(v));
varf varfRhs12s5(u,v)=int1d(Th12s5,1)(alpha*u1D12s5tm1*v);
naux=u1D12s5tm1[].n;
int[int] zoi12s5bis(naux);
boundarydofs(1,x-100000,Th12s5,Vh12s5,zoi12s5bis,n1Ddofs12s5);
zoi12s5bis.resize(n1Ddofs12s5);
buildM2(mat12s5,uM1D12s5,zoi12s5bis,Vh12s5);
aux1=EL56/(n1Ddofs12s56-1);

real[int] stepsBis12s56(n1Ddofs12s56);
compute1DAbsc(u2d12,pu1d12s56,pu1dtm112s56,n1Ddofs12s56,zoi12s56,12,1,stepsBis12s56);
mesh Th12s56 = square(n1Ddofs12s56-1,1,[EL56*x,0.1*EL56*y]);
Th12s56 = movemesh(Th12s56,[moveMeshX(x,stepsBis12s56,aux1),y]);
fespace Vh12s56(Th12s56,P1);
Vh12s56 u1D12s56tm1;
varf mat12s56(u,v)=int1d(Th12s56,1)((alpha-(Cmalthus1Du1)+(alphaCu0)+muu1)*u*v+(D1Du1)*dx(u)*dx(v));
varf varfRhs12s56(u,v)=int1d(Th12s56,1)(alpha*u1D12s56tm1*v);
naux=u1D12s56tm1[].n;
int[int] zoi12s56bis(naux);
boundarydofs(1,x-100000,Th12s56,Vh12s56,zoi12s56bis,n1Ddofs12s56);
zoi12s56bis.resize(n1Ddofs12s56);
buildM2(mat12s56,uM1D12s56,zoi12s56bis,Vh12s56);

aux1=EL60/(n1Ddofs13s60-1);

real[int] stepsBis13s60(n1Ddofs13s60);
compute1DAbsc(u2d13,pu1d13s60,pu1dtm113s60,n1Ddofs13s60,zoi13s60,13,1,stepsBis13s60);
mesh Th13s60 = square(n1Ddofs13s60-1,1,[EL60*x,0.1*EL60*y]);
Th13s60 = movemesh(Th13s60,[moveMeshX(x,stepsBis13s60,aux1),y]);
fespace Vh13s60(Th13s60,P1);
Vh13s60 u1D13s60tm1;
varf mat13s60(u,v)=int1d(Th13s60,1)((alpha-(Cmalthus1Du1)+(alphaCu0)+muu1)*u*v+(D1Du1)*dx(u)*dx(v));
varf varfRhs13s60(u,v)=int1d(Th13s60,1)(alpha*u1D13s60tm1*v);
naux=u1D13s60tm1[].n;
int[int] zoi13s60bis(naux);
boundarydofs(1,x-100000,Th13s60,Vh13s60,zoi13s60bis,n1Ddofs13s60);
zoi13s60bis.resize(n1Ddofs13s60);
buildM2(mat13s60,uM1D13s60,zoi13s60bis,Vh13s60);
aux1=EL59/(n1Ddofs13s59-1);

real[int] stepsBis13s59(n1Ddofs13s59);
compute1DAbsc(u2d13,pu1d13s59,pu1dtm113s59,n1Ddofs13s59,zoi13s59,13,1,stepsBis13s59);
mesh Th13s59 = square(n1Ddofs13s59-1,1,[EL59*x,0.1*EL59*y]);
Th13s59 = movemesh(Th13s59,[moveMeshX(x,stepsBis13s59,aux1),y]);
fespace Vh13s59(Th13s59,P1);
Vh13s59 u1D13s59tm1;
varf mat13s59(u,v)=int1d(Th13s59,1)((alpha-(Cmalthus1Du1)+(alphaCu0)+muu1)*u*v+(D1Du1)*dx(u)*dx(v));
varf varfRhs13s59(u,v)=int1d(Th13s59,1)(alpha*u1D13s59tm1*v);
naux=u1D13s59tm1[].n;
int[int] zoi13s59bis(naux);
boundarydofs(1,x-100000,Th13s59,Vh13s59,zoi13s59bis,n1Ddofs13s59);
zoi13s59bis.resize(n1Ddofs13s59);
buildM2(mat13s59,uM1D13s59,zoi13s59bis,Vh13s59);
aux1=EL6/(n1Ddofs13s6-1);

real[int] stepsBis13s6(n1Ddofs13s6);
compute1DAbsc(u2d13,pu1d13s6,pu1dtm113s6,n1Ddofs13s6,zoi13s6,13,1,stepsBis13s6);
mesh Th13s6 = square(n1Ddofs13s6-1,1,[EL6*x,0.1*EL6*y]);
Th13s6 = movemesh(Th13s6,[moveMeshX(x,stepsBis13s6,aux1),y]);
fespace Vh13s6(Th13s6,P1);
Vh13s6 u1D13s6tm1;
varf mat13s6(u,v)=int1d(Th13s6,1)((alpha-(Cmalthus1Du0)+muu0)*u*v+(D1Du0)*dx(u)*dx(v));
varf varfRhs13s6(u,v)=int1d(Th13s6,1)(alpha*u1D13s6tm1*v);
naux=u1D13s6tm1[].n;
int[int] zoi13s6bis(naux);
boundarydofs(1,x-100000,Th13s6,Vh13s6,zoi13s6bis,n1Ddofs13s6);
zoi13s6bis.resize(n1Ddofs13s6);
buildM2(mat13s6,uM1D13s6,zoi13s6bis,Vh13s6);

aux1=EL61/(n1Ddofs14s61-1);

real[int] stepsBis14s61(n1Ddofs14s61);
compute1DAbsc(u2d14,pu1d14s61,pu1dtm114s61,n1Ddofs14s61,zoi14s61,14,1,stepsBis14s61);
mesh Th14s61 = square(n1Ddofs14s61-1,1,[EL61*x,0.1*EL61*y]);
Th14s61 = movemesh(Th14s61,[moveMeshX(x,stepsBis14s61,aux1),y]);
fespace Vh14s61(Th14s61,P1);
Vh14s61 u1D14s61tm1;
varf mat14s61(u,v)=int1d(Th14s61,1)((alpha-(Cmalthus1Du1)+muu1)*u*v+(D1Du1)*dx(u)*dx(v));
varf varfRhs14s61(u,v)=int1d(Th14s61,1)(alpha*u1D14s61tm1*v);
naux=u1D14s61tm1[].n;
int[int] zoi14s61bis(naux);
boundarydofs(1,x-100000,Th14s61,Vh14s61,zoi14s61bis,n1Ddofs14s61);
zoi14s61bis.resize(n1Ddofs14s61);
buildM2(mat14s61,uM1D14s61,zoi14s61bis,Vh14s61);
aux1=EL7/(n1Ddofs14s7-1);

real[int] stepsBis14s7(n1Ddofs14s7);
compute1DAbsc(u2d14,pu1d14s7,pu1dtm114s7,n1Ddofs14s7,zoi14s7,14,1,stepsBis14s7);
mesh Th14s7 = square(n1Ddofs14s7-1,1,[EL7*x,0.1*EL7*y]);
Th14s7 = movemesh(Th14s7,[moveMeshX(x,stepsBis14s7,aux1),y]);
fespace Vh14s7(Th14s7,P1);
Vh14s7 u1D14s7tm1;
varf mat14s7(u,v)=int1d(Th14s7,1)((alpha-(Cmalthus1Du1)+muu1)*u*v+(D1Du1)*dx(u)*dx(v));
varf varfRhs14s7(u,v)=int1d(Th14s7,1)(alpha*u1D14s7tm1*v);
naux=u1D14s7tm1[].n;
int[int] zoi14s7bis(naux);
boundarydofs(1,x-100000,Th14s7,Vh14s7,zoi14s7bis,n1Ddofs14s7);
zoi14s7bis.resize(n1Ddofs14s7);
buildM2(mat14s7,uM1D14s7,zoi14s7bis,Vh14s7);
aux1=EL8/(n1Ddofs14s8-1);

real[int] stepsBis14s8(n1Ddofs14s8);
compute1DAbsc(u2d14,pu1d14s8,pu1dtm114s8,n1Ddofs14s8,zoi14s8,14,1,stepsBis14s8);
mesh Th14s8 = square(n1Ddofs14s8-1,1,[EL8*x,0.1*EL8*y]);
Th14s8 = movemesh(Th14s8,[moveMeshX(x,stepsBis14s8,aux1),y]);
fespace Vh14s8(Th14s8,P1);
Vh14s8 u1D14s8tm1;
varf mat14s8(u,v)=int1d(Th14s8,1)((alpha-(Cmalthus1Du1)+muu1)*u*v+(D1Du1)*dx(u)*dx(v));
varf varfRhs14s8(u,v)=int1d(Th14s8,1)(alpha*u1D14s8tm1*v);
naux=u1D14s8tm1[].n;
int[int] zoi14s8bis(naux);
boundarydofs(1,x-100000,Th14s8,Vh14s8,zoi14s8bis,n1Ddofs14s8);
zoi14s8bis.resize(n1Ddofs14s8);
buildM2(mat14s8,uM1D14s8,zoi14s8bis,Vh14s8);
aux1=EL9/(n1Ddofs14s9-1);

real[int] stepsBis14s9(n1Ddofs14s9);
compute1DAbsc(u2d14,pu1d14s9,pu1dtm114s9,n1Ddofs14s9,zoi14s9,14,1,stepsBis14s9);
mesh Th14s9 = square(n1Ddofs14s9-1,1,[EL9*x,0.1*EL9*y]);
Th14s9 = movemesh(Th14s9,[moveMeshX(x,stepsBis14s9,aux1),y]);
fespace Vh14s9(Th14s9,P1);
Vh14s9 u1D14s9tm1;
varf mat14s9(u,v)=int1d(Th14s9,1)((alpha-(Cmalthus1Du1)+muu1)*u*v+(D1Du1)*dx(u)*dx(v));
varf varfRhs14s9(u,v)=int1d(Th14s9,1)(alpha*u1D14s9tm1*v);
naux=u1D14s9tm1[].n;
int[int] zoi14s9bis(naux);
boundarydofs(1,x-100000,Th14s9,Vh14s9,zoi14s9bis,n1Ddofs14s9);
zoi14s9bis.resize(n1Ddofs14s9);
buildM2(mat14s9,uM1D14s9,zoi14s9bis,Vh14s9);
aux1=EL10/(n1Ddofs14s10-1);

real[int] stepsBis14s10(n1Ddofs14s10);
compute1DAbsc(u2d14,pu1d14s10,pu1dtm114s10,n1Ddofs14s10,zoi14s10,14,1,stepsBis14s10);
mesh Th14s10 = square(n1Ddofs14s10-1,1,[EL10*x,0.1*EL10*y]);
Th14s10 = movemesh(Th14s10,[moveMeshX(x,stepsBis14s10,aux1),y]);
fespace Vh14s10(Th14s10,P1);
Vh14s10 u1D14s10tm1;
varf mat14s10(u,v)=int1d(Th14s10,1)((alpha-(Cmalthus1Du1)+muu1)*u*v+(D1Du1)*dx(u)*dx(v));
varf varfRhs14s10(u,v)=int1d(Th14s10,1)(alpha*u1D14s10tm1*v);
naux=u1D14s10tm1[].n;
int[int] zoi14s10bis(naux);
boundarydofs(1,x-100000,Th14s10,Vh14s10,zoi14s10bis,n1Ddofs14s10);
zoi14s10bis.resize(n1Ddofs14s10);
buildM2(mat14s10,uM1D14s10,zoi14s10bis,Vh14s10);
aux1=EL11/(n1Ddofs14s11-1);

real[int] stepsBis14s11(n1Ddofs14s11);
compute1DAbsc(u2d14,pu1d14s11,pu1dtm114s11,n1Ddofs14s11,zoi14s11,14,1,stepsBis14s11);
mesh Th14s11 = square(n1Ddofs14s11-1,1,[EL11*x,0.1*EL11*y]);
Th14s11 = movemesh(Th14s11,[moveMeshX(x,stepsBis14s11,aux1),y]);
fespace Vh14s11(Th14s11,P1);
Vh14s11 u1D14s11tm1;
varf mat14s11(u,v)=int1d(Th14s11,1)((alpha-(Cmalthus1Du1)+muu1)*u*v+(D1Du1)*dx(u)*dx(v));
varf varfRhs14s11(u,v)=int1d(Th14s11,1)(alpha*u1D14s11tm1*v);
naux=u1D14s11tm1[].n;
int[int] zoi14s11bis(naux);
boundarydofs(1,x-100000,Th14s11,Vh14s11,zoi14s11bis,n1Ddofs14s11);
zoi14s11bis.resize(n1Ddofs14s11);
buildM2(mat14s11,uM1D14s11,zoi14s11bis,Vh14s11);
aux1=EL12/(n1Ddofs14s12-1);

real[int] stepsBis14s12(n1Ddofs14s12);
compute1DAbsc(u2d14,pu1d14s12,pu1dtm114s12,n1Ddofs14s12,zoi14s12,14,1,stepsBis14s12);
mesh Th14s12 = square(n1Ddofs14s12-1,1,[EL12*x,0.1*EL12*y]);
Th14s12 = movemesh(Th14s12,[moveMeshX(x,stepsBis14s12,aux1),y]);
fespace Vh14s12(Th14s12,P1);
Vh14s12 u1D14s12tm1;
varf mat14s12(u,v)=int1d(Th14s12,1)((alpha-(Cmalthus1Du1)+muu1)*u*v+(D1Du1)*dx(u)*dx(v));
varf varfRhs14s12(u,v)=int1d(Th14s12,1)(alpha*u1D14s12tm1*v);
naux=u1D14s12tm1[].n;
int[int] zoi14s12bis(naux);
boundarydofs(1,x-100000,Th14s12,Vh14s12,zoi14s12bis,n1Ddofs14s12);
zoi14s12bis.resize(n1Ddofs14s12);
buildM2(mat14s12,uM1D14s12,zoi14s12bis,Vh14s12);
aux1=EL13/(n1Ddofs14s13-1);

real[int] stepsBis14s13(n1Ddofs14s13);
compute1DAbsc(u2d14,pu1d14s13,pu1dtm114s13,n1Ddofs14s13,zoi14s13,14,1,stepsBis14s13);
mesh Th14s13 = square(n1Ddofs14s13-1,1,[EL13*x,0.1*EL13*y]);
Th14s13 = movemesh(Th14s13,[moveMeshX(x,stepsBis14s13,aux1),y]);
fespace Vh14s13(Th14s13,P1);
Vh14s13 u1D14s13tm1;
varf mat14s13(u,v)=int1d(Th14s13,1)((alpha-(Cmalthus1Du1)+muu1)*u*v+(D1Du1)*dx(u)*dx(v));
varf varfRhs14s13(u,v)=int1d(Th14s13,1)(alpha*u1D14s13tm1*v);
naux=u1D14s13tm1[].n;
int[int] zoi14s13bis(naux);
boundarydofs(1,x-100000,Th14s13,Vh14s13,zoi14s13bis,n1Ddofs14s13);
zoi14s13bis.resize(n1Ddofs14s13);
buildM2(mat14s13,uM1D14s13,zoi14s13bis,Vh14s13);
aux1=EL63/(n1Ddofs14s63-1);

real[int] stepsBis14s63(n1Ddofs14s63);
compute1DAbsc(u2d14,pu1d14s63,pu1dtm114s63,n1Ddofs14s63,zoi14s63,14,1,stepsBis14s63);
mesh Th14s63 = square(n1Ddofs14s63-1,1,[EL63*x,0.1*EL63*y]);
Th14s63 = movemesh(Th14s63,[moveMeshX(x,stepsBis14s63,aux1),y]);
fespace Vh14s63(Th14s63,P1);
Vh14s63 u1D14s63tm1;
varf mat14s63(u,v)=int1d(Th14s63,1)((alpha-(Cmalthus1Du1)+(alphaCu0)+muu1)*u*v+(D1Du1)*dx(u)*dx(v));
varf varfRhs14s63(u,v)=int1d(Th14s63,1)(alpha*u1D14s63tm1*v);
naux=u1D14s63tm1[].n;
int[int] zoi14s63bis(naux);
boundarydofs(1,x-100000,Th14s63,Vh14s63,zoi14s63bis,n1Ddofs14s63);
zoi14s63bis.resize(n1Ddofs14s63);
buildM2(mat14s63,uM1D14s63,zoi14s63bis,Vh14s63);
aux1=EL62/(n1Ddofs14s62-1);

real[int] stepsBis14s62(n1Ddofs14s62);
compute1DAbsc(u2d14,pu1d14s62,pu1dtm114s62,n1Ddofs14s62,zoi14s62,14,1,stepsBis14s62);
mesh Th14s62 = square(n1Ddofs14s62-1,1,[EL62*x,0.1*EL62*y]);
Th14s62 = movemesh(Th14s62,[moveMeshX(x,stepsBis14s62,aux1),y]);
fespace Vh14s62(Th14s62,P1);
Vh14s62 u1D14s62tm1;
varf mat14s62(u,v)=int1d(Th14s62,1)((alpha-(Cmalthus1Du1)+(alphaCu0)+muu1)*u*v+(D1Du1)*dx(u)*dx(v));
varf varfRhs14s62(u,v)=int1d(Th14s62,1)(alpha*u1D14s62tm1*v);
naux=u1D14s62tm1[].n;
int[int] zoi14s62bis(naux);
boundarydofs(1,x-100000,Th14s62,Vh14s62,zoi14s62bis,n1Ddofs14s62);
zoi14s62bis.resize(n1Ddofs14s62);
buildM2(mat14s62,uM1D14s62,zoi14s62bis,Vh14s62);
aux1=EL60/(n1Ddofs14s60-1);

real[int] stepsBis14s60(n1Ddofs14s60);
compute1DAbsc(u2d14,pu1d14s60,pu1dtm114s60,n1Ddofs14s60,zoi14s60,14,1,stepsBis14s60);
mesh Th14s60 = square(n1Ddofs14s60-1,1,[EL60*x,0.1*EL60*y]);
Th14s60 = movemesh(Th14s60,[moveMeshX(x,stepsBis14s60,aux1),y]);
fespace Vh14s60(Th14s60,P1);
Vh14s60 u1D14s60tm1;
varf mat14s60(u,v)=int1d(Th14s60,1)((alpha-(Cmalthus1Du1)+(alphaCu0)+muu1)*u*v+(D1Du1)*dx(u)*dx(v));
varf varfRhs14s60(u,v)=int1d(Th14s60,1)(alpha*u1D14s60tm1*v);
naux=u1D14s60tm1[].n;
int[int] zoi14s60bis(naux);
boundarydofs(1,x-100000,Th14s60,Vh14s60,zoi14s60bis,n1Ddofs14s60);
zoi14s60bis.resize(n1Ddofs14s60);
buildM2(mat14s60,uM1D14s60,zoi14s60bis,Vh14s60);

//	end 1Dx1D varf

//begin 1Dx1D domain couple
matrix uC1DE3s43onE0s43;
varf matC3s43(u,v)=int1d(Th3s43,1)((-1*(alphaCu0))*u*v);
buildM2(matC3s43,uC1DE3s43onE0s43,zoi3s43bis,Vh3s43);
matrix uC1DE1s37onE0s37;
varf matC1s37(u,v)=int1d(Th1s37,1)((-1*(alphaCu0))*u*v);
buildM2(matC1s37,uC1DE1s37onE0s37,zoi1s37bis,Vh1s37);
matrix uC1DE4s36onE0s36;
varf matC4s36(u,v)=int1d(Th4s36,1)((-1*(alphaCu0))*u*v);
buildM2(matC4s36,uC1DE4s36onE0s36,zoi4s36bis,Vh4s36);
matrix uC1DE5s45onE0s45;
varf matC5s45(u,v)=int1d(Th5s45,1)((-1*(alphaCu0))*u*v);
buildM2(matC5s45,uC1DE5s45onE0s45,zoi5s45bis,Vh5s45);
matrix uC1DE2s40onE0s40;
varf matC2s40(u,v)=int1d(Th2s40,1)((-1*(alphaCu0))*u*v);
buildM2(matC2s40,uC1DE2s40onE0s40,zoi2s40bis,Vh2s40);
matrix uC1DE4s35onE1s35;
varf matC4s35(u,v)=int1d(Th4s35,1)((-1*(alphaCu0))*u*v);
buildM2(matC4s35,uC1DE4s35onE1s35,zoi4s35bis,Vh4s35);
matrix uC1DE0s37onE1s37;
varf matC0s37(u,v)=int1d(Th0s37,1)((-1*(alphaCu0))*u*v);
buildM2(matC0s37,uC1DE0s37onE1s37,zoi0s37bis,Vh0s37);
matrix uC1DE3s38onE1s38;
varf matC3s38(u,v)=int1d(Th3s38,1)((-1*(alphaCu0))*u*v);
buildM2(matC3s38,uC1DE3s38onE1s38,zoi3s38bis,Vh3s38);
matrix uC1DE3s39onE2s39;
varf matC3s39(u,v)=int1d(Th3s39,1)((-1*(alphaCu0))*u*v);
buildM2(matC3s39,uC1DE3s39onE2s39,zoi3s39bis,Vh3s39);
matrix uC1DE0s40onE2s40;
varf matC0s40(u,v)=int1d(Th0s40,1)((-1*(alphaCu0))*u*v);
buildM2(matC0s40,uC1DE0s40onE2s40,zoi0s40bis,Vh0s40);
matrix uC1DE5s58onE2s58;
varf matC5s58(u,v)=int1d(Th5s58,1)((-1*(alphaCu0))*u*v);
buildM2(matC5s58,uC1DE5s58onE2s58,zoi5s58bis,Vh5s58);
matrix uC1DE11s57onE2s57;
varf matC11s57(u,v)=int1d(Th11s57,1)((-1*(alphaCu0))*u*v);
buildM2(matC11s57,uC1DE11s57onE2s57,zoi11s57bis,Vh11s57);
matrix uC1DE14s62onE2s62;
varf matC14s62(u,v)=int1d(Th14s62,1)((-1*(alphaCu0))*u*v);
buildM2(matC14s62,uC1DE14s62onE2s62,zoi14s62bis,Vh14s62);
matrix uC1DE14s63onE2s63;
varf matC14s63(u,v)=int1d(Th14s63,1)((-1*(alphaCu0))*u*v);
buildM2(matC14s63,uC1DE14s63onE2s63,zoi14s63bis,Vh14s63);
matrix uC1DE0s43onE3s43;
varf matC0s43(u,v)=int1d(Th0s43,1)((-1*(alphaCu0))*u*v);
buildM2(matC0s43,uC1DE0s43onE3s43,zoi0s43bis,Vh0s43);
matrix uC1DE2s39onE3s39;
varf matC2s39(u,v)=int1d(Th2s39,1)((-1*(alphaCu0))*u*v);
buildM2(matC2s39,uC1DE2s39onE3s39,zoi2s39bis,Vh2s39);
matrix uC1DE1s38onE3s38;
varf matC1s38(u,v)=int1d(Th1s38,1)((-1*(alphaCu0))*u*v);
buildM2(matC1s38,uC1DE1s38onE3s38,zoi1s38bis,Vh1s38);
matrix uC1DE7s44onE4s44;
varf matC7s44(u,v)=int1d(Th7s44,1)((-1*(alphaCu0))*u*v);
buildM2(matC7s44,uC1DE7s44onE4s44,zoi7s44bis,Vh7s44);
matrix uC1DE0s36onE4s36;
varf matC0s36(u,v)=int1d(Th0s36,1)((-1*(alphaCu0))*u*v);
buildM2(matC0s36,uC1DE0s36onE4s36,zoi0s36bis,Vh0s36);
matrix uC1DE1s35onE4s35;
varf matC1s35(u,v)=int1d(Th1s35,1)((-1*(alphaCu0))*u*v);
buildM2(matC1s35,uC1DE1s35onE4s35,zoi1s35bis,Vh1s35);
matrix uC1DE7s42onE5s42;
varf matC7s42(u,v)=int1d(Th7s42,1)((-1*(alphaCu0))*u*v);
buildM2(matC7s42,uC1DE7s42onE5s42,zoi7s42bis,Vh7s42);
matrix uC1DE8s41onE5s41;
varf matC8s41(u,v)=int1d(Th8s41,1)((-1*(alphaCu0))*u*v);
buildM2(matC8s41,uC1DE8s41onE5s41,zoi8s41bis,Vh8s41);
matrix uC1DE11s46onE5s46;
varf matC11s46(u,v)=int1d(Th11s46,1)((-1*(alphaCu0))*u*v);
buildM2(matC11s46,uC1DE11s46onE5s46,zoi11s46bis,Vh11s46);
matrix uC1DE2s58onE5s58;
varf matC2s58(u,v)=int1d(Th2s58,1)((-1*(alphaCu0))*u*v);
buildM2(matC2s58,uC1DE2s58onE5s58,zoi2s58bis,Vh2s58);
matrix uC1DE0s45onE5s45;
varf matC0s45(u,v)=int1d(Th0s45,1)((-1*(alphaCu0))*u*v);
buildM2(matC0s45,uC1DE0s45onE5s45,zoi0s45bis,Vh0s45);
matrix uC1DE9s48onE6s48;
varf matC9s48(u,v)=int1d(Th9s48,1)((-1*(alphaCu0))*u*v);
buildM2(matC9s48,uC1DE9s48onE6s48,zoi9s48bis,Vh9s48);
matrix uC1DE8s47onE6s47;
varf matC8s47(u,v)=int1d(Th8s47,1)((-1*(alphaCu0))*u*v);
buildM2(matC8s47,uC1DE8s47onE6s47,zoi8s47bis,Vh8s47);
matrix uC1DE7s50onE6s50;
varf matC7s50(u,v)=int1d(Th7s50,1)((-1*(alphaCu0))*u*v);
buildM2(matC7s50,uC1DE7s50onE6s50,zoi7s50bis,Vh7s50);
matrix uC1DE5s42onE7s42;
varf matC5s42(u,v)=int1d(Th5s42,1)((-1*(alphaCu0))*u*v);
buildM2(matC5s42,uC1DE5s42onE7s42,zoi5s42bis,Vh5s42);
matrix uC1DE4s44onE7s44;
varf matC4s44(u,v)=int1d(Th4s44,1)((-1*(alphaCu0))*u*v);
buildM2(matC4s44,uC1DE4s44onE7s44,zoi4s44bis,Vh4s44);
matrix uC1DE6s50onE7s50;
varf matC6s50(u,v)=int1d(Th6s50,1)((-1*(alphaCu0))*u*v);
buildM2(matC6s50,uC1DE6s50onE7s50,zoi6s50bis,Vh6s50);
matrix uC1DE6s47onE8s47;
varf matC6s47(u,v)=int1d(Th6s47,1)((-1*(alphaCu0))*u*v);
buildM2(matC6s47,uC1DE6s47onE8s47,zoi6s47bis,Vh6s47);
matrix uC1DE9s52onE8s52;
varf matC9s52(u,v)=int1d(Th9s52,1)((-1*(alphaCu0))*u*v);
buildM2(matC9s52,uC1DE9s52onE8s52,zoi9s52bis,Vh9s52);
matrix uC1DE10s51onE8s51;
varf matC10s51(u,v)=int1d(Th10s51,1)((-1*(alphaCu0))*u*v);
buildM2(matC10s51,uC1DE10s51onE8s51,zoi10s51bis,Vh10s51);
matrix uC1DE5s41onE8s41;
varf matC5s41(u,v)=int1d(Th5s41,1)((-1*(alphaCu0))*u*v);
buildM2(matC5s41,uC1DE5s41onE8s41,zoi5s41bis,Vh5s41);
matrix uC1DE10s53onE9s53;
varf matC10s53(u,v)=int1d(Th10s53,1)((-1*(alphaCu0))*u*v);
buildM2(matC10s53,uC1DE10s53onE9s53,zoi10s53bis,Vh10s53);
matrix uC1DE8s52onE9s52;
varf matC8s52(u,v)=int1d(Th8s52,1)((-1*(alphaCu0))*u*v);
buildM2(matC8s52,uC1DE8s52onE9s52,zoi8s52bis,Vh8s52);
matrix uC1DE6s48onE9s48;
varf matC6s48(u,v)=int1d(Th6s48,1)((-1*(alphaCu0))*u*v);
buildM2(matC6s48,uC1DE6s48onE9s48,zoi6s48bis,Vh6s48);
matrix uC1DE8s51onE10s51;
varf matC8s51(u,v)=int1d(Th8s51,1)((-1*(alphaCu0))*u*v);
buildM2(matC8s51,uC1DE8s51onE10s51,zoi8s51bis,Vh8s51);
matrix uC1DE9s53onE10s53;
varf matC9s53(u,v)=int1d(Th9s53,1)((-1*(alphaCu0))*u*v);
buildM2(matC9s53,uC1DE9s53onE10s53,zoi9s53bis,Vh9s53);
matrix uC1DE11s54onE10s54;
varf matC11s54(u,v)=int1d(Th11s54,1)((-1*(alphaCu0))*u*v);
buildM2(matC11s54,uC1DE11s54onE10s54,zoi11s54bis,Vh11s54);
matrix uC1DE10s54onE11s54;
varf matC10s54(u,v)=int1d(Th10s54,1)((-1*(alphaCu0))*u*v);
buildM2(matC10s54,uC1DE10s54onE11s54,zoi10s54bis,Vh10s54);
matrix uC1DE12s56onE11s56;
varf matC12s56(u,v)=int1d(Th12s56,1)((-1*(alphaCu0))*u*v);
buildM2(matC12s56,uC1DE12s56onE11s56,zoi12s56bis,Vh12s56);
matrix uC1DE13s59onE11s59;
varf matC13s59(u,v)=int1d(Th13s59,1)((-1*(alphaCu0))*u*v);
buildM2(matC13s59,uC1DE13s59onE11s59,zoi13s59bis,Vh13s59);
matrix uC1DE2s57onE11s57;
varf matC2s57(u,v)=int1d(Th2s57,1)((-1*(alphaCu0))*u*v);
buildM2(matC2s57,uC1DE2s57onE11s57,zoi2s57bis,Vh2s57);
matrix uC1DE5s46onE11s46;
varf matC5s46(u,v)=int1d(Th5s46,1)((-1*(alphaCu0))*u*v);
buildM2(matC5s46,uC1DE5s46onE11s46,zoi5s46bis,Vh5s46);
matrix uC1DE11s56onE12s56;
varf matC11s56(u,v)=int1d(Th11s56,1)((-1*(alphaCu0))*u*v);
buildM2(matC11s56,uC1DE11s56onE12s56,zoi11s56bis,Vh11s56);
matrix uC1DE14s60onE13s60;
varf matC14s60(u,v)=int1d(Th14s60,1)((-1*(alphaCu0))*u*v);
buildM2(matC14s60,uC1DE14s60onE13s60,zoi14s60bis,Vh14s60);
matrix uC1DE11s59onE13s59;
varf matC11s59(u,v)=int1d(Th11s59,1)((-1*(alphaCu0))*u*v);
buildM2(matC11s59,uC1DE11s59onE13s59,zoi11s59bis,Vh11s59);
matrix uC1DE2s63onE14s63;
varf matC2s63(u,v)=int1d(Th2s63,1)((-1*(alphaCu0))*u*v);
buildM2(matC2s63,uC1DE2s63onE14s63,zoi2s63bis,Vh2s63);
matrix uC1DE2s62onE14s62;
varf matC2s62(u,v)=int1d(Th2s62,1)((-1*(alphaCu0))*u*v);
buildM2(matC2s62,uC1DE2s62onE14s62,zoi2s62bis,Vh2s62);
matrix uC1DE13s60onE14s60;
varf matC13s60(u,v)=int1d(Th13s60,1)((-1*(alphaCu0))*u*v);
buildM2(matC13s60,uC1DE13s60onE14s60,zoi13s60bis,Vh13s60);
//end 1Dx1D domain couple

//	begin 2D ---> 1D varf
int[int] allLine0(n2Ddofs0);
for (int ii=0; ii<n2Ddofs0; ii++)
	allLine0[ii]=ii;
varf varfMatu1D2D0s43(v,w) = -int1d(Th0,labE43)(nuu1*v*w);
Maux=varfMatu1D2D0s43(Vh0,Vh0);
matrix uMMnN0s43=Maux(zoi0s43,allLine0);
varf varfMatu1D2D0s37(v,w) = -int1d(Th0,labE37)(nuu1*v*w);
Maux=varfMatu1D2D0s37(Vh0,Vh0);
matrix uMMnN0s37=Maux(zoi0s37,allLine0);
varf varfMatu1D2D0s36(v,w) = -int1d(Th0,labE36)(nuu1*v*w);
Maux=varfMatu1D2D0s36(Vh0,Vh0);
matrix uMMnN0s36=Maux(zoi0s36,allLine0);
varf varfMatu1D2D0s45(v,w) = -int1d(Th0,labE45)(nuu1*v*w);
Maux=varfMatu1D2D0s45(Vh0,Vh0);
matrix uMMnN0s45=Maux(zoi0s45,allLine0);
varf varfMatu1D2D0s40(v,w) = -int1d(Th0,labE40)(nuu1*v*w);
Maux=varfMatu1D2D0s40(Vh0,Vh0);
matrix uMMnN0s40=Maux(zoi0s40,allLine0);

int[int] allLine1(n2Ddofs1);
for (int ii=0; ii<n2Ddofs1; ii++)
	allLine1[ii]=ii;
varf varfMatu1D2D1s20(v,w) = -int1d(Th1,labE20)(nuu0*v*w);
Maux=varfMatu1D2D1s20(Vh1,Vh1);
matrix uMMnN1s20=Maux(zoi1s20,allLine1);
varf varfMatu1D2D1s21(v,w) = -int1d(Th1,labE21)(nuu0*v*w);
Maux=varfMatu1D2D1s21(Vh1,Vh1);
matrix uMMnN1s21=Maux(zoi1s21,allLine1);
varf varfMatu1D2D1s22(v,w) = -int1d(Th1,labE22)(nuu0*v*w);
Maux=varfMatu1D2D1s22(Vh1,Vh1);
matrix uMMnN1s22=Maux(zoi1s22,allLine1);
varf varfMatu1D2D1s23(v,w) = -int1d(Th1,labE23)(nuu0*v*w);
Maux=varfMatu1D2D1s23(Vh1,Vh1);
matrix uMMnN1s23=Maux(zoi1s23,allLine1);
varf varfMatu1D2D1s24(v,w) = -int1d(Th1,labE24)(nuu0*v*w);
Maux=varfMatu1D2D1s24(Vh1,Vh1);
matrix uMMnN1s24=Maux(zoi1s24,allLine1);
varf varfMatu1D2D1s35(v,w) = -int1d(Th1,labE35)(nuu1*v*w);
Maux=varfMatu1D2D1s35(Vh1,Vh1);
matrix uMMnN1s35=Maux(zoi1s35,allLine1);
varf varfMatu1D2D1s37(v,w) = -int1d(Th1,labE37)(nuu1*v*w);
Maux=varfMatu1D2D1s37(Vh1,Vh1);
matrix uMMnN1s37=Maux(zoi1s37,allLine1);
varf varfMatu1D2D1s38(v,w) = -int1d(Th1,labE38)(nuu1*v*w);
Maux=varfMatu1D2D1s38(Vh1,Vh1);
matrix uMMnN1s38=Maux(zoi1s38,allLine1);
varf varfMatu1D2D1s19(v,w) = -int1d(Th1,labE19)(nuu0*v*w);
Maux=varfMatu1D2D1s19(Vh1,Vh1);
matrix uMMnN1s19=Maux(zoi1s19,allLine1);

int[int] allLine2(n2Ddofs2);
for (int ii=0; ii<n2Ddofs2; ii++)
	allLine2[ii]=ii;
varf varfMatu1D2D2s14(v,w) = -int1d(Th2,labE14)(nuu0*v*w);
Maux=varfMatu1D2D2s14(Vh2,Vh2);
matrix uMMnN2s14=Maux(zoi2s14,allLine2);
varf varfMatu1D2D2s15(v,w) = -int1d(Th2,labE15)(nuu0*v*w);
Maux=varfMatu1D2D2s15(Vh2,Vh2);
matrix uMMnN2s15=Maux(zoi2s15,allLine2);
varf varfMatu1D2D2s16(v,w) = -int1d(Th2,labE16)(nuu0*v*w);
Maux=varfMatu1D2D2s16(Vh2,Vh2);
matrix uMMnN2s16=Maux(zoi2s16,allLine2);
varf varfMatu1D2D2s17(v,w) = -int1d(Th2,labE17)(nuu0*v*w);
Maux=varfMatu1D2D2s17(Vh2,Vh2);
matrix uMMnN2s17=Maux(zoi2s17,allLine2);
varf varfMatu1D2D2s18(v,w) = -int1d(Th2,labE18)(nuu0*v*w);
Maux=varfMatu1D2D2s18(Vh2,Vh2);
matrix uMMnN2s18=Maux(zoi2s18,allLine2);
varf varfMatu1D2D2s39(v,w) = -int1d(Th2,labE39)(nuu1*v*w);
Maux=varfMatu1D2D2s39(Vh2,Vh2);
matrix uMMnN2s39=Maux(zoi2s39,allLine2);
varf varfMatu1D2D2s40(v,w) = -int1d(Th2,labE40)(nuu1*v*w);
Maux=varfMatu1D2D2s40(Vh2,Vh2);
matrix uMMnN2s40=Maux(zoi2s40,allLine2);
varf varfMatu1D2D2s58(v,w) = -int1d(Th2,labE58)(nuu1*v*w);
Maux=varfMatu1D2D2s58(Vh2,Vh2);
matrix uMMnN2s58=Maux(zoi2s58,allLine2);
varf varfMatu1D2D2s57(v,w) = -int1d(Th2,labE57)(nuu1*v*w);
Maux=varfMatu1D2D2s57(Vh2,Vh2);
matrix uMMnN2s57=Maux(zoi2s57,allLine2);
varf varfMatu1D2D2s62(v,w) = -int1d(Th2,labE62)(nuu1*v*w);
Maux=varfMatu1D2D2s62(Vh2,Vh2);
matrix uMMnN2s62=Maux(zoi2s62,allLine2);
varf varfMatu1D2D2s63(v,w) = -int1d(Th2,labE63)(nuu1*v*w);
Maux=varfMatu1D2D2s63(Vh2,Vh2);
matrix uMMnN2s63=Maux(zoi2s63,allLine2);

int[int] allLine3(n2Ddofs3);
for (int ii=0; ii<n2Ddofs3; ii++)
	allLine3[ii]=ii;
varf varfMatu1D2D3s43(v,w) = -int1d(Th3,labE43)(nuu1*v*w);
Maux=varfMatu1D2D3s43(Vh3,Vh3);
matrix uMMnN3s43=Maux(zoi3s43,allLine3);
varf varfMatu1D2D3s39(v,w) = -int1d(Th3,labE39)(nuu1*v*w);
Maux=varfMatu1D2D3s39(Vh3,Vh3);
matrix uMMnN3s39=Maux(zoi3s39,allLine3);
varf varfMatu1D2D3s38(v,w) = -int1d(Th3,labE38)(nuu1*v*w);
Maux=varfMatu1D2D3s38(Vh3,Vh3);
matrix uMMnN3s38=Maux(zoi3s38,allLine3);

int[int] allLine4(n2Ddofs4);
for (int ii=0; ii<n2Ddofs4; ii++)
	allLine4[ii]=ii;
varf varfMatu1D2D4s44(v,w) = -int1d(Th4,labE44)(nuu1*v*w);
Maux=varfMatu1D2D4s44(Vh4,Vh4);
matrix uMMnN4s44=Maux(zoi4s44,allLine4);
varf varfMatu1D2D4s36(v,w) = -int1d(Th4,labE36)(nuu1*v*w);
Maux=varfMatu1D2D4s36(Vh4,Vh4);
matrix uMMnN4s36=Maux(zoi4s36,allLine4);
varf varfMatu1D2D4s35(v,w) = -int1d(Th4,labE35)(nuu1*v*w);
Maux=varfMatu1D2D4s35(Vh4,Vh4);
matrix uMMnN4s35=Maux(zoi4s35,allLine4);
varf varfMatu1D2D4s25(v,w) = -int1d(Th4,labE25)(nuu1*v*w);
Maux=varfMatu1D2D4s25(Vh4,Vh4);
matrix uMMnN4s25=Maux(zoi4s25,allLine4);
varf varfMatu1D2D4s26(v,w) = -int1d(Th4,labE26)(nuu0*v*w);
Maux=varfMatu1D2D4s26(Vh4,Vh4);
matrix uMMnN4s26=Maux(zoi4s26,allLine4);
varf varfMatu1D2D4s27(v,w) = -int1d(Th4,labE27)(nuu0*v*w);
Maux=varfMatu1D2D4s27(Vh4,Vh4);
matrix uMMnN4s27=Maux(zoi4s27,allLine4);
varf varfMatu1D2D4s28(v,w) = -int1d(Th4,labE28)(nuu0*v*w);
Maux=varfMatu1D2D4s28(Vh4,Vh4);
matrix uMMnN4s28=Maux(zoi4s28,allLine4);

int[int] allLine5(n2Ddofs5);
for (int ii=0; ii<n2Ddofs5; ii++)
	allLine5[ii]=ii;
varf varfMatu1D2D5s42(v,w) = -int1d(Th5,labE42)(nuu1*v*w);
Maux=varfMatu1D2D5s42(Vh5,Vh5);
matrix uMMnN5s42=Maux(zoi5s42,allLine5);
varf varfMatu1D2D5s41(v,w) = -int1d(Th5,labE41)(nuu1*v*w);
Maux=varfMatu1D2D5s41(Vh5,Vh5);
matrix uMMnN5s41=Maux(zoi5s41,allLine5);
varf varfMatu1D2D5s46(v,w) = -int1d(Th5,labE46)(nuu1*v*w);
Maux=varfMatu1D2D5s46(Vh5,Vh5);
matrix uMMnN5s46=Maux(zoi5s46,allLine5);
varf varfMatu1D2D5s58(v,w) = -int1d(Th5,labE58)(nuu1*v*w);
Maux=varfMatu1D2D5s58(Vh5,Vh5);
matrix uMMnN5s58=Maux(zoi5s58,allLine5);
varf varfMatu1D2D5s45(v,w) = -int1d(Th5,labE45)(nuu1*v*w);
Maux=varfMatu1D2D5s45(Vh5,Vh5);
matrix uMMnN5s45=Maux(zoi5s45,allLine5);

int[int] allLine6(n2Ddofs6);
for (int ii=0; ii<n2Ddofs6; ii++)
	allLine6[ii]=ii;
varf varfMatu1D2D6s32(v,w) = -int1d(Th6,labE32)(nuu1*v*w);
Maux=varfMatu1D2D6s32(Vh6,Vh6);
matrix uMMnN6s32=Maux(zoi6s32,allLine6);
varf varfMatu1D2D6s48(v,w) = -int1d(Th6,labE48)(nuu1*v*w);
Maux=varfMatu1D2D6s48(Vh6,Vh6);
matrix uMMnN6s48=Maux(zoi6s48,allLine6);
varf varfMatu1D2D6s47(v,w) = -int1d(Th6,labE47)(nuu1*v*w);
Maux=varfMatu1D2D6s47(Vh6,Vh6);
matrix uMMnN6s47=Maux(zoi6s47,allLine6);
varf varfMatu1D2D6s50(v,w) = -int1d(Th6,labE50)(nuu1*v*w);
Maux=varfMatu1D2D6s50(Vh6,Vh6);
matrix uMMnN6s50=Maux(zoi6s50,allLine6);
varf varfMatu1D2D6s31(v,w) = -int1d(Th6,labE31)(nuu1*v*w);
Maux=varfMatu1D2D6s31(Vh6,Vh6);
matrix uMMnN6s31=Maux(zoi6s31,allLine6);

int[int] allLine7(n2Ddofs7);
for (int ii=0; ii<n2Ddofs7; ii++)
	allLine7[ii]=ii;
varf varfMatu1D2D7s42(v,w) = -int1d(Th7,labE42)(nuu1*v*w);
Maux=varfMatu1D2D7s42(Vh7,Vh7);
matrix uMMnN7s42=Maux(zoi7s42,allLine7);
varf varfMatu1D2D7s44(v,w) = -int1d(Th7,labE44)(nuu1*v*w);
Maux=varfMatu1D2D7s44(Vh7,Vh7);
matrix uMMnN7s44=Maux(zoi7s44,allLine7);
varf varfMatu1D2D7s29(v,w) = -int1d(Th7,labE29)(nuu0*v*w);
Maux=varfMatu1D2D7s29(Vh7,Vh7);
matrix uMMnN7s29=Maux(zoi7s29,allLine7);
varf varfMatu1D2D7s30(v,w) = -int1d(Th7,labE30)(nuu0*v*w);
Maux=varfMatu1D2D7s30(Vh7,Vh7);
matrix uMMnN7s30=Maux(zoi7s30,allLine7);
varf varfMatu1D2D7s50(v,w) = -int1d(Th7,labE50)(nuu1*v*w);
Maux=varfMatu1D2D7s50(Vh7,Vh7);
matrix uMMnN7s50=Maux(zoi7s50,allLine7);

int[int] allLine8(n2Ddofs8);
for (int ii=0; ii<n2Ddofs8; ii++)
	allLine8[ii]=ii;
varf varfMatu1D2D8s47(v,w) = -int1d(Th8,labE47)(nuu1*v*w);
Maux=varfMatu1D2D8s47(Vh8,Vh8);
matrix uMMnN8s47=Maux(zoi8s47,allLine8);
varf varfMatu1D2D8s52(v,w) = -int1d(Th8,labE52)(nuu1*v*w);
Maux=varfMatu1D2D8s52(Vh8,Vh8);
matrix uMMnN8s52=Maux(zoi8s52,allLine8);
varf varfMatu1D2D8s51(v,w) = -int1d(Th8,labE51)(nuu1*v*w);
Maux=varfMatu1D2D8s51(Vh8,Vh8);
matrix uMMnN8s51=Maux(zoi8s51,allLine8);
varf varfMatu1D2D8s41(v,w) = -int1d(Th8,labE41)(nuu1*v*w);
Maux=varfMatu1D2D8s41(Vh8,Vh8);
matrix uMMnN8s41=Maux(zoi8s41,allLine8);

int[int] allLine9(n2Ddofs9);
for (int ii=0; ii<n2Ddofs9; ii++)
	allLine9[ii]=ii;
varf varfMatu1D2D9s49(v,w) = -int1d(Th9,labE49)(nuu0*v*w);
Maux=varfMatu1D2D9s49(Vh9,Vh9);
matrix uMMnN9s49=Maux(zoi9s49,allLine9);
varf varfMatu1D2D9s33(v,w) = -int1d(Th9,labE33)(nuu0*v*w);
Maux=varfMatu1D2D9s33(Vh9,Vh9);
matrix uMMnN9s33=Maux(zoi9s33,allLine9);
varf varfMatu1D2D9s34(v,w) = -int1d(Th9,labE34)(nuu0*v*w);
Maux=varfMatu1D2D9s34(Vh9,Vh9);
matrix uMMnN9s34=Maux(zoi9s34,allLine9);
varf varfMatu1D2D9s0(v,w) = -int1d(Th9,labE0)(nuu0*v*w);
Maux=varfMatu1D2D9s0(Vh9,Vh9);
matrix uMMnN9s0=Maux(zoi9s0,allLine9);
varf varfMatu1D2D9s53(v,w) = -int1d(Th9,labE53)(nuu1*v*w);
Maux=varfMatu1D2D9s53(Vh9,Vh9);
matrix uMMnN9s53=Maux(zoi9s53,allLine9);
varf varfMatu1D2D9s52(v,w) = -int1d(Th9,labE52)(nuu1*v*w);
Maux=varfMatu1D2D9s52(Vh9,Vh9);
matrix uMMnN9s52=Maux(zoi9s52,allLine9);
varf varfMatu1D2D9s48(v,w) = -int1d(Th9,labE48)(nuu1*v*w);
Maux=varfMatu1D2D9s48(Vh9,Vh9);
matrix uMMnN9s48=Maux(zoi9s48,allLine9);

int[int] allLine10(n2Ddofs10);
for (int ii=0; ii<n2Ddofs10; ii++)
	allLine10[ii]=ii;
varf varfMatu1D2D10s51(v,w) = -int1d(Th10,labE51)(nuu1*v*w);
Maux=varfMatu1D2D10s51(Vh10,Vh10);
matrix uMMnN10s51=Maux(zoi10s51,allLine10);
varf varfMatu1D2D10s53(v,w) = -int1d(Th10,labE53)(nuu1*v*w);
Maux=varfMatu1D2D10s53(Vh10,Vh10);
matrix uMMnN10s53=Maux(zoi10s53,allLine10);
varf varfMatu1D2D10s1(v,w) = -int1d(Th10,labE1)(nuu0*v*w);
Maux=varfMatu1D2D10s1(Vh10,Vh10);
matrix uMMnN10s1=Maux(zoi10s1,allLine10);
varf varfMatu1D2D10s2(v,w) = -int1d(Th10,labE2)(nuu0*v*w);
Maux=varfMatu1D2D10s2(Vh10,Vh10);
matrix uMMnN10s2=Maux(zoi10s2,allLine10);
varf varfMatu1D2D10s54(v,w) = -int1d(Th10,labE54)(nuu1*v*w);
Maux=varfMatu1D2D10s54(Vh10,Vh10);
matrix uMMnN10s54=Maux(zoi10s54,allLine10);

int[int] allLine11(n2Ddofs11);
for (int ii=0; ii<n2Ddofs11; ii++)
	allLine11[ii]=ii;
varf varfMatu1D2D11s54(v,w) = -int1d(Th11,labE54)(nuu1*v*w);
Maux=varfMatu1D2D11s54(Vh11,Vh11);
matrix uMMnN11s54=Maux(zoi11s54,allLine11);
varf varfMatu1D2D11s3(v,w) = -int1d(Th11,labE3)(nuu1*v*w);
Maux=varfMatu1D2D11s3(Vh11,Vh11);
matrix uMMnN11s3=Maux(zoi11s3,allLine11);
varf varfMatu1D2D11s56(v,w) = -int1d(Th11,labE56)(nuu1*v*w);
Maux=varfMatu1D2D11s56(Vh11,Vh11);
matrix uMMnN11s56=Maux(zoi11s56,allLine11);
varf varfMatu1D2D11s59(v,w) = -int1d(Th11,labE59)(nuu1*v*w);
Maux=varfMatu1D2D11s59(Vh11,Vh11);
matrix uMMnN11s59=Maux(zoi11s59,allLine11);
varf varfMatu1D2D11s57(v,w) = -int1d(Th11,labE57)(nuu1*v*w);
Maux=varfMatu1D2D11s57(Vh11,Vh11);
matrix uMMnN11s57=Maux(zoi11s57,allLine11);
varf varfMatu1D2D11s46(v,w) = -int1d(Th11,labE46)(nuu1*v*w);
Maux=varfMatu1D2D11s46(Vh11,Vh11);
matrix uMMnN11s46=Maux(zoi11s46,allLine11);

int[int] allLine12(n2Ddofs12);
for (int ii=0; ii<n2Ddofs12; ii++)
	allLine12[ii]=ii;
varf varfMatu1D2D12s55(v,w) = -int1d(Th12,labE55)(nuu0*v*w);
Maux=varfMatu1D2D12s55(Vh12,Vh12);
matrix uMMnN12s55=Maux(zoi12s55,allLine12);
varf varfMatu1D2D12s4(v,w) = -int1d(Th12,labE4)(nuu0*v*w);
Maux=varfMatu1D2D12s4(Vh12,Vh12);
matrix uMMnN12s4=Maux(zoi12s4,allLine12);
varf varfMatu1D2D12s5(v,w) = -int1d(Th12,labE5)(nuu0*v*w);
Maux=varfMatu1D2D12s5(Vh12,Vh12);
matrix uMMnN12s5=Maux(zoi12s5,allLine12);
varf varfMatu1D2D12s56(v,w) = -int1d(Th12,labE56)(nuu1*v*w);
Maux=varfMatu1D2D12s56(Vh12,Vh12);
matrix uMMnN12s56=Maux(zoi12s56,allLine12);

int[int] allLine13(n2Ddofs13);
for (int ii=0; ii<n2Ddofs13; ii++)
	allLine13[ii]=ii;
varf varfMatu1D2D13s60(v,w) = -int1d(Th13,labE60)(nuu1*v*w);
Maux=varfMatu1D2D13s60(Vh13,Vh13);
matrix uMMnN13s60=Maux(zoi13s60,allLine13);
varf varfMatu1D2D13s59(v,w) = -int1d(Th13,labE59)(nuu1*v*w);
Maux=varfMatu1D2D13s59(Vh13,Vh13);
matrix uMMnN13s59=Maux(zoi13s59,allLine13);
varf varfMatu1D2D13s6(v,w) = -int1d(Th13,labE6)(nuu0*v*w);
Maux=varfMatu1D2D13s6(Vh13,Vh13);
matrix uMMnN13s6=Maux(zoi13s6,allLine13);

int[int] allLine14(n2Ddofs14);
for (int ii=0; ii<n2Ddofs14; ii++)
	allLine14[ii]=ii;
varf varfMatu1D2D14s61(v,w) = -int1d(Th14,labE61)(nuu1*v*w);
Maux=varfMatu1D2D14s61(Vh14,Vh14);
matrix uMMnN14s61=Maux(zoi14s61,allLine14);
varf varfMatu1D2D14s7(v,w) = -int1d(Th14,labE7)(nuu1*v*w);
Maux=varfMatu1D2D14s7(Vh14,Vh14);
matrix uMMnN14s7=Maux(zoi14s7,allLine14);
varf varfMatu1D2D14s8(v,w) = -int1d(Th14,labE8)(nuu1*v*w);
Maux=varfMatu1D2D14s8(Vh14,Vh14);
matrix uMMnN14s8=Maux(zoi14s8,allLine14);
varf varfMatu1D2D14s9(v,w) = -int1d(Th14,labE9)(nuu1*v*w);
Maux=varfMatu1D2D14s9(Vh14,Vh14);
matrix uMMnN14s9=Maux(zoi14s9,allLine14);
varf varfMatu1D2D14s10(v,w) = -int1d(Th14,labE10)(nuu1*v*w);
Maux=varfMatu1D2D14s10(Vh14,Vh14);
matrix uMMnN14s10=Maux(zoi14s10,allLine14);
varf varfMatu1D2D14s11(v,w) = -int1d(Th14,labE11)(nuu1*v*w);
Maux=varfMatu1D2D14s11(Vh14,Vh14);
matrix uMMnN14s11=Maux(zoi14s11,allLine14);
varf varfMatu1D2D14s12(v,w) = -int1d(Th14,labE12)(nuu1*v*w);
Maux=varfMatu1D2D14s12(Vh14,Vh14);
matrix uMMnN14s12=Maux(zoi14s12,allLine14);
varf varfMatu1D2D14s13(v,w) = -int1d(Th14,labE13)(nuu1*v*w);
Maux=varfMatu1D2D14s13(Vh14,Vh14);
matrix uMMnN14s13=Maux(zoi14s13,allLine14);
varf varfMatu1D2D14s63(v,w) = -int1d(Th14,labE63)(nuu1*v*w);
Maux=varfMatu1D2D14s63(Vh14,Vh14);
matrix uMMnN14s63=Maux(zoi14s63,allLine14);
varf varfMatu1D2D14s62(v,w) = -int1d(Th14,labE62)(nuu1*v*w);
Maux=varfMatu1D2D14s62(Vh14,Vh14);
matrix uMMnN14s62=Maux(zoi14s62,allLine14);
varf varfMatu1D2D14s60(v,w) = -int1d(Th14,labE60)(nuu1*v*w);
Maux=varfMatu1D2D14s60(Vh14,Vh14);
matrix uMMnN14s60=Maux(zoi14s60,allLine14);

//	end 2D ---> 1D varf

//	begin 2D varf
//VF 2D u field 0
varf varfMatu2D0(v,w)=int2d(Th0)(tm*2*(Ru0/Ku0)*u2dk0*v*w-tm*Ru0*v*w)+
	int2d(Th0)(alpha*v*w+tm*D2DXu0*dx(v)*dx(w)+tm*D2DYu0*dy(v)*dy(w))+
	int1d(Th0,labE43)(nuu1*v*w)+
	int1d(Th0,labE37)(nuu1*v*w)+
	int1d(Th0,labE36)(nuu1*v*w)+
	int1d(Th0,labE45)(nuu1*v*w)+
	int1d(Th0,labE40)(nuu1*v*w);

varf varfRhsu2D0(v,w)=
	 int2d(Th0)(
		alpha*u2dtm10*w+
		tm*(Ru0/Ku0)*u2dk0*u2dk0*w+
		(source2Du0)*w)+
	int2d(Th0)(
		-unmtm*D2DXu0*dx(u2dtm10)*dx(w)-unmtm*D2DYu0*dy(u2dtm10)*dy(w)+
		unmtm*Ru0*u2dtm10*(1-u2dtm10/Ku0)*w+
		unmtm*Cmalthus2Du0*u2dtm10*w);
//VF 2D u field 1
varf varfMatu2D1(v,w)=int2d(Th1)(tm*2*(Ru0/Ku0)*u2dk1*v*w-tm*Ru0*v*w)+
	int2d(Th1)(alpha*v*w+tm*D2DXu0*dx(v)*dx(w)+tm*D2DYu0*dy(v)*dy(w))+
	int1d(Th1,labE20)(nuu0*v*w)+
	int1d(Th1,labE21)(nuu0*v*w)+
	int1d(Th1,labE22)(nuu0*v*w)+
	int1d(Th1,labE23)(nuu0*v*w)+
	int1d(Th1,labE24)(nuu0*v*w)+
	int1d(Th1,labE35)(nuu1*v*w)+
	int1d(Th1,labE37)(nuu1*v*w)+
	int1d(Th1,labE38)(nuu1*v*w)+
	int1d(Th1,labE19)(nuu0*v*w);

varf varfRhsu2D1(v,w)=
	 int2d(Th1)(
		alpha*u2dtm11*w+
		tm*(Ru0/Ku0)*u2dk1*u2dk1*w+
		(source2Du0)*w)+
	int2d(Th1)(
		-unmtm*D2DXu0*dx(u2dtm11)*dx(w)-unmtm*D2DYu0*dy(u2dtm11)*dy(w)+
		unmtm*Ru0*u2dtm11*(1-u2dtm11/Ku0)*w+
		unmtm*Cmalthus2Du0*u2dtm11*w);
//VF 2D u field 2
varf varfMatu2D2(v,w)=int2d(Th2)(tm*2*(Ru0/Ku0)*u2dk2*v*w-tm*Ru0*v*w)+
	int2d(Th2)(alpha*v*w+tm*D2DXu0*dx(v)*dx(w)+tm*D2DYu0*dy(v)*dy(w))+
	int1d(Th2,labE14)(nuu0*v*w)+
	int1d(Th2,labE15)(nuu0*v*w)+
	int1d(Th2,labE16)(nuu0*v*w)+
	int1d(Th2,labE17)(nuu0*v*w)+
	int1d(Th2,labE18)(nuu0*v*w)+
	int1d(Th2,labE39)(nuu1*v*w)+
	int1d(Th2,labE40)(nuu1*v*w)+
	int1d(Th2,labE58)(nuu1*v*w)+
	int1d(Th2,labE57)(nuu1*v*w)+
	int1d(Th2,labE62)(nuu1*v*w)+
	int1d(Th2,labE63)(nuu1*v*w);

varf varfRhsu2D2(v,w)=
	 int2d(Th2)(
		alpha*u2dtm12*w+
		tm*(Ru0/Ku0)*u2dk2*u2dk2*w+
		(source2Du0)*w)+
	int2d(Th2)(
		-unmtm*D2DXu0*dx(u2dtm12)*dx(w)-unmtm*D2DYu0*dy(u2dtm12)*dy(w)+
		unmtm*Ru0*u2dtm12*(1-u2dtm12/Ku0)*w+
		unmtm*Cmalthus2Du0*u2dtm12*w);
//VF 2D u field 3
varf varfMatu2D3(v,w)=int2d(Th3)(tm*2*(Ru0/Ku0)*u2dk3*v*w-tm*Ru0*v*w)+
	int2d(Th3)(alpha*v*w+tm*D2DXu0*dx(v)*dx(w)+tm*D2DYu0*dy(v)*dy(w))+
	int1d(Th3,labE43)(nuu1*v*w)+
	int1d(Th3,labE39)(nuu1*v*w)+
	int1d(Th3,labE38)(nuu1*v*w);

varf varfRhsu2D3(v,w)=
	 int2d(Th3)(
		alpha*u2dtm13*w+
		tm*(Ru0/Ku0)*u2dk3*u2dk3*w+
		(source2Du0)*w)+
	int2d(Th3)(
		-unmtm*D2DXu0*dx(u2dtm13)*dx(w)-unmtm*D2DYu0*dy(u2dtm13)*dy(w)+
		unmtm*Ru0*u2dtm13*(1-u2dtm13/Ku0)*w+
		unmtm*Cmalthus2Du0*u2dtm13*w);
//VF 2D u field 4
varf varfMatu2D4(v,w)=int2d(Th4)(tm*2*(Ru0/Ku0)*u2dk4*v*w-tm*Ru0*v*w)+
	int2d(Th4)(alpha*v*w+tm*D2DXu0*dx(v)*dx(w)+tm*D2DYu0*dy(v)*dy(w))+
	int1d(Th4,labE44)(nuu1*v*w)+
	int1d(Th4,labE36)(nuu1*v*w)+
	int1d(Th4,labE35)(nuu1*v*w)+
	int1d(Th4,labE25)(nuu1*v*w)+
	int1d(Th4,labE26)(nuu0*v*w)+
	int1d(Th4,labE27)(nuu0*v*w)+
	int1d(Th4,labE28)(nuu0*v*w);

varf varfRhsu2D4(v,w)=
	 int2d(Th4)(
		alpha*u2dtm14*w+
		tm*(Ru0/Ku0)*u2dk4*u2dk4*w+
		(source2Du0)*w)+
	int2d(Th4)(
		-unmtm*D2DXu0*dx(u2dtm14)*dx(w)-unmtm*D2DYu0*dy(u2dtm14)*dy(w)+
		unmtm*Ru0*u2dtm14*(1-u2dtm14/Ku0)*w+
		unmtm*Cmalthus2Du0*u2dtm14*w);
//VF 2D u field 5
varf varfMatu2D5(v,w)=int2d(Th5)(tm*2*(Ru0/Ku0)*u2dk5*v*w-tm*Ru0*v*w)+
	int2d(Th5)(alpha*v*w+tm*D2DXu0*dx(v)*dx(w)+tm*D2DYu0*dy(v)*dy(w))+
	int1d(Th5,labE42)(nuu1*v*w)+
	int1d(Th5,labE41)(nuu1*v*w)+
	int1d(Th5,labE46)(nuu1*v*w)+
	int1d(Th5,labE58)(nuu1*v*w)+
	int1d(Th5,labE45)(nuu1*v*w);

varf varfRhsu2D5(v,w)=
	 int2d(Th5)(
		alpha*u2dtm15*w+
		tm*(Ru0/Ku0)*u2dk5*u2dk5*w+
		(source2Du0)*w)+
	int2d(Th5)(
		-unmtm*D2DXu0*dx(u2dtm15)*dx(w)-unmtm*D2DYu0*dy(u2dtm15)*dy(w)+
		unmtm*Ru0*u2dtm15*(1-u2dtm15/Ku0)*w+
		unmtm*Cmalthus2Du0*u2dtm15*w);
//VF 2D u field 6
varf varfMatu2D6(v,w)=int2d(Th6)(tm*2*(Ru0/Ku0)*u2dk6*v*w-tm*Ru0*v*w)+
	int2d(Th6)(alpha*v*w+tm*D2DXu0*dx(v)*dx(w)+tm*D2DYu0*dy(v)*dy(w))+
	int1d(Th6,labE32)(nuu1*v*w)+
	int1d(Th6,labE48)(nuu1*v*w)+
	int1d(Th6,labE47)(nuu1*v*w)+
	int1d(Th6,labE50)(nuu1*v*w)+
	int1d(Th6,labE31)(nuu1*v*w);

varf varfRhsu2D6(v,w)=
	 int2d(Th6)(
		alpha*u2dtm16*w+
		tm*(Ru0/Ku0)*u2dk6*u2dk6*w+
		(source2Du0)*w)+
	int2d(Th6)(
		-unmtm*D2DXu0*dx(u2dtm16)*dx(w)-unmtm*D2DYu0*dy(u2dtm16)*dy(w)+
		unmtm*Ru0*u2dtm16*(1-u2dtm16/Ku0)*w+
		unmtm*Cmalthus2Du0*u2dtm16*w);
//VF 2D u field 7
varf varfMatu2D7(v,w)=int2d(Th7)(tm*2*(Ru0/Ku0)*u2dk7*v*w-tm*Ru0*v*w)+
	int2d(Th7)(alpha*v*w+tm*D2DXu0*dx(v)*dx(w)+tm*D2DYu0*dy(v)*dy(w))+
	int1d(Th7,labE42)(nuu1*v*w)+
	int1d(Th7,labE44)(nuu1*v*w)+
	int1d(Th7,labE29)(nuu0*v*w)+
	int1d(Th7,labE30)(nuu0*v*w)+
	int1d(Th7,labE50)(nuu1*v*w);

varf varfRhsu2D7(v,w)=
	 int2d(Th7)(
		alpha*u2dtm17*w+
		tm*(Ru0/Ku0)*u2dk7*u2dk7*w+
		(source2Du0)*w)+
	int2d(Th7)(
		-unmtm*D2DXu0*dx(u2dtm17)*dx(w)-unmtm*D2DYu0*dy(u2dtm17)*dy(w)+
		unmtm*Ru0*u2dtm17*(1-u2dtm17/Ku0)*w+
		unmtm*Cmalthus2Du0*u2dtm17*w);
//VF 2D u field 8
varf varfMatu2D8(v,w)=int2d(Th8)(tm*2*(Ru0/Ku0)*u2dk8*v*w-tm*Ru0*v*w)+
	int2d(Th8)(alpha*v*w+tm*D2DXu0*dx(v)*dx(w)+tm*D2DYu0*dy(v)*dy(w))+
	int1d(Th8,labE47)(nuu1*v*w)+
	int1d(Th8,labE52)(nuu1*v*w)+
	int1d(Th8,labE51)(nuu1*v*w)+
	int1d(Th8,labE41)(nuu1*v*w);

varf varfRhsu2D8(v,w)=
	 int2d(Th8)(
		alpha*u2dtm18*w+
		tm*(Ru0/Ku0)*u2dk8*u2dk8*w+
		(source2Du0)*w)+
	int2d(Th8)(
		-unmtm*D2DXu0*dx(u2dtm18)*dx(w)-unmtm*D2DYu0*dy(u2dtm18)*dy(w)+
		unmtm*Ru0*u2dtm18*(1-u2dtm18/Ku0)*w+
		unmtm*Cmalthus2Du0*u2dtm18*w);
//VF 2D u field 9
varf varfMatu2D9(v,w)=int2d(Th9)(tm*2*(Ru0/Ku0)*u2dk9*v*w-tm*Ru0*v*w)+
	int2d(Th9)(alpha*v*w+tm*D2DXu0*dx(v)*dx(w)+tm*D2DYu0*dy(v)*dy(w))+
	int1d(Th9,labE49)(nuu0*v*w)+
	int1d(Th9,labE33)(nuu0*v*w)+
	int1d(Th9,labE34)(nuu0*v*w)+
	int1d(Th9,labE0)(nuu0*v*w)+
	int1d(Th9,labE53)(nuu1*v*w)+
	int1d(Th9,labE52)(nuu1*v*w)+
	int1d(Th9,labE48)(nuu1*v*w);

varf varfRhsu2D9(v,w)=
	 int2d(Th9)(
		alpha*u2dtm19*w+
		tm*(Ru0/Ku0)*u2dk9*u2dk9*w+
		(source2Du0)*w)+
	int2d(Th9)(
		-unmtm*D2DXu0*dx(u2dtm19)*dx(w)-unmtm*D2DYu0*dy(u2dtm19)*dy(w)+
		unmtm*Ru0*u2dtm19*(1-u2dtm19/Ku0)*w+
		unmtm*Cmalthus2Du0*u2dtm19*w);
//VF 2D u field 10
varf varfMatu2D10(v,w)=int2d(Th10)(tm*2*(Ru0/Ku0)*u2dk10*v*w-tm*Ru0*v*w)+
	int2d(Th10)(alpha*v*w+tm*D2DXu0*dx(v)*dx(w)+tm*D2DYu0*dy(v)*dy(w))+
	int1d(Th10,labE51)(nuu1*v*w)+
	int1d(Th10,labE53)(nuu1*v*w)+
	int1d(Th10,labE1)(nuu0*v*w)+
	int1d(Th10,labE2)(nuu0*v*w)+
	int1d(Th10,labE54)(nuu1*v*w);

varf varfRhsu2D10(v,w)=
	 int2d(Th10)(
		alpha*u2dtm110*w+
		tm*(Ru0/Ku0)*u2dk10*u2dk10*w+
		(source2Du0)*w)+
	int2d(Th10)(
		-unmtm*D2DXu0*dx(u2dtm110)*dx(w)-unmtm*D2DYu0*dy(u2dtm110)*dy(w)+
		unmtm*Ru0*u2dtm110*(1-u2dtm110/Ku0)*w+
		unmtm*Cmalthus2Du0*u2dtm110*w);
//VF 2D u field 11
varf varfMatu2D11(v,w)=int2d(Th11)(tm*2*(Ru0/Ku0)*u2dk11*v*w-tm*Ru0*v*w)+
	int2d(Th11)(alpha*v*w+tm*D2DXu0*dx(v)*dx(w)+tm*D2DYu0*dy(v)*dy(w))+
	int1d(Th11,labE54)(nuu1*v*w)+
	int1d(Th11,labE3)(nuu1*v*w)+
	int1d(Th11,labE56)(nuu1*v*w)+
	int1d(Th11,labE59)(nuu1*v*w)+
	int1d(Th11,labE57)(nuu1*v*w)+
	int1d(Th11,labE46)(nuu1*v*w);

varf varfRhsu2D11(v,w)=
	 int2d(Th11)(
		alpha*u2dtm111*w+
		tm*(Ru0/Ku0)*u2dk11*u2dk11*w+
		(source2Du0)*w)+
	int2d(Th11)(
		-unmtm*D2DXu0*dx(u2dtm111)*dx(w)-unmtm*D2DYu0*dy(u2dtm111)*dy(w)+
		unmtm*Ru0*u2dtm111*(1-u2dtm111/Ku0)*w+
		unmtm*Cmalthus2Du0*u2dtm111*w);
//VF 2D u field 12
varf varfMatu2D12(v,w)=int2d(Th12)(tm*2*(Ru0/Ku0)*u2dk12*v*w-tm*Ru0*v*w)+
	int2d(Th12)(alpha*v*w+tm*D2DXu0*dx(v)*dx(w)+tm*D2DYu0*dy(v)*dy(w))+
	int1d(Th12,labE55)(nuu0*v*w)+
	int1d(Th12,labE4)(nuu0*v*w)+
	int1d(Th12,labE5)(nuu0*v*w)+
	int1d(Th12,labE56)(nuu1*v*w);

varf varfRhsu2D12(v,w)=
	 int2d(Th12)(
		alpha*u2dtm112*w+
		tm*(Ru0/Ku0)*u2dk12*u2dk12*w+
		(source2Du0)*w)+
	int2d(Th12)(
		-unmtm*D2DXu0*dx(u2dtm112)*dx(w)-unmtm*D2DYu0*dy(u2dtm112)*dy(w)+
		unmtm*Ru0*u2dtm112*(1-u2dtm112/Ku0)*w+
		unmtm*Cmalthus2Du0*u2dtm112*w);
//VF 2D u field 13
varf varfMatu2D13(v,w)=int2d(Th13)(tm*2*(Ru0/Ku0)*u2dk13*v*w-tm*Ru0*v*w)+
	int2d(Th13)(alpha*v*w+tm*D2DXu0*dx(v)*dx(w)+tm*D2DYu0*dy(v)*dy(w))+
	int1d(Th13,labE60)(nuu1*v*w)+
	int1d(Th13,labE59)(nuu1*v*w)+
	int1d(Th13,labE6)(nuu0*v*w);

varf varfRhsu2D13(v,w)=
	 int2d(Th13)(
		alpha*u2dtm113*w+
		tm*(Ru0/Ku0)*u2dk13*u2dk13*w+
		(source2Du0)*w)+
	int2d(Th13)(
		-unmtm*D2DXu0*dx(u2dtm113)*dx(w)-unmtm*D2DYu0*dy(u2dtm113)*dy(w)+
		unmtm*Ru0*u2dtm113*(1-u2dtm113/Ku0)*w+
		unmtm*Cmalthus2Du0*u2dtm113*w);
//VF 2D u field 14
varf varfMatu2D14(v,w)=int2d(Th14)(tm*2*(Ru0/Ku0)*u2dk14*v*w-tm*Ru0*v*w)+
	int2d(Th14)(alpha*v*w+tm*D2DXu0*dx(v)*dx(w)+tm*D2DYu0*dy(v)*dy(w))+
	int1d(Th14,labE61)(nuu1*v*w)+
	int1d(Th14,labE7)(nuu1*v*w)+
	int1d(Th14,labE8)(nuu1*v*w)+
	int1d(Th14,labE9)(nuu1*v*w)+
	int1d(Th14,labE10)(nuu1*v*w)+
	int1d(Th14,labE11)(nuu1*v*w)+
	int1d(Th14,labE12)(nuu1*v*w)+
	int1d(Th14,labE13)(nuu1*v*w)+
	int1d(Th14,labE63)(nuu1*v*w)+
	int1d(Th14,labE62)(nuu1*v*w)+
	int1d(Th14,labE60)(nuu1*v*w);

varf varfRhsu2D14(v,w)=
	 int2d(Th14)(
		alpha*u2dtm114*w+
		tm*(Ru0/Ku0)*u2dk14*u2dk14*w+
		(source2Du0)*w)+
	int2d(Th14)(
		-unmtm*D2DXu0*dx(u2dtm114)*dx(w)-unmtm*D2DYu0*dy(u2dtm114)*dy(w)+
		unmtm*Ru0*u2dtm114*(1-u2dtm114/Ku0)*w+
		unmtm*Cmalthus2Du0*u2dtm114*w);
//	end 2D  varf

//	begin 2D couplage varf

//	end 2D couplage varf

//	begin 1D ---> 2D  varf
varf varfMatu2D1D0s43(u,w)=-int1d(Th0,labE43)(muu1*u*w);
Maux=varfMatu2D1D0s43(Vh0,Vh0);
matrix uMMNn0s43=Maux(allLine0,zoi0s43);
varf varfMatu2D1D0s37(u,w)=-int1d(Th0,labE37)(muu1*u*w);
Maux=varfMatu2D1D0s37(Vh0,Vh0);
matrix uMMNn0s37=Maux(allLine0,zoi0s37);
varf varfMatu2D1D0s36(u,w)=-int1d(Th0,labE36)(muu1*u*w);
Maux=varfMatu2D1D0s36(Vh0,Vh0);
matrix uMMNn0s36=Maux(allLine0,zoi0s36);
varf varfMatu2D1D0s45(u,w)=-int1d(Th0,labE45)(muu1*u*w);
Maux=varfMatu2D1D0s45(Vh0,Vh0);
matrix uMMNn0s45=Maux(allLine0,zoi0s45);
varf varfMatu2D1D0s40(u,w)=-int1d(Th0,labE40)(muu1*u*w);
Maux=varfMatu2D1D0s40(Vh0,Vh0);
matrix uMMNn0s40=Maux(allLine0,zoi0s40);

varf varfMatu2D1D1s20(u,w)=-int1d(Th1,labE20)(muu0*u*w);
Maux=varfMatu2D1D1s20(Vh1,Vh1);
matrix uMMNn1s20=Maux(allLine1,zoi1s20);
varf varfMatu2D1D1s21(u,w)=-int1d(Th1,labE21)(muu0*u*w);
Maux=varfMatu2D1D1s21(Vh1,Vh1);
matrix uMMNn1s21=Maux(allLine1,zoi1s21);
varf varfMatu2D1D1s22(u,w)=-int1d(Th1,labE22)(muu0*u*w);
Maux=varfMatu2D1D1s22(Vh1,Vh1);
matrix uMMNn1s22=Maux(allLine1,zoi1s22);
varf varfMatu2D1D1s23(u,w)=-int1d(Th1,labE23)(muu0*u*w);
Maux=varfMatu2D1D1s23(Vh1,Vh1);
matrix uMMNn1s23=Maux(allLine1,zoi1s23);
varf varfMatu2D1D1s24(u,w)=-int1d(Th1,labE24)(muu0*u*w);
Maux=varfMatu2D1D1s24(Vh1,Vh1);
matrix uMMNn1s24=Maux(allLine1,zoi1s24);
varf varfMatu2D1D1s35(u,w)=-int1d(Th1,labE35)(muu1*u*w);
Maux=varfMatu2D1D1s35(Vh1,Vh1);
matrix uMMNn1s35=Maux(allLine1,zoi1s35);
varf varfMatu2D1D1s37(u,w)=-int1d(Th1,labE37)(muu1*u*w);
Maux=varfMatu2D1D1s37(Vh1,Vh1);
matrix uMMNn1s37=Maux(allLine1,zoi1s37);
varf varfMatu2D1D1s38(u,w)=-int1d(Th1,labE38)(muu1*u*w);
Maux=varfMatu2D1D1s38(Vh1,Vh1);
matrix uMMNn1s38=Maux(allLine1,zoi1s38);
varf varfMatu2D1D1s19(u,w)=-int1d(Th1,labE19)(muu0*u*w);
Maux=varfMatu2D1D1s19(Vh1,Vh1);
matrix uMMNn1s19=Maux(allLine1,zoi1s19);

varf varfMatu2D1D2s14(u,w)=-int1d(Th2,labE14)(muu0*u*w);
Maux=varfMatu2D1D2s14(Vh2,Vh2);
matrix uMMNn2s14=Maux(allLine2,zoi2s14);
varf varfMatu2D1D2s15(u,w)=-int1d(Th2,labE15)(muu0*u*w);
Maux=varfMatu2D1D2s15(Vh2,Vh2);
matrix uMMNn2s15=Maux(allLine2,zoi2s15);
varf varfMatu2D1D2s16(u,w)=-int1d(Th2,labE16)(muu0*u*w);
Maux=varfMatu2D1D2s16(Vh2,Vh2);
matrix uMMNn2s16=Maux(allLine2,zoi2s16);
varf varfMatu2D1D2s17(u,w)=-int1d(Th2,labE17)(muu0*u*w);
Maux=varfMatu2D1D2s17(Vh2,Vh2);
matrix uMMNn2s17=Maux(allLine2,zoi2s17);
varf varfMatu2D1D2s18(u,w)=-int1d(Th2,labE18)(muu0*u*w);
Maux=varfMatu2D1D2s18(Vh2,Vh2);
matrix uMMNn2s18=Maux(allLine2,zoi2s18);
varf varfMatu2D1D2s39(u,w)=-int1d(Th2,labE39)(muu1*u*w);
Maux=varfMatu2D1D2s39(Vh2,Vh2);
matrix uMMNn2s39=Maux(allLine2,zoi2s39);
varf varfMatu2D1D2s40(u,w)=-int1d(Th2,labE40)(muu1*u*w);
Maux=varfMatu2D1D2s40(Vh2,Vh2);
matrix uMMNn2s40=Maux(allLine2,zoi2s40);
varf varfMatu2D1D2s58(u,w)=-int1d(Th2,labE58)(muu1*u*w);
Maux=varfMatu2D1D2s58(Vh2,Vh2);
matrix uMMNn2s58=Maux(allLine2,zoi2s58);
varf varfMatu2D1D2s57(u,w)=-int1d(Th2,labE57)(muu1*u*w);
Maux=varfMatu2D1D2s57(Vh2,Vh2);
matrix uMMNn2s57=Maux(allLine2,zoi2s57);
varf varfMatu2D1D2s62(u,w)=-int1d(Th2,labE62)(muu1*u*w);
Maux=varfMatu2D1D2s62(Vh2,Vh2);
matrix uMMNn2s62=Maux(allLine2,zoi2s62);
varf varfMatu2D1D2s63(u,w)=-int1d(Th2,labE63)(muu1*u*w);
Maux=varfMatu2D1D2s63(Vh2,Vh2);
matrix uMMNn2s63=Maux(allLine2,zoi2s63);

varf varfMatu2D1D3s43(u,w)=-int1d(Th3,labE43)(muu1*u*w);
Maux=varfMatu2D1D3s43(Vh3,Vh3);
matrix uMMNn3s43=Maux(allLine3,zoi3s43);
varf varfMatu2D1D3s39(u,w)=-int1d(Th3,labE39)(muu1*u*w);
Maux=varfMatu2D1D3s39(Vh3,Vh3);
matrix uMMNn3s39=Maux(allLine3,zoi3s39);
varf varfMatu2D1D3s38(u,w)=-int1d(Th3,labE38)(muu1*u*w);
Maux=varfMatu2D1D3s38(Vh3,Vh3);
matrix uMMNn3s38=Maux(allLine3,zoi3s38);

varf varfMatu2D1D4s44(u,w)=-int1d(Th4,labE44)(muu1*u*w);
Maux=varfMatu2D1D4s44(Vh4,Vh4);
matrix uMMNn4s44=Maux(allLine4,zoi4s44);
varf varfMatu2D1D4s36(u,w)=-int1d(Th4,labE36)(muu1*u*w);
Maux=varfMatu2D1D4s36(Vh4,Vh4);
matrix uMMNn4s36=Maux(allLine4,zoi4s36);
varf varfMatu2D1D4s35(u,w)=-int1d(Th4,labE35)(muu1*u*w);
Maux=varfMatu2D1D4s35(Vh4,Vh4);
matrix uMMNn4s35=Maux(allLine4,zoi4s35);
varf varfMatu2D1D4s25(u,w)=-int1d(Th4,labE25)(muu1*u*w);
Maux=varfMatu2D1D4s25(Vh4,Vh4);
matrix uMMNn4s25=Maux(allLine4,zoi4s25);
varf varfMatu2D1D4s26(u,w)=-int1d(Th4,labE26)(muu0*u*w);
Maux=varfMatu2D1D4s26(Vh4,Vh4);
matrix uMMNn4s26=Maux(allLine4,zoi4s26);
varf varfMatu2D1D4s27(u,w)=-int1d(Th4,labE27)(muu0*u*w);
Maux=varfMatu2D1D4s27(Vh4,Vh4);
matrix uMMNn4s27=Maux(allLine4,zoi4s27);
varf varfMatu2D1D4s28(u,w)=-int1d(Th4,labE28)(muu0*u*w);
Maux=varfMatu2D1D4s28(Vh4,Vh4);
matrix uMMNn4s28=Maux(allLine4,zoi4s28);

varf varfMatu2D1D5s42(u,w)=-int1d(Th5,labE42)(muu1*u*w);
Maux=varfMatu2D1D5s42(Vh5,Vh5);
matrix uMMNn5s42=Maux(allLine5,zoi5s42);
varf varfMatu2D1D5s41(u,w)=-int1d(Th5,labE41)(muu1*u*w);
Maux=varfMatu2D1D5s41(Vh5,Vh5);
matrix uMMNn5s41=Maux(allLine5,zoi5s41);
varf varfMatu2D1D5s46(u,w)=-int1d(Th5,labE46)(muu1*u*w);
Maux=varfMatu2D1D5s46(Vh5,Vh5);
matrix uMMNn5s46=Maux(allLine5,zoi5s46);
varf varfMatu2D1D5s58(u,w)=-int1d(Th5,labE58)(muu1*u*w);
Maux=varfMatu2D1D5s58(Vh5,Vh5);
matrix uMMNn5s58=Maux(allLine5,zoi5s58);
varf varfMatu2D1D5s45(u,w)=-int1d(Th5,labE45)(muu1*u*w);
Maux=varfMatu2D1D5s45(Vh5,Vh5);
matrix uMMNn5s45=Maux(allLine5,zoi5s45);

varf varfMatu2D1D6s32(u,w)=-int1d(Th6,labE32)(muu1*u*w);
Maux=varfMatu2D1D6s32(Vh6,Vh6);
matrix uMMNn6s32=Maux(allLine6,zoi6s32);
varf varfMatu2D1D6s48(u,w)=-int1d(Th6,labE48)(muu1*u*w);
Maux=varfMatu2D1D6s48(Vh6,Vh6);
matrix uMMNn6s48=Maux(allLine6,zoi6s48);
varf varfMatu2D1D6s47(u,w)=-int1d(Th6,labE47)(muu1*u*w);
Maux=varfMatu2D1D6s47(Vh6,Vh6);
matrix uMMNn6s47=Maux(allLine6,zoi6s47);
varf varfMatu2D1D6s50(u,w)=-int1d(Th6,labE50)(muu1*u*w);
Maux=varfMatu2D1D6s50(Vh6,Vh6);
matrix uMMNn6s50=Maux(allLine6,zoi6s50);
varf varfMatu2D1D6s31(u,w)=-int1d(Th6,labE31)(muu1*u*w);
Maux=varfMatu2D1D6s31(Vh6,Vh6);
matrix uMMNn6s31=Maux(allLine6,zoi6s31);

varf varfMatu2D1D7s42(u,w)=-int1d(Th7,labE42)(muu1*u*w);
Maux=varfMatu2D1D7s42(Vh7,Vh7);
matrix uMMNn7s42=Maux(allLine7,zoi7s42);
varf varfMatu2D1D7s44(u,w)=-int1d(Th7,labE44)(muu1*u*w);
Maux=varfMatu2D1D7s44(Vh7,Vh7);
matrix uMMNn7s44=Maux(allLine7,zoi7s44);
varf varfMatu2D1D7s29(u,w)=-int1d(Th7,labE29)(muu0*u*w);
Maux=varfMatu2D1D7s29(Vh7,Vh7);
matrix uMMNn7s29=Maux(allLine7,zoi7s29);
varf varfMatu2D1D7s30(u,w)=-int1d(Th7,labE30)(muu0*u*w);
Maux=varfMatu2D1D7s30(Vh7,Vh7);
matrix uMMNn7s30=Maux(allLine7,zoi7s30);
varf varfMatu2D1D7s50(u,w)=-int1d(Th7,labE50)(muu1*u*w);
Maux=varfMatu2D1D7s50(Vh7,Vh7);
matrix uMMNn7s50=Maux(allLine7,zoi7s50);

varf varfMatu2D1D8s47(u,w)=-int1d(Th8,labE47)(muu1*u*w);
Maux=varfMatu2D1D8s47(Vh8,Vh8);
matrix uMMNn8s47=Maux(allLine8,zoi8s47);
varf varfMatu2D1D8s52(u,w)=-int1d(Th8,labE52)(muu1*u*w);
Maux=varfMatu2D1D8s52(Vh8,Vh8);
matrix uMMNn8s52=Maux(allLine8,zoi8s52);
varf varfMatu2D1D8s51(u,w)=-int1d(Th8,labE51)(muu1*u*w);
Maux=varfMatu2D1D8s51(Vh8,Vh8);
matrix uMMNn8s51=Maux(allLine8,zoi8s51);
varf varfMatu2D1D8s41(u,w)=-int1d(Th8,labE41)(muu1*u*w);
Maux=varfMatu2D1D8s41(Vh8,Vh8);
matrix uMMNn8s41=Maux(allLine8,zoi8s41);

varf varfMatu2D1D9s49(u,w)=-int1d(Th9,labE49)(muu0*u*w);
Maux=varfMatu2D1D9s49(Vh9,Vh9);
matrix uMMNn9s49=Maux(allLine9,zoi9s49);
varf varfMatu2D1D9s33(u,w)=-int1d(Th9,labE33)(muu0*u*w);
Maux=varfMatu2D1D9s33(Vh9,Vh9);
matrix uMMNn9s33=Maux(allLine9,zoi9s33);
varf varfMatu2D1D9s34(u,w)=-int1d(Th9,labE34)(muu0*u*w);
Maux=varfMatu2D1D9s34(Vh9,Vh9);
matrix uMMNn9s34=Maux(allLine9,zoi9s34);
varf varfMatu2D1D9s0(u,w)=-int1d(Th9,labE0)(muu0*u*w);
Maux=varfMatu2D1D9s0(Vh9,Vh9);
matrix uMMNn9s0=Maux(allLine9,zoi9s0);
varf varfMatu2D1D9s53(u,w)=-int1d(Th9,labE53)(muu1*u*w);
Maux=varfMatu2D1D9s53(Vh9,Vh9);
matrix uMMNn9s53=Maux(allLine9,zoi9s53);
varf varfMatu2D1D9s52(u,w)=-int1d(Th9,labE52)(muu1*u*w);
Maux=varfMatu2D1D9s52(Vh9,Vh9);
matrix uMMNn9s52=Maux(allLine9,zoi9s52);
varf varfMatu2D1D9s48(u,w)=-int1d(Th9,labE48)(muu1*u*w);
Maux=varfMatu2D1D9s48(Vh9,Vh9);
matrix uMMNn9s48=Maux(allLine9,zoi9s48);

varf varfMatu2D1D10s51(u,w)=-int1d(Th10,labE51)(muu1*u*w);
Maux=varfMatu2D1D10s51(Vh10,Vh10);
matrix uMMNn10s51=Maux(allLine10,zoi10s51);
varf varfMatu2D1D10s53(u,w)=-int1d(Th10,labE53)(muu1*u*w);
Maux=varfMatu2D1D10s53(Vh10,Vh10);
matrix uMMNn10s53=Maux(allLine10,zoi10s53);
varf varfMatu2D1D10s1(u,w)=-int1d(Th10,labE1)(muu0*u*w);
Maux=varfMatu2D1D10s1(Vh10,Vh10);
matrix uMMNn10s1=Maux(allLine10,zoi10s1);
varf varfMatu2D1D10s2(u,w)=-int1d(Th10,labE2)(muu0*u*w);
Maux=varfMatu2D1D10s2(Vh10,Vh10);
matrix uMMNn10s2=Maux(allLine10,zoi10s2);
varf varfMatu2D1D10s54(u,w)=-int1d(Th10,labE54)(muu1*u*w);
Maux=varfMatu2D1D10s54(Vh10,Vh10);
matrix uMMNn10s54=Maux(allLine10,zoi10s54);

varf varfMatu2D1D11s54(u,w)=-int1d(Th11,labE54)(muu1*u*w);
Maux=varfMatu2D1D11s54(Vh11,Vh11);
matrix uMMNn11s54=Maux(allLine11,zoi11s54);
varf varfMatu2D1D11s3(u,w)=-int1d(Th11,labE3)(muu1*u*w);
Maux=varfMatu2D1D11s3(Vh11,Vh11);
matrix uMMNn11s3=Maux(allLine11,zoi11s3);
varf varfMatu2D1D11s56(u,w)=-int1d(Th11,labE56)(muu1*u*w);
Maux=varfMatu2D1D11s56(Vh11,Vh11);
matrix uMMNn11s56=Maux(allLine11,zoi11s56);
varf varfMatu2D1D11s59(u,w)=-int1d(Th11,labE59)(muu1*u*w);
Maux=varfMatu2D1D11s59(Vh11,Vh11);
matrix uMMNn11s59=Maux(allLine11,zoi11s59);
varf varfMatu2D1D11s57(u,w)=-int1d(Th11,labE57)(muu1*u*w);
Maux=varfMatu2D1D11s57(Vh11,Vh11);
matrix uMMNn11s57=Maux(allLine11,zoi11s57);
varf varfMatu2D1D11s46(u,w)=-int1d(Th11,labE46)(muu1*u*w);
Maux=varfMatu2D1D11s46(Vh11,Vh11);
matrix uMMNn11s46=Maux(allLine11,zoi11s46);

varf varfMatu2D1D12s55(u,w)=-int1d(Th12,labE55)(muu0*u*w);
Maux=varfMatu2D1D12s55(Vh12,Vh12);
matrix uMMNn12s55=Maux(allLine12,zoi12s55);
varf varfMatu2D1D12s4(u,w)=-int1d(Th12,labE4)(muu0*u*w);
Maux=varfMatu2D1D12s4(Vh12,Vh12);
matrix uMMNn12s4=Maux(allLine12,zoi12s4);
varf varfMatu2D1D12s5(u,w)=-int1d(Th12,labE5)(muu0*u*w);
Maux=varfMatu2D1D12s5(Vh12,Vh12);
matrix uMMNn12s5=Maux(allLine12,zoi12s5);
varf varfMatu2D1D12s56(u,w)=-int1d(Th12,labE56)(muu1*u*w);
Maux=varfMatu2D1D12s56(Vh12,Vh12);
matrix uMMNn12s56=Maux(allLine12,zoi12s56);

varf varfMatu2D1D13s60(u,w)=-int1d(Th13,labE60)(muu1*u*w);
Maux=varfMatu2D1D13s60(Vh13,Vh13);
matrix uMMNn13s60=Maux(allLine13,zoi13s60);
varf varfMatu2D1D13s59(u,w)=-int1d(Th13,labE59)(muu1*u*w);
Maux=varfMatu2D1D13s59(Vh13,Vh13);
matrix uMMNn13s59=Maux(allLine13,zoi13s59);
varf varfMatu2D1D13s6(u,w)=-int1d(Th13,labE6)(muu0*u*w);
Maux=varfMatu2D1D13s6(Vh13,Vh13);
matrix uMMNn13s6=Maux(allLine13,zoi13s6);

varf varfMatu2D1D14s61(u,w)=-int1d(Th14,labE61)(muu1*u*w);
Maux=varfMatu2D1D14s61(Vh14,Vh14);
matrix uMMNn14s61=Maux(allLine14,zoi14s61);
varf varfMatu2D1D14s7(u,w)=-int1d(Th14,labE7)(muu1*u*w);
Maux=varfMatu2D1D14s7(Vh14,Vh14);
matrix uMMNn14s7=Maux(allLine14,zoi14s7);
varf varfMatu2D1D14s8(u,w)=-int1d(Th14,labE8)(muu1*u*w);
Maux=varfMatu2D1D14s8(Vh14,Vh14);
matrix uMMNn14s8=Maux(allLine14,zoi14s8);
varf varfMatu2D1D14s9(u,w)=-int1d(Th14,labE9)(muu1*u*w);
Maux=varfMatu2D1D14s9(Vh14,Vh14);
matrix uMMNn14s9=Maux(allLine14,zoi14s9);
varf varfMatu2D1D14s10(u,w)=-int1d(Th14,labE10)(muu1*u*w);
Maux=varfMatu2D1D14s10(Vh14,Vh14);
matrix uMMNn14s10=Maux(allLine14,zoi14s10);
varf varfMatu2D1D14s11(u,w)=-int1d(Th14,labE11)(muu1*u*w);
Maux=varfMatu2D1D14s11(Vh14,Vh14);
matrix uMMNn14s11=Maux(allLine14,zoi14s11);
varf varfMatu2D1D14s12(u,w)=-int1d(Th14,labE12)(muu1*u*w);
Maux=varfMatu2D1D14s12(Vh14,Vh14);
matrix uMMNn14s12=Maux(allLine14,zoi14s12);
varf varfMatu2D1D14s13(u,w)=-int1d(Th14,labE13)(muu1*u*w);
Maux=varfMatu2D1D14s13(Vh14,Vh14);
matrix uMMNn14s13=Maux(allLine14,zoi14s13);
varf varfMatu2D1D14s63(u,w)=-int1d(Th14,labE63)(muu1*u*w);
Maux=varfMatu2D1D14s63(Vh14,Vh14);
matrix uMMNn14s63=Maux(allLine14,zoi14s63);
varf varfMatu2D1D14s62(u,w)=-int1d(Th14,labE62)(muu1*u*w);
Maux=varfMatu2D1D14s62(Vh14,Vh14);
matrix uMMNn14s62=Maux(allLine14,zoi14s62);
varf varfMatu2D1D14s60(u,w)=-int1d(Th14,labE60)(muu1*u*w);
Maux=varfMatu2D1D14s60(Vh14,Vh14);
matrix uMMNn14s60=Maux(allLine14,zoi14s60);

//	end 1D ---> 2D  varf


//END VARFS
