# Supplementary material for: Modelling Population Dynamics in Realistic Landscapes with Linear Elements: A Mechanistic-Statistical Reaction-Diffusion Approach
Source: PLoS One. 2016 Mar 17;11(3):e0151217. doi: 10.1371/journal.pone.0151217 (PMC4795701; doi:10.1371/journal.pone.0151217)
Supplement: S1 File — The Freefem++ programs build sparse matrices corresponding to the variational formulations of the 1D and 2D reaction-diffusion equations and to the interactions between all of the 2D and 1D domains. The second step consists in assembling these elementary matrices into a sparse block matrix which is used in the Newton-Raphson algorithm. The programs (ZIP) are listed below: simul.edp is the main program; buildMatGen.edp builds the sparce block matrix; defDofsGen.edp defines the degree of freedom of each domains; defGeomGen.edp builds the meshes from the geometry; defICGen.edp contains the initial conditions; defVarfGen.edp contains the variational formulations; defMatGen.edp gets index of degree of freedom shared between consecutive edges; defParamsGen.edp declares the parameters of the model; inputParam.edp contains the parameter values; myMacro.edp contains a macro to compute the likelihood; postTraitement.edp computes the likelihood of the current state; postTraitementEnd.edp computes the likelihood of the simulation; postTraitementInit.edp initializes the likelihood; postTraitementLoad.edp loads the meshes used for the likelihood computation; timeSteppingGen.edp does the implicit time step; mat1D2Duseful.edp contains some macro to build the elementary blocks from the variational formulation; geomMacro.edp contains a macro getting the boundary degrees of freedom located on a edge; resizeCSR.cpp is a C++ program which modifies the sparse block matrix to implement the boundary conditions between 1D edges. (ZIP) [file pone.0151217.s006.zip › SRC/genBuildWires.edp]

pyWire<<"RLine=0.1"<<endl
pyWire<<"GLine=0.1"<<endl
pyWire<<"BLine=0.1"<<endl
pyWire<<"widthLine=2.5"<<endl
curPt=0
nAux=n1Ddofs0s43+n1Ddofs0s37+n1Ddofs0s36+n1Ddofs0s45+n1Ddofs0s40
pyWire<<"points0 = vtk.vtkPoints()"<<endl
pyWire<<"points0.SetNumberOfPoints("<<nAux<<")"<<endl
pyWire<<"lines0 = vtk.vtkCellArray()"<<endl
pyWire<<"lines0.InsertNextCell("<<nAux+1<<")"<<endl
cout<<"call with edge 43 "
actorWire(u2d0,pu1d0s43,pu1dtm10s43,n1Ddofs0s43,zoi0s43,0,-1)
cout<<"call with edge 37 "
actorWire(u2d0,pu1d0s37,pu1dtm10s37,n1Ddofs0s37,zoi0s37,0,1)
cout<<"call with edge 36 "
actorWire(u2d0,pu1d0s36,pu1dtm10s36,n1Ddofs0s36,zoi0s36,0,1)
cout<<"call with edge 45 "
actorWire(u2d0,pu1d0s45,pu1dtm10s45,n1Ddofs0s45,zoi0s45,0,1)
cout<<"call with edge 40 "
actorWire(u2d0,pu1d0s40,pu1dtm10s40,n1Ddofs0s40,zoi0s40,0,1)
pyWire<<"lines0.InsertCellPoint(0)	<<endl; pyWire<<polygon0 = vtk.vtkPolyData()"<<endl
pyWire<<"polygon0.SetPoints(points0)"<<endl
pyWire<<"polygon0.SetLines(lines0)"<<endl
pyWire<<"polygonMapper0 = vtk.vtkPolyDataMapper()"<<endl
pyWire<<"if vtk.VTK_MAJOR_VERSION <= 5:"<<endl
pyWire<<"\tpolygonMapper0.SetInputConnection(polygon0.GetProducerPort())"<<endl
pyWire<<"else:"<<endl
pyWire<<"\tpolygonMapper0.SetInputData(polygon0)"<<endl
pyWire<<"\tpolygonMapper0.Update()"<<endl
pyWire<<"polygonActor0 = vtk.vtkActor()"<<endl
pyWire<<"polygonActor0.SetMapper(polygonMapper0)"<<endl
pyWire<<"polygonActor0.GetProperty().SetColor(RLine,GLine,BLine)"<<endl
pyWire<<"polygonActor0.GetProperty().SetLineWidth(widthLine)"<<endl
curPt=0
nAux=n1Ddofs1s20+n1Ddofs1s21+n1Ddofs1s22+n1Ddofs1s23+n1Ddofs1s24+n1Ddofs1s35+n1Ddofs1s37+n1Ddofs1s38+n1Ddofs1s19
pyWire<<"points1 = vtk.vtkPoints()"<<endl
pyWire<<"points1.SetNumberOfPoints("<<nAux<<")"<<endl
pyWire<<"lines1 = vtk.vtkCellArray()"<<endl
pyWire<<"lines1.InsertNextCell("<<nAux+1<<")"<<endl
cout<<"call with edge 20 "
actorWire(u2d1,pu1d1s20,pu1dtm11s20,n1Ddofs1s20,zoi1s20,1,1)
cout<<"call with edge 21 "
actorWire(u2d1,pu1d1s21,pu1dtm11s21,n1Ddofs1s21,zoi1s21,1,1)
cout<<"call with edge 22 "
actorWire(u2d1,pu1d1s22,pu1dtm11s22,n1Ddofs1s22,zoi1s22,1,1)
cout<<"call with edge 23 "
actorWire(u2d1,pu1d1s23,pu1dtm11s23,n1Ddofs1s23,zoi1s23,1,1)
cout<<"call with edge 24 "
actorWire(u2d1,pu1d1s24,pu1dtm11s24,n1Ddofs1s24,zoi1s24,1,1)
cout<<"call with edge 35 "
actorWire(u2d1,pu1d1s35,pu1dtm11s35,n1Ddofs1s35,zoi1s35,1,1)
cout<<"call with edge 37 "
actorWire(u2d1,pu1d1s37,pu1dtm11s37,n1Ddofs1s37,zoi1s37,1,-1)
cout<<"call with edge 38 "
actorWire(u2d1,pu1d1s38,pu1dtm11s38,n1Ddofs1s38,zoi1s38,1,-1)
cout<<"call with edge 19 "
actorWire(u2d1,pu1d1s19,pu1dtm11s19,n1Ddofs1s19,zoi1s19,1,1)
pyWire<<"lines1.InsertCellPoint(0)	<<endl; pyWire<<polygon1 = vtk.vtkPolyData()"<<endl
pyWire<<"polygon1.SetPoints(points1)"<<endl
pyWire<<"polygon1.SetLines(lines1)"<<endl
pyWire<<"polygonMapper1 = vtk.vtkPolyDataMapper()"<<endl
pyWire<<"if vtk.VTK_MAJOR_VERSION <= 5:"<<endl
pyWire<<"\tpolygonMapper1.SetInputConnection(polygon1.GetProducerPort())"<<endl
pyWire<<"else:"<<endl
pyWire<<"\tpolygonMapper1.SetInputData(polygon1)"<<endl
pyWire<<"\tpolygonMapper1.Update()"<<endl
pyWire<<"polygonActor1 = vtk.vtkActor()"<<endl
pyWire<<"polygonActor1.SetMapper(polygonMapper1)"<<endl
pyWire<<"polygonActor1.GetProperty().SetColor(RLine,GLine,BLine)"<<endl
pyWire<<"polygonActor1.GetProperty().SetLineWidth(widthLine)"<<endl
curPt=0
nAux=n1Ddofs2s14+n1Ddofs2s15+n1Ddofs2s16+n1Ddofs2s17+n1Ddofs2s18+n1Ddofs2s39+n1Ddofs2s40+n1Ddofs2s58+n1Ddofs2s57+n1Ddofs2s62+n1Ddofs2s63
pyWire<<"points2 = vtk.vtkPoints()"<<endl
pyWire<<"points2.SetNumberOfPoints("<<nAux<<")"<<endl
pyWire<<"lines2 = vtk.vtkCellArray()"<<endl
pyWire<<"lines2.InsertNextCell("<<nAux+1<<")"<<endl
cout<<"call with edge 14 "
actorWire(u2d2,pu1d2s14,pu1dtm12s14,n1Ddofs2s14,zoi2s14,2,1)
cout<<"call with edge 15 "
actorWire(u2d2,pu1d2s15,pu1dtm12s15,n1Ddofs2s15,zoi2s15,2,1)
cout<<"call with edge 16 "
actorWire(u2d2,pu1d2s16,pu1dtm12s16,n1Ddofs2s16,zoi2s16,2,1)
cout<<"call with edge 17 "
actorWire(u2d2,pu1d2s17,pu1dtm12s17,n1Ddofs2s17,zoi2s17,2,1)
cout<<"call with edge 18 "
actorWire(u2d2,pu1d2s18,pu1dtm12s18,n1Ddofs2s18,zoi2s18,2,1)
cout<<"call with edge 39 "
actorWire(u2d2,pu1d2s39,pu1dtm12s39,n1Ddofs2s39,zoi2s39,2,-1)
cout<<"call with edge 40 "
actorWire(u2d2,pu1d2s40,pu1dtm12s40,n1Ddofs2s40,zoi2s40,2,-1)
cout<<"call with edge 58 "
actorWire(u2d2,pu1d2s58,pu1dtm12s58,n1Ddofs2s58,zoi2s58,2,-1)
cout<<"call with edge 57 "
actorWire(u2d2,pu1d2s57,pu1dtm12s57,n1Ddofs2s57,zoi2s57,2,1)
cout<<"call with edge 62 "
actorWire(u2d2,pu1d2s62,pu1dtm12s62,n1Ddofs2s62,zoi2s62,2,1)
cout<<"call with edge 63 "
actorWire(u2d2,pu1d2s63,pu1dtm12s63,n1Ddofs2s63,zoi2s63,2,1)
pyWire<<"lines2.InsertCellPoint(0)	<<endl; pyWire<<polygon2 = vtk.vtkPolyData()"<<endl
pyWire<<"polygon2.SetPoints(points2)"<<endl
pyWire<<"polygon2.SetLines(lines2)"<<endl
pyWire<<"polygonMapper2 = vtk.vtkPolyDataMapper()"<<endl
pyWire<<"if vtk.VTK_MAJOR_VERSION <= 5:"<<endl
pyWire<<"\tpolygonMapper2.SetInputConnection(polygon2.GetProducerPort())"<<endl
pyWire<<"else:"<<endl
pyWire<<"\tpolygonMapper2.SetInputData(polygon2)"<<endl
pyWire<<"\tpolygonMapper2.Update()"<<endl
pyWire<<"polygonActor2 = vtk.vtkActor()"<<endl
pyWire<<"polygonActor2.SetMapper(polygonMapper2)"<<endl
pyWire<<"polygonActor2.GetProperty().SetColor(RLine,GLine,BLine)"<<endl
pyWire<<"polygonActor2.GetProperty().SetLineWidth(widthLine)"<<endl
curPt=0
nAux=n1Ddofs3s43+n1Ddofs3s39+n1Ddofs3s38
pyWire<<"points3 = vtk.vtkPoints()"<<endl
pyWire<<"points3.SetNumberOfPoints("<<nAux<<")"<<endl
pyWire<<"lines3 = vtk.vtkCellArray()"<<endl
pyWire<<"lines3.InsertNextCell("<<nAux+1<<")"<<endl
cout<<"call with edge 43 "
actorWire(u2d3,pu1d3s43,pu1dtm13s43,n1Ddofs3s43,zoi3s43,3,1)
cout<<"call with edge 39 "
actorWire(u2d3,pu1d3s39,pu1dtm13s39,n1Ddofs3s39,zoi3s39,3,1)
cout<<"call with edge 38 "
actorWire(u2d3,pu1d3s38,pu1dtm13s38,n1Ddofs3s38,zoi3s38,3,1)
pyWire<<"lines3.InsertCellPoint(0)	<<endl; pyWire<<polygon3 = vtk.vtkPolyData()"<<endl
pyWire<<"polygon3.SetPoints(points3)"<<endl
pyWire<<"polygon3.SetLines(lines3)"<<endl
pyWire<<"polygonMapper3 = vtk.vtkPolyDataMapper()"<<endl
pyWire<<"if vtk.VTK_MAJOR_VERSION <= 5:"<<endl
pyWire<<"\tpolygonMapper3.SetInputConnection(polygon3.GetProducerPort())"<<endl
pyWire<<"else:"<<endl
pyWire<<"\tpolygonMapper3.SetInputData(polygon3)"<<endl
pyWire<<"\tpolygonMapper3.Update()"<<endl
pyWire<<"polygonActor3 = vtk.vtkActor()"<<endl
pyWire<<"polygonActor3.SetMapper(polygonMapper3)"<<endl
pyWire<<"polygonActor3.GetProperty().SetColor(RLine,GLine,BLine)"<<endl
pyWire<<"polygonActor3.GetProperty().SetLineWidth(widthLine)"<<endl
curPt=0
nAux=n1Ddofs4s44+n1Ddofs4s36+n1Ddofs4s35+n1Ddofs4s25+n1Ddofs4s26+n1Ddofs4s27+n1Ddofs4s28
pyWire<<"points4 = vtk.vtkPoints()"<<endl
pyWire<<"points4.SetNumberOfPoints("<<nAux<<")"<<endl
pyWire<<"lines4 = vtk.vtkCellArray()"<<endl
pyWire<<"lines4.InsertNextCell("<<nAux+1<<")"<<endl
cout<<"call with edge 44 "
actorWire(u2d4,pu1d4s44,pu1dtm14s44,n1Ddofs4s44,zoi4s44,4,-1)
cout<<"call with edge 36 "
actorWire(u2d4,pu1d4s36,pu1dtm14s36,n1Ddofs4s36,zoi4s36,4,-1)
cout<<"call with edge 35 "
actorWire(u2d4,pu1d4s35,pu1dtm14s35,n1Ddofs4s35,zoi4s35,4,-1)
cout<<"call with edge 25 "
actorWire(u2d4,pu1d4s25,pu1dtm14s25,n1Ddofs4s25,zoi4s25,4,1)
cout<<"call with edge 26 "
actorWire(u2d4,pu1d4s26,pu1dtm14s26,n1Ddofs4s26,zoi4s26,4,1)
cout<<"call with edge 27 "
actorWire(u2d4,pu1d4s27,pu1dtm14s27,n1Ddofs4s27,zoi4s27,4,1)
cout<<"call with edge 28 "
actorWire(u2d4,pu1d4s28,pu1dtm14s28,n1Ddofs4s28,zoi4s28,4,1)
pyWire<<"lines4.InsertCellPoint(0)	<<endl; pyWire<<polygon4 = vtk.vtkPolyData()"<<endl
pyWire<<"polygon4.SetPoints(points4)"<<endl
pyWire<<"polygon4.SetLines(lines4)"<<endl
pyWire<<"polygonMapper4 = vtk.vtkPolyDataMapper()"<<endl
pyWire<<"if vtk.VTK_MAJOR_VERSION <= 5:"<<endl
pyWire<<"\tpolygonMapper4.SetInputConnection(polygon4.GetProducerPort())"<<endl
pyWire<<"else:"<<endl
pyWire<<"\tpolygonMapper4.SetInputData(polygon4)"<<endl
pyWire<<"\tpolygonMapper4.Update()"<<endl
pyWire<<"polygonActor4 = vtk.vtkActor()"<<endl
pyWire<<"polygonActor4.SetMapper(polygonMapper4)"<<endl
pyWire<<"polygonActor4.GetProperty().SetColor(RLine,GLine,BLine)"<<endl
pyWire<<"polygonActor4.GetProperty().SetLineWidth(widthLine)"<<endl
curPt=0
nAux=n1Ddofs5s42+n1Ddofs5s41+n1Ddofs5s46+n1Ddofs5s58+n1Ddofs5s45
pyWire<<"points5 = vtk.vtkPoints()"<<endl
pyWire<<"points5.SetNumberOfPoints("<<nAux<<")"<<endl
pyWire<<"lines5 = vtk.vtkCellArray()"<<endl
pyWire<<"lines5.InsertNextCell("<<nAux+1<<")"<<endl
cout<<"call with edge 42 "
actorWire(u2d5,pu1d5s42,pu1dtm15s42,n1Ddofs5s42,zoi5s42,5,1)
cout<<"call with edge 41 "
actorWire(u2d5,pu1d5s41,pu1dtm15s41,n1Ddofs5s41,zoi5s41,5,1)
cout<<"call with edge 46 "
actorWire(u2d5,pu1d5s46,pu1dtm15s46,n1Ddofs5s46,zoi5s46,5,1)
cout<<"call with edge 58 "
actorWire(u2d5,pu1d5s58,pu1dtm15s58,n1Ddofs5s58,zoi5s58,5,1)
cout<<"call with edge 45 "
actorWire(u2d5,pu1d5s45,pu1dtm15s45,n1Ddofs5s45,zoi5s45,5,-1)
pyWire<<"lines5.InsertCellPoint(0)	<<endl; pyWire<<polygon5 = vtk.vtkPolyData()"<<endl
pyWire<<"polygon5.SetPoints(points5)"<<endl
pyWire<<"polygon5.SetLines(lines5)"<<endl
pyWire<<"polygonMapper5 = vtk.vtkPolyDataMapper()"<<endl
pyWire<<"if vtk.VTK_MAJOR_VERSION <= 5:"<<endl
pyWire<<"\tpolygonMapper5.SetInputConnection(polygon5.GetProducerPort())"<<endl
pyWire<<"else:"<<endl
pyWire<<"\tpolygonMapper5.SetInputData(polygon5)"<<endl
pyWire<<"\tpolygonMapper5.Update()"<<endl
pyWire<<"polygonActor5 = vtk.vtkActor()"<<endl
pyWire<<"polygonActor5.SetMapper(polygonMapper5)"<<endl
pyWire<<"polygonActor5.GetProperty().SetColor(RLine,GLine,BLine)"<<endl
pyWire<<"polygonActor5.GetProperty().SetLineWidth(widthLine)"<<endl
curPt=0
nAux=n1Ddofs6s32+n1Ddofs6s48+n1Ddofs6s47+n1Ddofs6s50+n1Ddofs6s31
pyWire<<"points6 = vtk.vtkPoints()"<<endl
pyWire<<"points6.SetNumberOfPoints("<<nAux<<")"<<endl
pyWire<<"lines6 = vtk.vtkCellArray()"<<endl
pyWire<<"lines6.InsertNextCell("<<nAux+1<<")"<<endl
cout<<"call with edge 32 "
actorWire(u2d6,pu1d6s32,pu1dtm16s32,n1Ddofs6s32,zoi6s32,6,1)
cout<<"call with edge 48 "
actorWire(u2d6,pu1d6s48,pu1dtm16s48,n1Ddofs6s48,zoi6s48,6,-1)
cout<<"call with edge 47 "
actorWire(u2d6,pu1d6s47,pu1dtm16s47,n1Ddofs6s47,zoi6s47,6,-1)
cout<<"call with edge 50 "
actorWire(u2d6,pu1d6s50,pu1dtm16s50,n1Ddofs6s50,zoi6s50,6,1)
cout<<"call with edge 31 "
actorWire(u2d6,pu1d6s31,pu1dtm16s31,n1Ddofs6s31,zoi6s31,6,1)
pyWire<<"lines6.InsertCellPoint(0)	<<endl; pyWire<<polygon6 = vtk.vtkPolyData()"<<endl
pyWire<<"polygon6.SetPoints(points6)"<<endl
pyWire<<"polygon6.SetLines(lines6)"<<endl
pyWire<<"polygonMapper6 = vtk.vtkPolyDataMapper()"<<endl
pyWire<<"if vtk.VTK_MAJOR_VERSION <= 5:"<<endl
pyWire<<"\tpolygonMapper6.SetInputConnection(polygon6.GetProducerPort())"<<endl
pyWire<<"else:"<<endl
pyWire<<"\tpolygonMapper6.SetInputData(polygon6)"<<endl
pyWire<<"\tpolygonMapper6.Update()"<<endl
pyWire<<"polygonActor6 = vtk.vtkActor()"<<endl
pyWire<<"polygonActor6.SetMapper(polygonMapper6)"<<endl
pyWire<<"polygonActor6.GetProperty().SetColor(RLine,GLine,BLine)"<<endl
pyWire<<"polygonActor6.GetProperty().SetLineWidth(widthLine)"<<endl
curPt=0
nAux=n1Ddofs7s42+n1Ddofs7s44+n1Ddofs7s29+n1Ddofs7s30+n1Ddofs7s50
pyWire<<"points7 = vtk.vtkPoints()"<<endl
pyWire<<"points7.SetNumberOfPoints("<<nAux<<")"<<endl
pyWire<<"lines7 = vtk.vtkCellArray()"<<endl
pyWire<<"lines7.InsertNextCell("<<nAux+1<<")"<<endl
cout<<"call with edge 42 "
actorWire(u2d7,pu1d7s42,pu1dtm17s42,n1Ddofs7s42,zoi7s42,7,-1)
cout<<"call with edge 44 "
actorWire(u2d7,pu1d7s44,pu1dtm17s44,n1Ddofs7s44,zoi7s44,7,1)
cout<<"call with edge 29 "
actorWire(u2d7,pu1d7s29,pu1dtm17s29,n1Ddofs7s29,zoi7s29,7,1)
cout<<"call with edge 30 "
actorWire(u2d7,pu1d7s30,pu1dtm17s30,n1Ddofs7s30,zoi7s30,7,1)
cout<<"call with edge 50 "
actorWire(u2d7,pu1d7s50,pu1dtm17s50,n1Ddofs7s50,zoi7s50,7,-1)
pyWire<<"lines7.InsertCellPoint(0)	<<endl; pyWire<<polygon7 = vtk.vtkPolyData()"<<endl
pyWire<<"polygon7.SetPoints(points7)"<<endl
pyWire<<"polygon7.SetLines(lines7)"<<endl
pyWire<<"polygonMapper7 = vtk.vtkPolyDataMapper()"<<endl
pyWire<<"if vtk.VTK_MAJOR_VERSION <= 5:"<<endl
pyWire<<"\tpolygonMapper7.SetInputConnection(polygon7.GetProducerPort())"<<endl
pyWire<<"else:"<<endl
pyWire<<"\tpolygonMapper7.SetInputData(polygon7)"<<endl
pyWire<<"\tpolygonMapper7.Update()"<<endl
pyWire<<"polygonActor7 = vtk.vtkActor()"<<endl
pyWire<<"polygonActor7.SetMapper(polygonMapper7)"<<endl
pyWire<<"polygonActor7.GetProperty().SetColor(RLine,GLine,BLine)"<<endl
pyWire<<"polygonActor7.GetProperty().SetLineWidth(widthLine)"<<endl
curPt=0
nAux=n1Ddofs8s47+n1Ddofs8s52+n1Ddofs8s51+n1Ddofs8s41
pyWire<<"points8 = vtk.vtkPoints()"<<endl
pyWire<<"points8.SetNumberOfPoints("<<nAux<<")"<<endl
pyWire<<"lines8 = vtk.vtkCellArray()"<<endl
pyWire<<"lines8.InsertNextCell("<<nAux+1<<")"<<endl
cout<<"call with edge 47 "
actorWire(u2d8,pu1d8s47,pu1dtm18s47,n1Ddofs8s47,zoi8s47,8,1)
cout<<"call with edge 52 "
actorWire(u2d8,pu1d8s52,pu1dtm18s52,n1Ddofs8s52,zoi8s52,8,-1)
cout<<"call with edge 51 "
actorWire(u2d8,pu1d8s51,pu1dtm18s51,n1Ddofs8s51,zoi8s51,8,-1)
cout<<"call with edge 41 "
actorWire(u2d8,pu1d8s41,pu1dtm18s41,n1Ddofs8s41,zoi8s41,8,-1)
pyWire<<"lines8.InsertCellPoint(0)	<<endl; pyWire<<polygon8 = vtk.vtkPolyData()"<<endl
pyWire<<"polygon8.SetPoints(points8)"<<endl
pyWire<<"polygon8.SetLines(lines8)"<<endl
pyWire<<"polygonMapper8 = vtk.vtkPolyDataMapper()"<<endl
pyWire<<"if vtk.VTK_MAJOR_VERSION <= 5:"<<endl
pyWire<<"\tpolygonMapper8.SetInputConnection(polygon8.GetProducerPort())"<<endl
pyWire<<"else:"<<endl
pyWire<<"\tpolygonMapper8.SetInputData(polygon8)"<<endl
pyWire<<"\tpolygonMapper8.Update()"<<endl
pyWire<<"polygonActor8 = vtk.vtkActor()"<<endl
pyWire<<"polygonActor8.SetMapper(polygonMapper8)"<<endl
pyWire<<"polygonActor8.GetProperty().SetColor(RLine,GLine,BLine)"<<endl
pyWire<<"polygonActor8.GetProperty().SetLineWidth(widthLine)"<<endl
curPt=0
nAux=n1Ddofs9s49+n1Ddofs9s33+n1Ddofs9s34+n1Ddofs9s0+n1Ddofs9s53+n1Ddofs9s52+n1Ddofs9s48
pyWire<<"points9 = vtk.vtkPoints()"<<endl
pyWire<<"points9.SetNumberOfPoints("<<nAux<<")"<<endl
pyWire<<"lines9 = vtk.vtkCellArray()"<<endl
pyWire<<"lines9.InsertNextCell("<<nAux+1<<")"<<endl
cout<<"call with edge 49 "
actorWire(u2d9,pu1d9s49,pu1dtm19s49,n1Ddofs9s49,zoi9s49,9,1)
cout<<"call with edge 33 "
actorWire(u2d9,pu1d9s33,pu1dtm19s33,n1Ddofs9s33,zoi9s33,9,1)
cout<<"call with edge 34 "
actorWire(u2d9,pu1d9s34,pu1dtm19s34,n1Ddofs9s34,zoi9s34,9,1)
cout<<"call with edge 0 "
actorWire(u2d9,pu1d9s0,pu1dtm19s0,n1Ddofs9s0,zoi9s0,9,1)
cout<<"call with edge 53 "
actorWire(u2d9,pu1d9s53,pu1dtm19s53,n1Ddofs9s53,zoi9s53,9,-1)
cout<<"call with edge 52 "
actorWire(u2d9,pu1d9s52,pu1dtm19s52,n1Ddofs9s52,zoi9s52,9,1)
cout<<"call with edge 48 "
actorWire(u2d9,pu1d9s48,pu1dtm19s48,n1Ddofs9s48,zoi9s48,9,1)
pyWire<<"lines9.InsertCellPoint(0)	<<endl; pyWire<<polygon9 = vtk.vtkPolyData()"<<endl
pyWire<<"polygon9.SetPoints(points9)"<<endl
pyWire<<"polygon9.SetLines(lines9)"<<endl
pyWire<<"polygonMapper9 = vtk.vtkPolyDataMapper()"<<endl
pyWire<<"if vtk.VTK_MAJOR_VERSION <= 5:"<<endl
pyWire<<"\tpolygonMapper9.SetInputConnection(polygon9.GetProducerPort())"<<endl
pyWire<<"else:"<<endl
pyWire<<"\tpolygonMapper9.SetInputData(polygon9)"<<endl
pyWire<<"\tpolygonMapper9.Update()"<<endl
pyWire<<"polygonActor9 = vtk.vtkActor()"<<endl
pyWire<<"polygonActor9.SetMapper(polygonMapper9)"<<endl
pyWire<<"polygonActor9.GetProperty().SetColor(RLine,GLine,BLine)"<<endl
pyWire<<"polygonActor9.GetProperty().SetLineWidth(widthLine)"<<endl
curPt=0
nAux=n1Ddofs10s51+n1Ddofs10s53+n1Ddofs10s1+n1Ddofs10s2+n1Ddofs10s54
pyWire<<"points10 = vtk.vtkPoints()"<<endl
pyWire<<"points10.SetNumberOfPoints("<<nAux<<")"<<endl
pyWire<<"lines10 = vtk.vtkCellArray()"<<endl
pyWire<<"lines10.InsertNextCell("<<nAux+1<<")"<<endl
cout<<"call with edge 51 "
actorWire(u2d10,pu1d10s51,pu1dtm110s51,n1Ddofs10s51,zoi10s51,10,1)
cout<<"call with edge 53 "
actorWire(u2d10,pu1d10s53,pu1dtm110s53,n1Ddofs10s53,zoi10s53,10,1)
cout<<"call with edge 1 "
actorWire(u2d10,pu1d10s1,pu1dtm110s1,n1Ddofs10s1,zoi10s1,10,1)
cout<<"call with edge 2 "
actorWire(u2d10,pu1d10s2,pu1dtm110s2,n1Ddofs10s2,zoi10s2,10,1)
cout<<"call with edge 54 "
actorWire(u2d10,pu1d10s54,pu1dtm110s54,n1Ddofs10s54,zoi10s54,10,1)
pyWire<<"lines10.InsertCellPoint(0)	<<endl; pyWire<<polygon10 = vtk.vtkPolyData()"<<endl
pyWire<<"polygon10.SetPoints(points10)"<<endl
pyWire<<"polygon10.SetLines(lines10)"<<endl
pyWire<<"polygonMapper10 = vtk.vtkPolyDataMapper()"<<endl
pyWire<<"if vtk.VTK_MAJOR_VERSION <= 5:"<<endl
pyWire<<"\tpolygonMapper10.SetInputConnection(polygon10.GetProducerPort())"<<endl
pyWire<<"else:"<<endl
pyWire<<"\tpolygonMapper10.SetInputData(polygon10)"<<endl
pyWire<<"\tpolygonMapper10.Update()"<<endl
pyWire<<"polygonActor10 = vtk.vtkActor()"<<endl
pyWire<<"polygonActor10.SetMapper(polygonMapper10)"<<endl
pyWire<<"polygonActor10.GetProperty().SetColor(RLine,GLine,BLine)"<<endl
pyWire<<"polygonActor10.GetProperty().SetLineWidth(widthLine)"<<endl
curPt=0
nAux=n1Ddofs11s54+n1Ddofs11s3+n1Ddofs11s56+n1Ddofs11s59+n1Ddofs11s57+n1Ddofs11s46
pyWire<<"points11 = vtk.vtkPoints()"<<endl
pyWire<<"points11.SetNumberOfPoints("<<nAux<<")"<<endl
pyWire<<"lines11 = vtk.vtkCellArray()"<<endl
pyWire<<"lines11.InsertNextCell("<<nAux+1<<")"<<endl
cout<<"call with edge 54 "
actorWire(u2d11,pu1d11s54,pu1dtm111s54,n1Ddofs11s54,zoi11s54,11,-1)
cout<<"call with edge 3 "
actorWire(u2d11,pu1d11s3,pu1dtm111s3,n1Ddofs11s3,zoi11s3,11,1)
cout<<"call with edge 56 "
actorWire(u2d11,pu1d11s56,pu1dtm111s56,n1Ddofs11s56,zoi11s56,11,1)
cout<<"call with edge 59 "
actorWire(u2d11,pu1d11s59,pu1dtm111s59,n1Ddofs11s59,zoi11s59,11,-1)
cout<<"call with edge 57 "
actorWire(u2d11,pu1d11s57,pu1dtm111s57,n1Ddofs11s57,zoi11s57,11,-1)
cout<<"call with edge 46 "
actorWire(u2d11,pu1d11s46,pu1dtm111s46,n1Ddofs11s46,zoi11s46,11,-1)
pyWire<<"lines11.InsertCellPoint(0)	<<endl; pyWire<<polygon11 = vtk.vtkPolyData()"<<endl
pyWire<<"polygon11.SetPoints(points11)"<<endl
pyWire<<"polygon11.SetLines(lines11)"<<endl
pyWire<<"polygonMapper11 = vtk.vtkPolyDataMapper()"<<endl
pyWire<<"if vtk.VTK_MAJOR_VERSION <= 5:"<<endl
pyWire<<"\tpolygonMapper11.SetInputConnection(polygon11.GetProducerPort())"<<endl
pyWire<<"else:"<<endl
pyWire<<"\tpolygonMapper11.SetInputData(polygon11)"<<endl
pyWire<<"\tpolygonMapper11.Update()"<<endl
pyWire<<"polygonActor11 = vtk.vtkActor()"<<endl
pyWire<<"polygonActor11.SetMapper(polygonMapper11)"<<endl
pyWire<<"polygonActor11.GetProperty().SetColor(RLine,GLine,BLine)"<<endl
pyWire<<"polygonActor11.GetProperty().SetLineWidth(widthLine)"<<endl
curPt=0
nAux=n1Ddofs12s55+n1Ddofs12s4+n1Ddofs12s5+n1Ddofs12s56
pyWire<<"points12 = vtk.vtkPoints()"<<endl
pyWire<<"points12.SetNumberOfPoints("<<nAux<<")"<<endl
pyWire<<"lines12 = vtk.vtkCellArray()"<<endl
pyWire<<"lines12.InsertNextCell("<<nAux+1<<")"<<endl
cout<<"call with edge 55 "
actorWire(u2d12,pu1d12s55,pu1dtm112s55,n1Ddofs12s55,zoi12s55,12,1)
cout<<"call with edge 4 "
actorWire(u2d12,pu1d12s4,pu1dtm112s4,n1Ddofs12s4,zoi12s4,12,1)
cout<<"call with edge 5 "
actorWire(u2d12,pu1d12s5,pu1dtm112s5,n1Ddofs12s5,zoi12s5,12,1)
cout<<"call with edge 56 "
actorWire(u2d12,pu1d12s56,pu1dtm112s56,n1Ddofs12s56,zoi12s56,12,-1)
pyWire<<"lines12.InsertCellPoint(0)	<<endl; pyWire<<polygon12 = vtk.vtkPolyData()"<<endl
pyWire<<"polygon12.SetPoints(points12)"<<endl
pyWire<<"polygon12.SetLines(lines12)"<<endl
pyWire<<"polygonMapper12 = vtk.vtkPolyDataMapper()"<<endl
pyWire<<"if vtk.VTK_MAJOR_VERSION <= 5:"<<endl
pyWire<<"\tpolygonMapper12.SetInputConnection(polygon12.GetProducerPort())"<<endl
pyWire<<"else:"<<endl
pyWire<<"\tpolygonMapper12.SetInputData(polygon12)"<<endl
pyWire<<"\tpolygonMapper12.Update()"<<endl
pyWire<<"polygonActor12 = vtk.vtkActor()"<<endl
pyWire<<"polygonActor12.SetMapper(polygonMapper12)"<<endl
pyWire<<"polygonActor12.GetProperty().SetColor(RLine,GLine,BLine)"<<endl
pyWire<<"polygonActor12.GetProperty().SetLineWidth(widthLine)"<<endl
curPt=0
nAux=n1Ddofs13s60+n1Ddofs13s59+n1Ddofs13s6
pyWire<<"points13 = vtk.vtkPoints()"<<endl
pyWire<<"points13.SetNumberOfPoints("<<nAux<<")"<<endl
pyWire<<"lines13 = vtk.vtkCellArray()"<<endl
pyWire<<"lines13.InsertNextCell("<<nAux+1<<")"<<endl
cout<<"call with edge 60 "
actorWire(u2d13,pu1d13s60,pu1dtm113s60,n1Ddofs13s60,zoi13s60,13,-1)
cout<<"call with edge 59 "
actorWire(u2d13,pu1d13s59,pu1dtm113s59,n1Ddofs13s59,zoi13s59,13,1)
cout<<"call with edge 6 "
actorWire(u2d13,pu1d13s6,pu1dtm113s6,n1Ddofs13s6,zoi13s6,13,1)
pyWire<<"lines13.InsertCellPoint(0)	<<endl; pyWire<<polygon13 = vtk.vtkPolyData()"<<endl
pyWire<<"polygon13.SetPoints(points13)"<<endl
pyWire<<"polygon13.SetLines(lines13)"<<endl
pyWire<<"polygonMapper13 = vtk.vtkPolyDataMapper()"<<endl
pyWire<<"if vtk.VTK_MAJOR_VERSION <= 5:"<<endl
pyWire<<"\tpolygonMapper13.SetInputConnection(polygon13.GetProducerPort())"<<endl
pyWire<<"else:"<<endl
pyWire<<"\tpolygonMapper13.SetInputData(polygon13)"<<endl
pyWire<<"\tpolygonMapper13.Update()"<<endl
pyWire<<"polygonActor13 = vtk.vtkActor()"<<endl
pyWire<<"polygonActor13.SetMapper(polygonMapper13)"<<endl
pyWire<<"polygonActor13.GetProperty().SetColor(RLine,GLine,BLine)"<<endl
pyWire<<"polygonActor13.GetProperty().SetLineWidth(widthLine)"<<endl
curPt=0
nAux=n1Ddofs14s61+n1Ddofs14s7+n1Ddofs14s8+n1Ddofs14s9+n1Ddofs14s10+n1Ddofs14s11+n1Ddofs14s12+n1Ddofs14s13+n1Ddofs14s63+n1Ddofs14s62+n1Ddofs14s60
pyWire<<"points14 = vtk.vtkPoints()"<<endl
pyWire<<"points14.SetNumberOfPoints("<<nAux<<")"<<endl
pyWire<<"lines14 = vtk.vtkCellArray()"<<endl
pyWire<<"lines14.InsertNextCell("<<nAux+1<<")"<<endl
cout<<"call with edge 61 "
actorWire(u2d14,pu1d14s61,pu1dtm114s61,n1Ddofs14s61,zoi14s61,14,1)
cout<<"call with edge 7 "
actorWire(u2d14,pu1d14s7,pu1dtm114s7,n1Ddofs14s7,zoi14s7,14,1)
cout<<"call with edge 8 "
actorWire(u2d14,pu1d14s8,pu1dtm114s8,n1Ddofs14s8,zoi14s8,14,1)
cout<<"call with edge 9 "
actorWire(u2d14,pu1d14s9,pu1dtm114s9,n1Ddofs14s9,zoi14s9,14,1)
cout<<"call with edge 10 "
actorWire(u2d14,pu1d14s10,pu1dtm114s10,n1Ddofs14s10,zoi14s10,14,1)
cout<<"call with edge 11 "
actorWire(u2d14,pu1d14s11,pu1dtm114s11,n1Ddofs14s11,zoi14s11,14,1)
cout<<"call with edge 12 "
actorWire(u2d14,pu1d14s12,pu1dtm114s12,n1Ddofs14s12,zoi14s12,14,1)
cout<<"call with edge 13 "
actorWire(u2d14,pu1d14s13,pu1dtm114s13,n1Ddofs14s13,zoi14s13,14,1)
cout<<"call with edge 63 "
actorWire(u2d14,pu1d14s63,pu1dtm114s63,n1Ddofs14s63,zoi14s63,14,-1)
cout<<"call with edge 62 "
actorWire(u2d14,pu1d14s62,pu1dtm114s62,n1Ddofs14s62,zoi14s62,14,-1)
cout<<"call with edge 60 "
actorWire(u2d14,pu1d14s60,pu1dtm114s60,n1Ddofs14s60,zoi14s60,14,1)
pyWire<<"lines14.InsertCellPoint(0)	<<endl; pyWire<<polygon14 = vtk.vtkPolyData()"<<endl
pyWire<<"polygon14.SetPoints(points14)"<<endl
pyWire<<"polygon14.SetLines(lines14)"<<endl
pyWire<<"polygonMapper14 = vtk.vtkPolyDataMapper()"<<endl
pyWire<<"if vtk.VTK_MAJOR_VERSION <= 5:"<<endl
pyWire<<"\tpolygonMapper14.SetInputConnection(polygon14.GetProducerPort())"<<endl
pyWire<<"else:"<<endl
pyWire<<"\tpolygonMapper14.SetInputData(polygon14)"<<endl
pyWire<<"\tpolygonMapper14.Update()"<<endl
pyWire<<"polygonActor14 = vtk.vtkActor()"<<endl
pyWire<<"polygonActor14.SetMapper(polygonMapper14)"<<endl
pyWire<<"polygonActor14.GetProperty().SetColor(RLine,GLine,BLine)"<<endl
pyWire<<"polygonActor14.GetProperty().SetLineWidth(widthLine)"<<endl
