# Supplementary material for: Modelling Population Dynamics in Realistic Landscapes with Linear Elements: A Mechanistic-Statistical Reaction-Diffusion Approach
Source: PLoS One. 2016 Mar 17;11(3):e0151217. doi: 10.1371/journal.pone.0151217 (PMC4795701; doi:10.1371/journal.pone.0151217)
Supplement: S1 File — The Freefem++ programs build sparse matrices corresponding to the variational formulations of the 1D and 2D reaction-diffusion equations and to the interactions between all of the 2D and 1D domains. The second step consists in assembling these elementary matrices into a sparse block matrix which is used in the Newton-Raphson algorithm. The programs (ZIP) are listed below: simul.edp is the main program; buildMatGen.edp builds the sparce block matrix; defDofsGen.edp defines the degree of freedom of each domains; defGeomGen.edp builds the meshes from the geometry; defICGen.edp contains the initial conditions; defVarfGen.edp contains the variational formulations; defMatGen.edp gets index of degree of freedom shared between consecutive edges; defParamsGen.edp declares the parameters of the model; inputParam.edp contains the parameter values; myMacro.edp contains a macro to compute the likelihood; postTraitement.edp computes the likelihood of the current state; postTraitementEnd.edp computes the likelihood of the simulation; postTraitementInit.edp initializes the likelihood; postTraitementLoad.edp loads the meshes used for the likelihood computation; timeSteppingGen.edp does the implicit time step; mat1D2Duseful.edp contains some macro to build the elementary blocks from the variational formulation; geomMacro.edp contains a macro getting the boundary degrees of freedom located on a edge; resizeCSR.cpp is a C++ program which modifies the sparse block matrix to implement the boundary conditions between 1D edges. (ZIP) [file pone.0151217.s006.zip › SRC/myMacro.edp]

int WITHVISU=0;

macro visu(mess,Th,uu)
  {cout<<mess<<endl;
    savemesh(Th,"Q",[x,y,uu]);
    { ofstream file("Q.bb");
      file << "2 1 1 "<< uu.n << " 2 \n";
      int j;
      for (j=0;j<uu[].n ; j++)  
        file << uu[][j] << endl; 
    }  	
    exec("ffmedit Q");
    exec("rm Q.*");
  }//
  
macro visuScal(mess,Th,uu,scal)
{
  if (WITHVISU){
    cout<<mess<<endl;
    savemesh(Th,"Q",[x,y,scal*uu]);
    { ofstream file("Q.bb");
      file << "2 1 1 "<< uu.n << " 2 \n";
      int j;
      for (j=0;j<uu[].n ; j++)  
        file << uu[][j] << endl; 
    }  	
    exec("ffmedit Q");
    exec("rm Q.*");
  }
}//

macro printZOI(mess,lzoi,ln,lx,ly)
{cout<<mess<<endl;
  for (int li=0;li<ln;li++)
    cout<<lzoi[li]<<" "<<lx[](lzoi[li])<<" "<<ly[](lzoi[li])<<endl;
}//

macro printVect(lf,lrev,lv,ln)
{
  if(!lrev){
    for (int li=0;li<ln;li++)
      lf<<lv(li)<<endl;
  }else{
    for (int li=ln-1;li>=0;li--)
      lf<<lv(li)<<endl;
  }
}//


macro comput1d(mres,mdx,mpu1d,mndof1d)
{
  mres=0;
  for (int mii=0;mii<mndof1d-1;mii++){
    mres+=0.5*mdx[mii]*(mpu1d[mii]+mpu1d[mii+1]);
  }

}//
//  cout<<"calling curvToAbsc with edge "<<numE<<" t="<<t<<endl;
int curvilineCurBegInd=0;
func real curvToAbsc(int numE,real[int,int] tab,int nbPts,real t){
  real barCoef;
  if (t>=1){
    return tab(nbPts-1,1);
  }
  if (t<=0){
    return tab(0,1);
  }
  
  if ( curvilineCurBegInd > nbPts-2)
    curvilineCurBegInd=0;
  while (t > tab(curvilineCurBegInd+1,0) && curvilineCurBegInd < nbPts-2)
    curvilineCurBegInd++;
  while (t < tab(curvilineCurBegInd,0) && curvilineCurBegInd > 0)
    curvilineCurBegInd--;
  barCoef=(t-tab(curvilineCurBegInd,0))/(tab(curvilineCurBegInd+1,0)-tab(curvilineCurBegInd,0));
  
  return barCoef*tab(curvilineCurBegInd+1,1)+(1-barCoef)*tab(curvilineCurBegInd,1);
}
//  cout<<"calling curvToOrdo with edge "<<numE<<" t="<<t<<endl;
//  cout<<"curvToOrdo with edge "<<numE<<" t="<<t<<" curvilineCurBegInd"<<curvilineCurBegInd<<" barCoef="<<barCoef<<endl;
func real curvToOrdo(int numE,real[int,int] tab,int nbPts,real t){
  real barCoef;
  if (t>=1){
    return tab(nbPts-1,2);
  }
  if (t<=0){
    return tab(0,2);
  }

  if ( curvilineCurBegInd > nbPts-2)
    curvilineCurBegInd=0;
  while (t > tab(curvilineCurBegInd+1,0) && curvilineCurBegInd < nbPts-2)
    curvilineCurBegInd++;
  while (t < tab(curvilineCurBegInd,0) && curvilineCurBegInd > 0)
    curvilineCurBegInd--;
  barCoef=(t-tab(curvilineCurBegInd,0))/(tab(curvilineCurBegInd+1,0)-tab(curvilineCurBegInd,0));

  return barCoef*tab(curvilineCurBegInd+1,2)+(1-barCoef)*tab(curvilineCurBegInd,2);
  
}

macro compute1Dsteps(mu2d,mu1dX,mu1dY,mndof1D,mzoi,ii,order,steps)
{
  mu2d=x;
  convert2Dto1D2(mu2d,mu1dX,mndof1D,mzoi);
  mu2d=y;
  convert2Dto1D2(mu2d,mu1dY,mndof1D,mzoi);
  real aux=0;
  int cmp=0;
  if (order>0){
    for (int k=1;k<mndof1D;k++){
      real ddx=mu1dX(k)-mu1dX(k-1);
      real ddy=mu1dY(k)-mu1dY(k-1);
      steps(cmp)=sqrt(ddx*ddx+ddy*ddy);
      cmp++;
    }
  }else{
    for (int k=1;k<mndof1D;k++){
      real ddx=mu1dX(mndof1D-1-k)-mu1dX(mndof1D-1-(k-1));
      real ddy=mu1dY(mndof1D-1-k)-mu1dY(mndof1D-1-(k-1));
      steps(cmp)=sqrt(ddx*ddx+ddy*ddy);
      cmp++;
    }
  }
}//

macro compute1DAbsc(mu2d,mu1dX,mu1dY,mndof1D,mzoi,ii,order,steps)
{
  mu2d=x;
  convert2Dto1D2(mu2d,mu1dX,mndof1D,mzoi);
  mu2d=y;
  convert2Dto1D2(mu2d,mu1dY,mndof1D,mzoi);
  real aux=0;
  int cmp=1;
  steps(0)=0;
  if (order>0){
    for (int k=1;k<mndof1D;k++){
      real ddx=mu1dX(k)-mu1dX(k-1);
      real ddy=mu1dY(k)-mu1dY(k-1);
      steps(cmp)=steps(cmp-1)+sqrt(ddx*ddx+ddy*ddy);
      cmp++;
    }
  }else{
    for (int k=1;k<mndof1D;k++){
      real ddx=mu1dX(mndof1D-1-k)-mu1dX(mndof1D-1-(k-1));
      real ddy=mu1dY(mndof1D-1-k)-mu1dY(mndof1D-1-(k-1));
      steps(cmp)=steps(cmp-1)+sqrt(ddx*ddx+ddy*ddy);
      cmp++;
    }
  }
}//
func real moveMeshX(real v,real[int] fxx,real regStep){
  real stp=v/regStep;
  int i=round(stp);
//  cout<<i<<" v="<<v<<" "<<fxx[i]<<endl;
  return fxx[i];
}
macro adddofs(mvall,mvbuf)
{
  int ii;
  for (int ii=0;ii<nnaux;ii++){
    if (abs(mvall[][ii])< 1e-5)
      mvall[][ii]=mvall[][ii]+mvbuf[][ii];
  }
}//


macro computeBS(mBS,mmstate,mmv){
  if (mmstate!=0){
    nObs=nObs+1;
    if (mmstate==1)
      mBS=mBS+((1-mmv)*(1-mmv)-1)^2+(2*mmv*(1-mmv))^2+(mmv*mmv)^2;
    if (mmstate==2)
      mBS=mBS+((1-mmv)*(1-mmv))^2+(2*mmv*(1-mmv)-1)^2+(mmv*mmv)^2;
    if (mmstate==3)
      mBS=mBS+((1-mmv)*(1-mmv))^2+(2*mmv*(1-mmv))^2+(mmv*mmv-1)^2; 
  }
}//


macro computeLikeliHood(mlikelihood,mstate,mv)
{
  real llh=1;
  real llmv=mv;
  if (mv > 1) llmv=1;
  computeBS(BSscore,mstate,llmv);
  if (mstate == 1){
    llh=(1-llmv)*(1-llmv);
  }
  if (mstate == 2){
    llh=2*(1-llmv)*llmv;
  }
  if (mstate == 3){
    llh=llmv*llmv;
  }
  if (llh<1e-100)
    mlikelihood=mlikelihood+100;
  else if (llh < 1){
    mlikelihood=mlikelihood-log(llh);
    cout<<" Likelihood="<<llh<<endl;
  }
  cout<<"PostTrait likelihood="<<mlikelihood<<endl;
}//
