# Supplementary material for: Modelling Population Dynamics in Realistic Landscapes with Linear Elements: A Mechanistic-Statistical Reaction-Diffusion Approach
Source: PLoS One. 2016 Mar 17;11(3):e0151217. doi: 10.1371/journal.pone.0151217 (PMC4795701; doi:10.1371/journal.pone.0151217)
Supplement: S1 File — The Freefem++ programs build sparse matrices corresponding to the variational formulations of the 1D and 2D reaction-diffusion equations and to the interactions between all of the 2D and 1D domains. The second step consists in assembling these elementary matrices into a sparse block matrix which is used in the Newton-Raphson algorithm. The programs (ZIP) are listed below: simul.edp is the main program; buildMatGen.edp builds the sparce block matrix; defDofsGen.edp defines the degree of freedom of each domains; defGeomGen.edp builds the meshes from the geometry; defICGen.edp contains the initial conditions; defVarfGen.edp contains the variational formulations; defMatGen.edp gets index of degree of freedom shared between consecutive edges; defParamsGen.edp declares the parameters of the model; inputParam.edp contains the parameter values; myMacro.edp contains a macro to compute the likelihood; postTraitement.edp computes the likelihood of the current state; postTraitementEnd.edp computes the likelihood of the simulation; postTraitementInit.edp initializes the likelihood; postTraitementLoad.edp loads the meshes used for the likelihood computation; timeSteppingGen.edp does the implicit time step; mat1D2Duseful.edp contains some macro to build the elementary blocks from the variational formulation; geomMacro.edp contains a macro getting the boundary degrees of freedom located on a edge; resizeCSR.cpp is a C++ program which modifies the sparse block matrix to implement the boundary conditions between 1D edges. (ZIP) [file pone.0151217.s006.zip › SRC/postTraitement.edp]

vall=0;
vabuf[]=IVA0*u2d0[];
adddofs(vall,vabuf);
vabuf[]=IVA1*u2d1[];
adddofs(vall,vabuf);
vabuf[]=IVA2*u2d2[];
adddofs(vall,vabuf);
vabuf[]=IVA3*u2d3[];
adddofs(vall,vabuf);
vabuf[]=IVA4*u2d4[];
adddofs(vall,vabuf);
vabuf[]=IVA5*u2d5[];
adddofs(vall,vabuf);
vabuf[]=IVA6*u2d6[];
adddofs(vall,vabuf);
vabuf[]=IVA7*u2d7[];
adddofs(vall,vabuf);
vabuf[]=IVA8*u2d8[];
adddofs(vall,vabuf);
vabuf[]=IVA9*u2d9[];
adddofs(vall,vabuf);
vabuf[]=IVA10*u2d10[];
adddofs(vall,vabuf);
vabuf[]=IVA11*u2d11[];
adddofs(vall,vabuf);
vabuf[]=IVA12*u2d12[];
adddofs(vall,vabuf);
vabuf[]=IVA13*u2d13[];
adddofs(vall,vabuf);
vabuf[]=IVA14*u2d14[];
adddofs(vall,vabuf);

//visuScal("all",ThALL,vall,10);

cout<<"PostTrait "<<"cmpobs="<<cmpobs<<endl;


vdep1[]=IVDep1*vall[];
real popDep1=(int2d(ThDep1)(vdep1))/(int2d(ThDep1)(1.0));
cout<<"PostTrait "<<"popDep1="<<popDep1<<endl;
computeLikeliHood(Tlikelihood[cmpobs],Tobs[114*cmpobs+1],popDep1);

vdep2[]=IVDep2*vall[];
real popDep2=int2d(ThDep2)(vdep2)/int2d(ThDep2)(1.0);
cout<<"PostTrait "<<"popDep2="<<popDep2<<endl;
computeLikeliHood(Tlikelihood[cmpobs],Tobs[114*cmpobs+2],popDep2);

vdep3[]=IVDep3*vall[];
real popDep3=int2d(ThDep3)(vdep3)/int2d(ThDep3)(1.0);
cout<<"PostTrait "<<"popDep3="<<popDep3<<endl;
computeLikeliHood(Tlikelihood[cmpobs],Tobs[114*cmpobs+3],popDep3);
/*
vdep4[]=IVDep4*vall[];
real popDep4=int2d(ThDep4)(vdep4)/int2d(ThDep4)(1.0);
cout<<"PostTrait "<<"popDep4="<<popDep4<<endl;
computeLikeliHood(Tlikelihood[cmpobs],Tobs[114*cmpobs+4],popDep4);
*/
vdep5[]=IVDep5*vall[];
real popDep5=int2d(ThDep5)(vdep5)/int2d(ThDep5)(1.0);
cout<<"PostTrait "<<"popDep5="<<popDep5<<endl;
computeLikeliHood(Tlikelihood[cmpobs],Tobs[114*cmpobs+5],popDep5);

vdep6[]=IVDep6*vall[];
real popDep6=int2d(ThDep6)(vdep6)/int2d(ThDep6)(1.0);
cout<<"PostTrait "<<"popDep6="<<popDep6<<endl;
computeLikeliHood(Tlikelihood[cmpobs],Tobs[114*cmpobs+6],popDep6);

vdep7[]=IVDep7*vall[];
real popDep7=int2d(ThDep7)(vdep7)/int2d(ThDep7)(1.0);
cout<<"PostTrait "<<"popDep7="<<popDep7<<endl;
computeLikeliHood(Tlikelihood[cmpobs],Tobs[114*cmpobs+7],popDep7);

vdep8[]=IVDep8*vall[];
real popDep8=int2d(ThDep8)(vdep8)/int2d(ThDep8)(1.0);
cout<<"PostTrait "<<"popDep8="<<popDep8<<endl;
computeLikeliHood(Tlikelihood[cmpobs],Tobs[114*cmpobs+8],popDep8);

vdep9[]=IVDep9*vall[];
real popDep9=int2d(ThDep9)(vdep9)/int2d(ThDep9)(1.0);
cout<<"PostTrait "<<"popDep9="<<popDep9<<endl;
computeLikeliHood(Tlikelihood[cmpobs],Tobs[114*cmpobs+9],popDep9);

vdep10[]=IVDep10*vall[];
real popDep10=int2d(ThDep10)(vdep10)/int2d(ThDep10)(1.0);
cout<<"PostTrait "<<"popDep10="<<popDep10<<endl;
computeLikeliHood(Tlikelihood[cmpobs],Tobs[114*cmpobs+10],popDep10);

vdep11[]=IVDep11*vall[];
real popDep11=int2d(ThDep11)(vdep11)/int2d(ThDep11)(1.0);
cout<<"PostTrait "<<"popDep11="<<popDep11<<endl;
computeLikeliHood(Tlikelihood[cmpobs],Tobs[114*cmpobs+11],popDep11);

vdep12[]=IVDep12*vall[];
real popDep12=int2d(ThDep12)(vdep12)/int2d(ThDep12)(1.0);
cout<<"PostTrait "<<"popDep12="<<popDep12<<endl;
computeLikeliHood(Tlikelihood[cmpobs],Tobs[114*cmpobs+12],popDep12);

vdep13[]=IVDep13*vall[];
real popDep13=int2d(ThDep13)(vdep13)/int2d(ThDep13)(1.0);
cout<<"PostTrait "<<"popDep13="<<popDep13<<endl;
computeLikeliHood(Tlikelihood[cmpobs],Tobs[114*cmpobs+13],popDep13);

vdep14[]=IVDep14*vall[];
real popDep14=int2d(ThDep14)(vdep14)/int2d(ThDep14)(1.0);
cout<<"PostTrait "<<"popDep14="<<popDep14<<endl;
computeLikeliHood(Tlikelihood[cmpobs],Tobs[114*cmpobs+14],popDep14);

vdep15[]=IVDep15*vall[];
real popDep15=int2d(ThDep15)(vdep15)/int2d(ThDep15)(1.0);
cout<<"PostTrait "<<"popDep15="<<popDep15<<endl;
computeLikeliHood(Tlikelihood[cmpobs],Tobs[114*cmpobs+15],popDep15);

vdep16[]=IVDep16*vall[];
real popDep16=int2d(ThDep16)(vdep16)/int2d(ThDep16)(1.0);
cout<<"PostTrait "<<"popDep16="<<popDep16<<endl;
computeLikeliHood(Tlikelihood[cmpobs],Tobs[114*cmpobs+16],popDep16);

vdep17[]=IVDep17*vall[];
real popDep17=int2d(ThDep17)(vdep17)/int2d(ThDep17)(1.0);
cout<<"PostTrait "<<"popDep17="<<popDep17<<endl;
computeLikeliHood(Tlikelihood[cmpobs],Tobs[114*cmpobs+17],popDep17);

vdep18[]=IVDep18*vall[];
real popDep18=int2d(ThDep18)(vdep18)/int2d(ThDep18)(1.0);
cout<<"PostTrait "<<"popDep18="<<popDep18<<endl;
computeLikeliHood(Tlikelihood[cmpobs],Tobs[114*cmpobs+18],popDep18);

vdep19[]=IVDep19*vall[];
real popDep19=int2d(ThDep19)(vdep19)/int2d(ThDep19)(1.0);
cout<<"PostTrait "<<"popDep19="<<popDep19<<endl;
computeLikeliHood(Tlikelihood[cmpobs],Tobs[114*cmpobs+19],popDep19);

vdep20[]=IVDep20*vall[];
real popDep20=int2d(ThDep20)(vdep20)/int2d(ThDep20)(1.0);
cout<<"PostTrait "<<"popDep20="<<popDep20<<endl;
computeLikeliHood(Tlikelihood[cmpobs],Tobs[114*cmpobs+20],popDep20);

vdep21[]=IVDep21*vall[];
real popDep21=int2d(ThDep21)(vdep21)/int2d(ThDep21)(1.0);
cout<<"PostTrait "<<"popDep21="<<popDep21<<endl;
computeLikeliHood(Tlikelihood[cmpobs],Tobs[114*cmpobs+21],popDep21);

vdep22[]=IVDep22*vall[];
real popDep22=int2d(ThDep22)(vdep22)/int2d(ThDep22)(1.0);
cout<<"PostTrait "<<"popDep22="<<popDep22<<endl;
computeLikeliHood(Tlikelihood[cmpobs],Tobs[114*cmpobs+22],popDep22);

vdep23[]=IVDep23*vall[];
real popDep23=int2d(ThDep23)(vdep23)/int2d(ThDep23)(1.0);
cout<<"PostTrait "<<"popDep23="<<popDep23<<endl;
computeLikeliHood(Tlikelihood[cmpobs],Tobs[114*cmpobs+23],popDep23);

vdep24[]=IVDep24*vall[];
real popDep24=int2d(ThDep24)(vdep24)/int2d(ThDep24)(1.0);
cout<<"PostTrait "<<"popDep24="<<popDep24<<endl;
computeLikeliHood(Tlikelihood[cmpobs],Tobs[114*cmpobs+24],popDep24);

vdep25[]=IVDep25*vall[];
real popDep25=int2d(ThDep25)(vdep25)/int2d(ThDep25)(1.0);
cout<<"PostTrait "<<"popDep25="<<popDep25<<endl;
computeLikeliHood(Tlikelihood[cmpobs],Tobs[114*cmpobs+25],popDep25);

vdep26[]=IVDep26*vall[];
real popDep26=int2d(ThDep26)(vdep26)/int2d(ThDep26)(1.0);
cout<<"PostTrait "<<"popDep26="<<popDep26<<endl;
computeLikeliHood(Tlikelihood[cmpobs],Tobs[114*cmpobs+26],popDep26);
/*
vdep27[]=IVDep27*vall[];
real popDep27=int2d(ThDep27)(vdep27)/int2d(ThDep27)(1.0);
cout<<"PostTrait "<<"popDep27="<<popDep27<<endl;
computeLikeliHood(Tlikelihood[cmpobs],Tobs[114*cmpobs+27],popDep27);
*/
vdep28[]=IVDep28*vall[];
real popDep28=int2d(ThDep28)(vdep28)/int2d(ThDep28)(1.0);
cout<<"PostTrait "<<"popDep28="<<popDep28<<endl;
computeLikeliHood(Tlikelihood[cmpobs],Tobs[114*cmpobs+28],popDep28);
/*
vdep29[]=IVDep29*vall[];
real popDep29=int2d(ThDep29)(vdep29)/int2d(ThDep29)(1.0);
cout<<"PostTrait "<<"popDep29="<<popDep29<<endl;
computeLikeliHood(Tlikelihood[cmpobs],Tobs[114*cmpobs+29],popDep29);
*/
vdep30[]=IVDep30*vall[];
real popDep30=int2d(ThDep30)(vdep30)/int2d(ThDep30)(1.0);
cout<<"PostTrait "<<"popDep30="<<popDep30<<endl;
computeLikeliHood(Tlikelihood[cmpobs],Tobs[114*cmpobs+30],popDep30);

vdep31[]=IVDep31*vall[];
real popDep31=int2d(ThDep31)(vdep31)/int2d(ThDep31)(1.0);
cout<<"PostTrait "<<"popDep31="<<popDep31<<endl;
computeLikeliHood(Tlikelihood[cmpobs],Tobs[114*cmpobs+31],popDep31);

vdep32[]=IVDep32*vall[];
real popDep32=int2d(ThDep32)(vdep32)/int2d(ThDep32)(1.0);
cout<<"PostTrait "<<"popDep32="<<popDep32<<endl;
computeLikeliHood(Tlikelihood[cmpobs],Tobs[114*cmpobs+32],popDep32);

vdep33[]=IVDep33*vall[];
real popDep33=int2d(ThDep33)(vdep33)/int2d(ThDep33)(1.0);
cout<<"PostTrait "<<"popDep33="<<popDep33<<endl;
computeLikeliHood(Tlikelihood[cmpobs],Tobs[114*cmpobs+33],popDep33);

vdep34[]=IVDep34*vall[];
real popDep34=int2d(ThDep34)(vdep34)/int2d(ThDep34)(1.0);
cout<<"PostTrait "<<"popDep34="<<popDep34<<endl;
computeLikeliHood(Tlikelihood[cmpobs],Tobs[114*cmpobs+34],popDep34);

vdep35[]=IVDep35*vall[];
real popDep35=int2d(ThDep35)(vdep35)/int2d(ThDep35)(1.0);
cout<<"PostTrait "<<"popDep35="<<popDep35<<endl;
computeLikeliHood(Tlikelihood[cmpobs],Tobs[114*cmpobs+35],popDep35);

vdep36[]=IVDep36*vall[];
real popDep36=int2d(ThDep36)(vdep36)/int2d(ThDep36)(1.0);
cout<<"PostTrait "<<"popDep36="<<popDep36<<endl;
computeLikeliHood(Tlikelihood[cmpobs],Tobs[114*cmpobs+36],popDep36);
/*
vdep37[]=IVDep37*vall[];
real popDep37=int2d(ThDep37)(vdep37)/int2d(ThDep37)(1.0);
cout<<"PostTrait "<<"popDep37="<<popDep37<<endl;
computeLikeliHood(Tlikelihood[cmpobs],Tobs[114*cmpobs+37],popDep37);
*/
vdep38[]=IVDep38*vall[];
real popDep38=int2d(ThDep38)(vdep38)/int2d(ThDep38)(1.0);
cout<<"PostTrait "<<"popDep38="<<popDep38<<endl;
computeLikeliHood(Tlikelihood[cmpobs],Tobs[114*cmpobs+38],popDep38);

vdep39[]=IVDep39*vall[];
real popDep39=int2d(ThDep39)(vdep39)/int2d(ThDep39)(1.0);
cout<<"PostTrait "<<"popDep39="<<popDep39<<endl;
computeLikeliHood(Tlikelihood[cmpobs],Tobs[114*cmpobs+39],popDep39);

vdep40[]=IVDep40*vall[];
real popDep40=int2d(ThDep40)(vdep40)/int2d(ThDep40)(1.0);
cout<<"PostTrait "<<"popDep40="<<popDep40<<endl;
computeLikeliHood(Tlikelihood[cmpobs],Tobs[114*cmpobs+40],popDep40);

vdep41[]=IVDep41*vall[];
real popDep41=int2d(ThDep41)(vdep41)/int2d(ThDep41)(1.0);
cout<<"PostTrait "<<"popDep41="<<popDep41<<endl;
computeLikeliHood(Tlikelihood[cmpobs],Tobs[114*cmpobs+41],popDep41);

vdep42[]=IVDep42*vall[];
real popDep42=int2d(ThDep42)(vdep42)/int2d(ThDep42)(1.0);
cout<<"PostTrait "<<"popDep42="<<popDep42<<endl;
computeLikeliHood(Tlikelihood[cmpobs],Tobs[114*cmpobs+42],popDep42);

vdep43[]=IVDep43*vall[];
real popDep43=int2d(ThDep43)(vdep43)/int2d(ThDep43)(1.0);
cout<<"PostTrait "<<"popDep43="<<popDep43<<endl;
computeLikeliHood(Tlikelihood[cmpobs],Tobs[114*cmpobs+43],popDep43);

vdep44[]=IVDep44*vall[];
real popDep44=int2d(ThDep44)(vdep44)/int2d(ThDep44)(1.0);
cout<<"PostTrait "<<"popDep44="<<popDep44<<endl;
computeLikeliHood(Tlikelihood[cmpobs],Tobs[114*cmpobs+44],popDep44);

vdep45[]=IVDep45*vall[];
real popDep45=int2d(ThDep45)(vdep45)/int2d(ThDep45)(1.0);
cout<<"PostTrait "<<"popDep45="<<popDep45<<endl;
computeLikeliHood(Tlikelihood[cmpobs],Tobs[114*cmpobs+45],popDep45);

vdep46[]=IVDep46*vall[];
real popDep46=int2d(ThDep46)(vdep46)/int2d(ThDep46)(1.0);
cout<<"PostTrait "<<"popDep46="<<popDep46<<endl;
computeLikeliHood(Tlikelihood[cmpobs],Tobs[114*cmpobs+46],popDep46);

vdep47[]=IVDep47*vall[];
real popDep47=int2d(ThDep47)(vdep47)/int2d(ThDep47)(1.0);
cout<<"PostTrait "<<"popDep47="<<popDep47<<endl;
computeLikeliHood(Tlikelihood[cmpobs],Tobs[114*cmpobs+47],popDep47);

vdep48[]=IVDep48*vall[];
real popDep48=int2d(ThDep48)(vdep48)/int2d(ThDep48)(1.0);
cout<<"PostTrait "<<"popDep48="<<popDep48<<endl;
computeLikeliHood(Tlikelihood[cmpobs],Tobs[114*cmpobs+48],popDep48);
/*
vdep49[]=IVDep49*vall[];
real popDep49=int2d(ThDep49)(vdep49)/int2d(ThDep49)(1.0);
cout<<"PostTrait "<<"popDep49="<<popDep49<<endl;
computeLikeliHood(Tlikelihood[cmpobs],Tobs[114*cmpobs+49],popDep49);
*/
vdep50[]=IVDep50*vall[];
real popDep50=int2d(ThDep50)(vdep50)/int2d(ThDep50)(1.0);
cout<<"PostTrait "<<"popDep50="<<popDep50<<endl;
computeLikeliHood(Tlikelihood[cmpobs],Tobs[114*cmpobs+50],popDep50);

vdep51[]=IVDep51*vall[];
real popDep51=int2d(ThDep51)(vdep51)/int2d(ThDep51)(1.0);
cout<<"PostTrait "<<"popDep51="<<popDep51<<endl;
computeLikeliHood(Tlikelihood[cmpobs],Tobs[114*cmpobs+51],popDep51);

vdep52[]=IVDep52*vall[];
real popDep52=int2d(ThDep52)(vdep52)/int2d(ThDep52)(1.0);
cout<<"PostTrait "<<"popDep52="<<popDep52<<endl;
computeLikeliHood(Tlikelihood[cmpobs],Tobs[114*cmpobs+52],popDep52);
/*
vdep53[]=IVDep53*vall[];
real popDep53=int2d(ThDep53)(vdep53)/int2d(ThDep53)(1.0);
cout<<"PostTrait "<<"popDep53="<<popDep53<<endl;
computeLikeliHood(Tlikelihood[cmpobs],Tobs[114*cmpobs+53],popDep53);

vdep54[]=IVDep54*vall[];
real popDep54=int2d(ThDep54)(vdep54)/int2d(ThDep54)(1.0);
cout<<"PostTrait "<<"popDep54="<<popDep54<<endl;
computeLikeliHood(Tlikelihood[cmpobs],Tobs[114*cmpobs+54],popDep54);

vdep55[]=IVDep55*vall[];
real popDep55=int2d(ThDep55)(vdep55)/int2d(ThDep55)(1.0);
cout<<"PostTrait "<<"popDep55="<<popDep55<<endl;
computeLikeliHood(Tlikelihood[cmpobs],Tobs[114*cmpobs+55],popDep55);
*/
vdep56[]=IVDep56*vall[];
real popDep56=int2d(ThDep56)(vdep56)/int2d(ThDep56)(1.0);
cout<<"PostTrait "<<"popDep56="<<popDep56<<endl;
computeLikeliHood(Tlikelihood[cmpobs],Tobs[114*cmpobs+56],popDep56);

vdep57[]=IVDep57*vall[];
real popDep57=int2d(ThDep57)(vdep57)/int2d(ThDep57)(1.0);
cout<<"PostTrait "<<"popDep57="<<popDep57<<endl;
computeLikeliHood(Tlikelihood[cmpobs],Tobs[114*cmpobs+57],popDep57);

vdep58[]=IVDep58*vall[];
real popDep58=int2d(ThDep58)(vdep58)/int2d(ThDep58)(1.0);
cout<<"PostTrait "<<"popDep58="<<popDep58<<endl;
computeLikeliHood(Tlikelihood[cmpobs],Tobs[114*cmpobs+58],popDep58);

vdep59[]=IVDep59*vall[];
real popDep59=int2d(ThDep59)(vdep59)/int2d(ThDep59)(1.0);
cout<<"PostTrait "<<"popDep59="<<popDep59<<endl;
computeLikeliHood(Tlikelihood[cmpobs],Tobs[114*cmpobs+59],popDep59);

vdep60[]=IVDep60*vall[];
real popDep60=int2d(ThDep60)(vdep60)/int2d(ThDep60)(1.0);
cout<<"PostTrait "<<"popDep60="<<popDep60<<endl;
computeLikeliHood(Tlikelihood[cmpobs],Tobs[114*cmpobs+60],popDep60);

vdep61[]=IVDep61*vall[];
real popDep61=int2d(ThDep61)(vdep61)/int2d(ThDep61)(1.0);
cout<<"PostTrait "<<"popDep61="<<popDep61<<endl;
computeLikeliHood(Tlikelihood[cmpobs],Tobs[114*cmpobs+61],popDep61);
/*
vdep62[]=IVDep62*vall[];
real popDep62=int2d(ThDep62)(vdep62)/int2d(ThDep62)(1.0);
cout<<"PostTrait "<<"popDep62="<<popDep62<<endl;
computeLikeliHood(Tlikelihood[cmpobs],Tobs[114*cmpobs+62],popDep62);
*/
vdep63[]=IVDep63*vall[];
real popDep63=int2d(ThDep63)(vdep63)/int2d(ThDep63)(1.0);
cout<<"PostTrait "<<"popDep63="<<popDep63<<endl;
computeLikeliHood(Tlikelihood[cmpobs],Tobs[114*cmpobs+63],popDep63);
/*
vdep64[]=IVDep64*vall[];
real popDep64=int2d(ThDep64)(vdep64)/int2d(ThDep64)(1.0);
cout<<"PostTrait "<<"popDep64="<<popDep64<<endl;
computeLikeliHood(Tlikelihood[cmpobs],Tobs[114*cmpobs+64],popDep64);
*/
vdep65[]=IVDep65*vall[];
real popDep65=int2d(ThDep65)(vdep65)/int2d(ThDep65)(1.0);
cout<<"PostTrait "<<"popDep65="<<popDep65<<endl;
computeLikeliHood(Tlikelihood[cmpobs],Tobs[114*cmpobs+65],popDep65);

vdep66[]=IVDep66*vall[];
real popDep66=int2d(ThDep66)(vdep66)/int2d(ThDep66)(1.0);
cout<<"PostTrait "<<"popDep66="<<popDep66<<endl;
computeLikeliHood(Tlikelihood[cmpobs],Tobs[114*cmpobs+66],popDep66);

vdep67[]=IVDep67*vall[];
real popDep67=int2d(ThDep67)(vdep67)/int2d(ThDep67)(1.0);
cout<<"PostTrait "<<"popDep67="<<popDep67<<endl;
computeLikeliHood(Tlikelihood[cmpobs],Tobs[114*cmpobs+67],popDep67);

vdep68[]=IVDep68*vall[];
real popDep68=int2d(ThDep68)(vdep68)/int2d(ThDep68)(1.0);
cout<<"PostTrait "<<"popDep68="<<popDep68<<endl;
computeLikeliHood(Tlikelihood[cmpobs],Tobs[114*cmpobs+68],popDep68);

vdep69[]=IVDep69*vall[];
real popDep69=int2d(ThDep69)(vdep69)/int2d(ThDep69)(1.0);
cout<<"PostTrait "<<"popDep69="<<popDep69<<endl;
computeLikeliHood(Tlikelihood[cmpobs],Tobs[114*cmpobs+69],popDep69);

vdep70[]=IVDep70*vall[];
real popDep70=int2d(ThDep70)(vdep70)/int2d(ThDep70)(1.0);
cout<<"PostTrait "<<"popDep70="<<popDep70<<endl;
computeLikeliHood(Tlikelihood[cmpobs],Tobs[114*cmpobs+70],popDep70);

vdep71[]=IVDep71*vall[];
real popDep71=int2d(ThDep71)(vdep71)/int2d(ThDep71)(1.0);
cout<<"PostTrait "<<"popDep71="<<popDep71<<endl;
computeLikeliHood(Tlikelihood[cmpobs],Tobs[114*cmpobs+71],popDep71);
/*
vdep72[]=IVDep72*vall[];
real popDep72=int2d(ThDep72)(vdep72)/int2d(ThDep72)(1.0);
cout<<"PostTrait "<<"popDep72="<<popDep72<<endl;
computeLikeliHood(Tlikelihood[cmpobs],Tobs[114*cmpobs+72],popDep72);
*/
vdep73[]=IVDep73*vall[];
real popDep73=int2d(ThDep73)(vdep73)/int2d(ThDep73)(1.0);
cout<<"PostTrait "<<"popDep73="<<popDep73<<endl;
computeLikeliHood(Tlikelihood[cmpobs],Tobs[114*cmpobs+73],popDep73);

vdep74[]=IVDep74*vall[];
real popDep74=int2d(ThDep74)(vdep74)/int2d(ThDep74)(1.0);
cout<<"PostTrait "<<"popDep74="<<popDep74<<endl;
computeLikeliHood(Tlikelihood[cmpobs],Tobs[114*cmpobs+74],popDep74);
/*
vdep75[]=IVDep75*vall[];
real popDep75=int2d(ThDep75)(vdep75)/int2d(ThDep75)(1.0);
cout<<"PostTrait "<<"popDep75="<<popDep75<<endl;
computeLikeliHood(Tlikelihood[cmpobs],Tobs[114*cmpobs+75],popDep75);
*/
vdep76[]=IVDep76*vall[];
real popDep76=int2d(ThDep76)(vdep76)/int2d(ThDep76)(1.0);
cout<<"PostTrait "<<"popDep76="<<popDep76<<endl;
computeLikeliHood(Tlikelihood[cmpobs],Tobs[114*cmpobs+76],popDep76);

vdep77[]=IVDep77*vall[];
real popDep77=int2d(ThDep77)(vdep77)/int2d(ThDep77)(1.0);
cout<<"PostTrait "<<"popDep77="<<popDep77<<endl;
computeLikeliHood(Tlikelihood[cmpobs],Tobs[114*cmpobs+77],popDep77);

vdep78[]=IVDep78*vall[];
real popDep78=int2d(ThDep78)(vdep78)/int2d(ThDep78)(1.0);
cout<<"PostTrait "<<"popDep78="<<popDep78<<endl;
computeLikeliHood(Tlikelihood[cmpobs],Tobs[114*cmpobs+78],popDep78);

vdep79[]=IVDep79*vall[];
real popDep79=int2d(ThDep79)(vdep79)/int2d(ThDep79)(1.0);
cout<<"PostTrait "<<"popDep79="<<popDep79<<endl;
computeLikeliHood(Tlikelihood[cmpobs],Tobs[114*cmpobs+79],popDep79);

vdep80[]=IVDep80*vall[];
real popDep80=int2d(ThDep80)(vdep80)/int2d(ThDep80)(1.0);
cout<<"PostTrait "<<"popDep80="<<popDep80<<endl;
computeLikeliHood(Tlikelihood[cmpobs],Tobs[114*cmpobs+80],popDep80);

vdep81[]=IVDep81*vall[];
real popDep81=int2d(ThDep81)(vdep81)/int2d(ThDep81)(1.0);
cout<<"PostTrait "<<"popDep81="<<popDep81<<endl;
computeLikeliHood(Tlikelihood[cmpobs],Tobs[114*cmpobs+81],popDep81);

vdep82[]=IVDep82*vall[];
real popDep82=int2d(ThDep82)(vdep82)/int2d(ThDep82)(1.0);
cout<<"PostTrait "<<"popDep82="<<popDep82<<endl;
computeLikeliHood(Tlikelihood[cmpobs],Tobs[114*cmpobs+82],popDep82);

vdep83[]=IVDep83*vall[];
real popDep83=int2d(ThDep83)(vdep83)/int2d(ThDep83)(1.0);
cout<<"PostTrait "<<"popDep83="<<popDep83<<endl;
computeLikeliHood(Tlikelihood[cmpobs],Tobs[114*cmpobs+83],popDep83);

vdep84[]=IVDep84*vall[];
real popDep84=int2d(ThDep84)(vdep84)/int2d(ThDep84)(1.0);
cout<<"PostTrait "<<"popDep84="<<popDep84<<endl;
computeLikeliHood(Tlikelihood[cmpobs],Tobs[114*cmpobs+84],popDep84);

vdep85[]=IVDep85*vall[];
real popDep85=int2d(ThDep85)(vdep85)/int2d(ThDep85)(1.0);
cout<<"PostTrait "<<"popDep85="<<popDep85<<endl;
computeLikeliHood(Tlikelihood[cmpobs],Tobs[114*cmpobs+85],popDep85);

vdep86[]=IVDep86*vall[];
real popDep86=int2d(ThDep86)(vdep86)/int2d(ThDep86)(1.0);
cout<<"PostTrait "<<"popDep86="<<popDep86<<endl;
computeLikeliHood(Tlikelihood[cmpobs],Tobs[114*cmpobs+86],popDep86);

vdep87[]=IVDep87*vall[];
real popDep87=int2d(ThDep87)(vdep87)/int2d(ThDep87)(1.0);
cout<<"PostTrait "<<"popDep87="<<popDep87<<endl;
computeLikeliHood(Tlikelihood[cmpobs],Tobs[114*cmpobs+87],popDep87);

vdep88[]=IVDep88*vall[];
real popDep88=int2d(ThDep88)(vdep88)/int2d(ThDep88)(1.0);
cout<<"PostTrait "<<"popDep88="<<popDep88<<endl;
computeLikeliHood(Tlikelihood[cmpobs],Tobs[114*cmpobs+88],popDep88);

vdep89[]=IVDep89*vall[];
real popDep89=int2d(ThDep89)(vdep89)/int2d(ThDep89)(1.0);
cout<<"PostTrait "<<"popDep89="<<popDep89<<endl;
computeLikeliHood(Tlikelihood[cmpobs],Tobs[114*cmpobs+89],popDep89);

vdep90[]=IVDep90*vall[];
real popDep90=int2d(ThDep90)(vdep90)/int2d(ThDep90)(1.0);
cout<<"PostTrait "<<"popDep90="<<popDep90<<endl;
computeLikeliHood(Tlikelihood[cmpobs],Tobs[114*cmpobs+90],popDep90);

vdep91[]=IVDep91*vall[];
real popDep91=int2d(ThDep91)(vdep91)/int2d(ThDep91)(1.0);
cout<<"PostTrait "<<"popDep91="<<popDep91<<endl;
computeLikeliHood(Tlikelihood[cmpobs],Tobs[114*cmpobs+91],popDep91);

vdep92[]=IVDep92*vall[];
real popDep92=int2d(ThDep92)(vdep92)/int2d(ThDep92)(1.0);
cout<<"PostTrait "<<"popDep92="<<popDep92<<endl;
computeLikeliHood(Tlikelihood[cmpobs],Tobs[114*cmpobs+92],popDep92);
/*
vdep93[]=IVDep93*vall[];
real popDep93=int2d(ThDep93)(vdep93)/int2d(ThDep93)(1.0);
cout<<"PostTrait "<<"popDep93="<<popDep93<<endl;
computeLikeliHood(Tlikelihood[cmpobs],Tobs[114*cmpobs+93],popDep93);
*/
vdep94[]=IVDep94*vall[];
real popDep94=int2d(ThDep94)(vdep94)/int2d(ThDep94)(1.0);
cout<<"PostTrait "<<"popDep94="<<popDep94<<endl;
computeLikeliHood(Tlikelihood[cmpobs],Tobs[114*cmpobs+94],popDep94);

vdep95[]=IVDep95*vall[];
real popDep95=int2d(ThDep95)(vdep95)/int2d(ThDep95)(1.0);
cout<<"PostTrait "<<"popDep95="<<popDep95<<endl;
computeLikeliHood(Tlikelihood[cmpobs],Tobs[114*cmpobs+95],popDep95);

vdep96[]=IVDep96*vall[];
real popDep96=int2d(ThDep96)(vdep96)/int2d(ThDep96)(1.0);
cout<<"PostTrait "<<"popDep96="<<popDep96<<endl;
computeLikeliHood(Tlikelihood[cmpobs],Tobs[114*cmpobs+96],popDep96);

vdep97[]=IVDep97*vall[];
real popDep97=int2d(ThDep97)(vdep97)/int2d(ThDep97)(1.0);
cout<<"PostTrait "<<"popDep97="<<popDep97<<endl;
computeLikeliHood(Tlikelihood[cmpobs],Tobs[114*cmpobs+97],popDep97);

vdep98[]=IVDep98*vall[];
real popDep98=int2d(ThDep98)(vdep98)/int2d(ThDep98)(1.0);
cout<<"PostTrait "<<"popDep98="<<popDep98<<endl;
computeLikeliHood(Tlikelihood[cmpobs],Tobs[114*cmpobs+98],popDep98);

vdep99[]=IVDep99*vall[];
real popDep99=int2d(ThDep99)(vdep99)/int2d(ThDep99)(1.0);
cout<<"PostTrait "<<"popDep99="<<popDep99<<endl;
computeLikeliHood(Tlikelihood[cmpobs],Tobs[114*cmpobs+99],popDep99);

vdep100[]=IVDep100*vall[];
real popDep100=int2d(ThDep100)(vdep100)/int2d(ThDep100)(1.0);
cout<<"PostTrait "<<"popDep100="<<popDep100<<endl;
computeLikeliHood(Tlikelihood[cmpobs],Tobs[114*cmpobs+100],popDep100);

vdep101[]=IVDep101*vall[];
real popDep101=int2d(ThDep101)(vdep101)/int2d(ThDep101)(1.0);
cout<<"PostTrait "<<"popDep101="<<popDep101<<endl;
computeLikeliHood(Tlikelihood[cmpobs],Tobs[114*cmpobs+101],popDep101);

vdep102[]=IVDep102*vall[];
real popDep102=int2d(ThDep102)(vdep102)/int2d(ThDep102)(1.0);
cout<<"PostTrait "<<"popDep102="<<popDep102<<endl;
computeLikeliHood(Tlikelihood[cmpobs],Tobs[114*cmpobs+102],popDep102);

vdep103[]=IVDep103*vall[];
real popDep103=int2d(ThDep103)(vdep103)/int2d(ThDep103)(1.0);
cout<<"PostTrait "<<"popDep103="<<popDep103<<endl;
computeLikeliHood(Tlikelihood[cmpobs],Tobs[114*cmpobs+103],popDep103);

vdep104[]=IVDep104*vall[];
real popDep104=int2d(ThDep104)(vdep104)/int2d(ThDep104)(1.0);
cout<<"PostTrait "<<"popDep104="<<popDep104<<endl;
computeLikeliHood(Tlikelihood[cmpobs],Tobs[114*cmpobs+104],popDep104);

vdep105[]=IVDep105*vall[];
real popDep105=int2d(ThDep105)(vdep105)/int2d(ThDep105)(1.0);
cout<<"PostTrait "<<"popDep105="<<popDep105<<endl;
computeLikeliHood(Tlikelihood[cmpobs],Tobs[114*cmpobs+105],popDep105);
/*
vdep106[]=IVDep106*vall[];
real popDep106=int2d(ThDep106)(vdep106)/int2d(ThDep106)(1.0);
cout<<"PostTrait "<<"popDep106="<<popDep106<<endl;
computeLikeliHood(Tlikelihood[cmpobs],Tobs[114*cmpobs+106],popDep106);
*/
vdep107[]=IVDep107*vall[];
real popDep107=int2d(ThDep107)(vdep107)/int2d(ThDep107)(1.0);
cout<<"PostTrait "<<"popDep107="<<popDep107<<endl;
computeLikeliHood(Tlikelihood[cmpobs],Tobs[114*cmpobs+107],popDep107);
/*
vdep108[]=IVDep108*vall[];
real popDep108=int2d(ThDep108)(vdep108)/int2d(ThDep108)(1.0);
cout<<"PostTrait "<<"popDep108="<<popDep108<<endl;
computeLikeliHood(Tlikelihood[cmpobs],Tobs[114*cmpobs+108],popDep108);

vdep109[]=IVDep109*vall[];
real popDep109=int2d(ThDep109)(vdep109)/int2d(ThDep109)(1.0);
cout<<"PostTrait "<<"popDep109="<<popDep109<<endl;
computeLikeliHood(Tlikelihood[cmpobs],Tobs[114*cmpobs+109],popDep109);

vdep110[]=IVDep110*vall[];
real popDep110=int2d(ThDep110)(vdep110)/int2d(ThDep110)(1.0);
cout<<"PostTrait "<<"popDep110="<<popDep110<<endl;
computeLikeliHood(Tlikelihood[cmpobs],Tobs[114*cmpobs+110],popDep110);

vdep111[]=IVDep111*vall[];
real popDep111=int2d(ThDep111)(vdep111)/int2d(ThDep111)(1.0);
cout<<"PostTrait "<<"popDep111="<<popDep111<<endl;
computeLikeliHood(Tlikelihood[cmpobs],Tobs[114*cmpobs+111],popDep111);

vdep112[]=IVDep112*vall[];
real popDep112=int2d(ThDep112)(vdep112)/int2d(ThDep112)(1.0);
cout<<"PostTrait "<<"popDep112="<<popDep112<<endl;
computeLikeliHood(Tlikelihood[cmpobs],Tobs[114*cmpobs+112],popDep112);
*/
vdep113[]=IVDep113*vall[];
real popDep113=int2d(ThDep113)(vdep113)/int2d(ThDep113)(1.0);
cout<<"PostTrait "<<"popDep113="<<popDep113<<endl;
computeLikeliHood(Tlikelihood[cmpobs],Tobs[114*cmpobs+113],popDep113);


cout<<"PostTrait "<<"Tlikelihood["<<cmpobs<<"]="<<Tlikelihood[cmpobs]<<endl;
cmpobs=cmpobs+1;
