# Supplementary material for: Modelling Population Dynamics in Realistic Landscapes with Linear Elements: A Mechanistic-Statistical Reaction-Diffusion Approach
Source: PLoS One. 2016 Mar 17;11(3):e0151217. doi: 10.1371/journal.pone.0151217 (PMC4795701; doi:10.1371/journal.pone.0151217)
Supplement: S1 File — The Freefem++ programs build sparse matrices corresponding to the variational formulations of the 1D and 2D reaction-diffusion equations and to the interactions between all of the 2D and 1D domains. The second step consists in assembling these elementary matrices into a sparse block matrix which is used in the Newton-Raphson algorithm. The programs (ZIP) are listed below: simul.edp is the main program; buildMatGen.edp builds the sparce block matrix; defDofsGen.edp defines the degree of freedom of each domains; defGeomGen.edp builds the meshes from the geometry; defICGen.edp contains the initial conditions; defVarfGen.edp contains the variational formulations; defMatGen.edp gets index of degree of freedom shared between consecutive edges; defParamsGen.edp declares the parameters of the model; inputParam.edp contains the parameter values; myMacro.edp contains a macro to compute the likelihood; postTraitement.edp computes the likelihood of the current state; postTraitementEnd.edp computes the likelihood of the simulation; postTraitementInit.edp initializes the likelihood; postTraitementLoad.edp loads the meshes used for the likelihood computation; timeSteppingGen.edp does the implicit time step; mat1D2Duseful.edp contains some macro to build the elementary blocks from the variational formulation; geomMacro.edp contains a macro getting the boundary degrees of freedom located on a edge; resizeCSR.cpp is a C++ program which modifies the sparse block matrix to implement the boundary conditions between 1D edges. (ZIP) [file pone.0151217.s006.zip › SRC/postTraitementLoad.edp]

real BSscore=0;
int nObs=0;

mesh ThALL=readmesh("france.msh");
	
plot(ThALL,wait=true);

fespace VALL(ThALL,P1);

VALL vall;
VALL vabuf;

matrix IVA0=interpolate(VALL,Vh0,inside=1);
matrix IVA1=interpolate(VALL,Vh1,inside=1);
matrix IVA2=interpolate(VALL,Vh2,inside=1);
matrix IVA3=interpolate(VALL,Vh3,inside=1);
matrix IVA4=interpolate(VALL,Vh4,inside=1);
matrix IVA5=interpolate(VALL,Vh5,inside=1);
matrix IVA6=interpolate(VALL,Vh6,inside=1);
matrix IVA7=interpolate(VALL,Vh7,inside=1);
matrix IVA8=interpolate(VALL,Vh8,inside=1);
matrix IVA9=interpolate(VALL,Vh9,inside=1);
matrix IVA10=interpolate(VALL,Vh10,inside=1);
matrix IVA11=interpolate(VALL,Vh11,inside=1);
matrix IVA12=interpolate(VALL,Vh12,inside=1);
matrix IVA13=interpolate(VALL,Vh13,inside=1);
matrix IVA14=interpolate(VALL,Vh14,inside=1);
vall=0;
int nnaux=vall.n;
//it strats to 1 because of R num
mesh ThDep1=readmesh("th0.msh");
fespace VDep1(ThDep1,P1);
VDep1 vdep1;
matrix IVDep1=interpolate(VDep1,VALL);
mesh ThDep2=readmesh("th1.msh");
fespace VDep2(ThDep2,P1);
VDep2 vdep2;
matrix IVDep2=interpolate(VDep2,VALL);
mesh ThDep3=readmesh("th2.msh");
fespace VDep3(ThDep3,P1);
VDep3 vdep3;
matrix IVDep3=interpolate(VDep3,VALL);
mesh ThDep4=readmesh("th3.msh");
fespace VDep4(ThDep4,P1);
VDep4 vdep4;
matrix IVDep4=interpolate(VDep4,VALL);
mesh ThDep5=readmesh("th4.msh");
fespace VDep5(ThDep5,P1);
VDep5 vdep5;
matrix IVDep5=interpolate(VDep5,VALL);
mesh ThDep6=readmesh("th5.msh");
fespace VDep6(ThDep6,P1);
VDep6 vdep6;
matrix IVDep6=interpolate(VDep6,VALL);
mesh ThDep7=readmesh("th6.msh");
fespace VDep7(ThDep7,P1);
VDep7 vdep7;
matrix IVDep7=interpolate(VDep7,VALL);
mesh ThDep8=readmesh("th7.msh");
fespace VDep8(ThDep8,P1);
VDep8 vdep8;
matrix IVDep8=interpolate(VDep8,VALL);
mesh ThDep9=readmesh("th8.msh");
fespace VDep9(ThDep9,P1);
VDep9 vdep9;
matrix IVDep9=interpolate(VDep9,VALL);
mesh ThDep10=readmesh("th9.msh");
fespace VDep10(ThDep10,P1);
VDep10 vdep10;
matrix IVDep10=interpolate(VDep10,VALL);
mesh ThDep11=readmesh("th10.msh");
fespace VDep11(ThDep11,P1);
VDep11 vdep11;
matrix IVDep11=interpolate(VDep11,VALL);
mesh ThDep12=readmesh("th11.msh");
fespace VDep12(ThDep12,P1);
VDep12 vdep12;
matrix IVDep12=interpolate(VDep12,VALL);
mesh ThDep13=readmesh("th12.msh");
fespace VDep13(ThDep13,P1);
VDep13 vdep13;
matrix IVDep13=interpolate(VDep13,VALL);
mesh ThDep14=readmesh("th13.msh");
fespace VDep14(ThDep14,P1);
VDep14 vdep14;
matrix IVDep14=interpolate(VDep14,VALL);
mesh ThDep15=readmesh("th14.msh");
fespace VDep15(ThDep15,P1);
VDep15 vdep15;
matrix IVDep15=interpolate(VDep15,VALL);
mesh ThDep16=readmesh("th15.msh");
fespace VDep16(ThDep16,P1);
VDep16 vdep16;
matrix IVDep16=interpolate(VDep16,VALL);
mesh ThDep17=readmesh("th16.msh");
fespace VDep17(ThDep17,P1);
VDep17 vdep17;
matrix IVDep17=interpolate(VDep17,VALL);
mesh ThDep18=readmesh("th17.msh");
fespace VDep18(ThDep18,P1);
VDep18 vdep18;
matrix IVDep18=interpolate(VDep18,VALL);
mesh ThDep19=readmesh("th18.msh");
fespace VDep19(ThDep19,P1);
VDep19 vdep19;
matrix IVDep19=interpolate(VDep19,VALL);
mesh ThDep20=readmesh("th19.msh");
fespace VDep20(ThDep20,P1);
VDep20 vdep20;
matrix IVDep20=interpolate(VDep20,VALL);
mesh ThDep21=readmesh("th20.msh");
fespace VDep21(ThDep21,P1);
VDep21 vdep21;
matrix IVDep21=interpolate(VDep21,VALL);
mesh ThDep22=readmesh("th21.msh");
fespace VDep22(ThDep22,P1);
VDep22 vdep22;
matrix IVDep22=interpolate(VDep22,VALL);
mesh ThDep23=readmesh("th22.msh");
fespace VDep23(ThDep23,P1);
VDep23 vdep23;
matrix IVDep23=interpolate(VDep23,VALL);
mesh ThDep24=readmesh("th23.msh");
fespace VDep24(ThDep24,P1);
VDep24 vdep24;
matrix IVDep24=interpolate(VDep24,VALL);
mesh ThDep25=readmesh("th24.msh");
fespace VDep25(ThDep25,P1);
VDep25 vdep25;
matrix IVDep25=interpolate(VDep25,VALL);
mesh ThDep26=readmesh("th25.msh");
fespace VDep26(ThDep26,P1);
VDep26 vdep26;
matrix IVDep26=interpolate(VDep26,VALL);
mesh ThDep27=readmesh("th26.msh");
fespace VDep27(ThDep27,P1);
VDep27 vdep27;
matrix IVDep27=interpolate(VDep27,VALL);
mesh ThDep28=readmesh("th27.msh");
fespace VDep28(ThDep28,P1);
VDep28 vdep28;
matrix IVDep28=interpolate(VDep28,VALL);
mesh ThDep29=readmesh("th28.msh");
fespace VDep29(ThDep29,P1);
VDep29 vdep29;
matrix IVDep29=interpolate(VDep29,VALL);
mesh ThDep30=readmesh("th29.msh");
fespace VDep30(ThDep30,P1);
VDep30 vdep30;
matrix IVDep30=interpolate(VDep30,VALL);
mesh ThDep31=readmesh("th30.msh");
fespace VDep31(ThDep31,P1);
VDep31 vdep31;
matrix IVDep31=interpolate(VDep31,VALL);
mesh ThDep32=readmesh("th31.msh");
fespace VDep32(ThDep32,P1);
VDep32 vdep32;
matrix IVDep32=interpolate(VDep32,VALL);
mesh ThDep33=readmesh("th32.msh");
fespace VDep33(ThDep33,P1);
VDep33 vdep33;
matrix IVDep33=interpolate(VDep33,VALL);
mesh ThDep34=readmesh("th33.msh");
fespace VDep34(ThDep34,P1);
VDep34 vdep34;
matrix IVDep34=interpolate(VDep34,VALL);
mesh ThDep35=readmesh("th34.msh");
fespace VDep35(ThDep35,P1);
VDep35 vdep35;
matrix IVDep35=interpolate(VDep35,VALL);
mesh ThDep36=readmesh("th35.msh");
fespace VDep36(ThDep36,P1);
VDep36 vdep36;
matrix IVDep36=interpolate(VDep36,VALL);
mesh ThDep37=readmesh("th36.msh");
fespace VDep37(ThDep37,P1);
VDep37 vdep37;
matrix IVDep37=interpolate(VDep37,VALL);
mesh ThDep38=readmesh("th37.msh");
fespace VDep38(ThDep38,P1);
VDep38 vdep38;
matrix IVDep38=interpolate(VDep38,VALL);
mesh ThDep39=readmesh("th38.msh");
fespace VDep39(ThDep39,P1);
VDep39 vdep39;
matrix IVDep39=interpolate(VDep39,VALL);
mesh ThDep40=readmesh("th39.msh");
fespace VDep40(ThDep40,P1);
VDep40 vdep40;
matrix IVDep40=interpolate(VDep40,VALL);
mesh ThDep41=readmesh("th40.msh");
fespace VDep41(ThDep41,P1);
VDep41 vdep41;
matrix IVDep41=interpolate(VDep41,VALL);
mesh ThDep42=readmesh("th41.msh");
fespace VDep42(ThDep42,P1);
VDep42 vdep42;
matrix IVDep42=interpolate(VDep42,VALL);
mesh ThDep43=readmesh("th42.msh");
fespace VDep43(ThDep43,P1);
VDep43 vdep43;
matrix IVDep43=interpolate(VDep43,VALL);
mesh ThDep44=readmesh("th43.msh");
fespace VDep44(ThDep44,P1);
VDep44 vdep44;
matrix IVDep44=interpolate(VDep44,VALL);
mesh ThDep45=readmesh("th44.msh");
fespace VDep45(ThDep45,P1);
VDep45 vdep45;
matrix IVDep45=interpolate(VDep45,VALL);
mesh ThDep46=readmesh("th45.msh");
fespace VDep46(ThDep46,P1);
VDep46 vdep46;
matrix IVDep46=interpolate(VDep46,VALL);
mesh ThDep47=readmesh("th46.msh");
fespace VDep47(ThDep47,P1);
VDep47 vdep47;
matrix IVDep47=interpolate(VDep47,VALL);
mesh ThDep48=readmesh("th47.msh");
fespace VDep48(ThDep48,P1);
VDep48 vdep48;
matrix IVDep48=interpolate(VDep48,VALL);
mesh ThDep49=readmesh("th48.msh");
fespace VDep49(ThDep49,P1);
VDep49 vdep49;
matrix IVDep49=interpolate(VDep49,VALL);
mesh ThDep50=readmesh("th49.msh");
fespace VDep50(ThDep50,P1);
VDep50 vdep50;
matrix IVDep50=interpolate(VDep50,VALL);
mesh ThDep51=readmesh("th50.msh");
fespace VDep51(ThDep51,P1);
VDep51 vdep51;
matrix IVDep51=interpolate(VDep51,VALL);
mesh ThDep52=readmesh("th51.msh");
fespace VDep52(ThDep52,P1);
VDep52 vdep52;
matrix IVDep52=interpolate(VDep52,VALL);
mesh ThDep53=readmesh("th52.msh");
fespace VDep53(ThDep53,P1);
VDep53 vdep53;
matrix IVDep53=interpolate(VDep53,VALL);
mesh ThDep54=readmesh("th53.msh");
fespace VDep54(ThDep54,P1);
VDep54 vdep54;
matrix IVDep54=interpolate(VDep54,VALL);
mesh ThDep55=readmesh("th54.msh");
fespace VDep55(ThDep55,P1);
VDep55 vdep55;
matrix IVDep55=interpolate(VDep55,VALL);
mesh ThDep56=readmesh("th55.msh");
fespace VDep56(ThDep56,P1);
VDep56 vdep56;
matrix IVDep56=interpolate(VDep56,VALL);
mesh ThDep57=readmesh("th56.msh");
fespace VDep57(ThDep57,P1);
VDep57 vdep57;
matrix IVDep57=interpolate(VDep57,VALL);
mesh ThDep58=readmesh("th57.msh");
fespace VDep58(ThDep58,P1);
VDep58 vdep58;
matrix IVDep58=interpolate(VDep58,VALL);
mesh ThDep59=readmesh("th58.msh");
fespace VDep59(ThDep59,P1);
VDep59 vdep59;
matrix IVDep59=interpolate(VDep59,VALL);
mesh ThDep60=readmesh("th59.msh");
fespace VDep60(ThDep60,P1);
VDep60 vdep60;
matrix IVDep60=interpolate(VDep60,VALL);
mesh ThDep61=readmesh("th60.msh");
fespace VDep61(ThDep61,P1);
VDep61 vdep61;
matrix IVDep61=interpolate(VDep61,VALL);
mesh ThDep62=readmesh("th61.msh");
fespace VDep62(ThDep62,P1);
VDep62 vdep62;
matrix IVDep62=interpolate(VDep62,VALL);
mesh ThDep63=readmesh("th62.msh");
fespace VDep63(ThDep63,P1);
VDep63 vdep63;
matrix IVDep63=interpolate(VDep63,VALL);
mesh ThDep64=readmesh("th63.msh");
fespace VDep64(ThDep64,P1);
VDep64 vdep64;
matrix IVDep64=interpolate(VDep64,VALL);
mesh ThDep65=readmesh("th64.msh");
fespace VDep65(ThDep65,P1);
VDep65 vdep65;
matrix IVDep65=interpolate(VDep65,VALL);
mesh ThDep66=readmesh("th65.msh");
fespace VDep66(ThDep66,P1);
VDep66 vdep66;
matrix IVDep66=interpolate(VDep66,VALL);
mesh ThDep67=readmesh("th66.msh");
fespace VDep67(ThDep67,P1);
VDep67 vdep67;
matrix IVDep67=interpolate(VDep67,VALL);
mesh ThDep68=readmesh("th67.msh");
fespace VDep68(ThDep68,P1);
VDep68 vdep68;
matrix IVDep68=interpolate(VDep68,VALL);
mesh ThDep69=readmesh("th68.msh");
fespace VDep69(ThDep69,P1);
VDep69 vdep69;
matrix IVDep69=interpolate(VDep69,VALL);
mesh ThDep70=readmesh("th69.msh");
fespace VDep70(ThDep70,P1);
VDep70 vdep70;
matrix IVDep70=interpolate(VDep70,VALL);
mesh ThDep71=readmesh("th70.msh");
fespace VDep71(ThDep71,P1);
VDep71 vdep71;
matrix IVDep71=interpolate(VDep71,VALL);
mesh ThDep72=readmesh("th71.msh");
fespace VDep72(ThDep72,P1);
VDep72 vdep72;
matrix IVDep72=interpolate(VDep72,VALL);
mesh ThDep73=readmesh("th72.msh");
fespace VDep73(ThDep73,P1);
VDep73 vdep73;
matrix IVDep73=interpolate(VDep73,VALL);
mesh ThDep74=readmesh("th73.msh");
fespace VDep74(ThDep74,P1);
VDep74 vdep74;
matrix IVDep74=interpolate(VDep74,VALL);
mesh ThDep75=readmesh("th74.msh");
fespace VDep75(ThDep75,P1);
VDep75 vdep75;
matrix IVDep75=interpolate(VDep75,VALL);
mesh ThDep76=readmesh("th75.msh");
fespace VDep76(ThDep76,P1);
VDep76 vdep76;
matrix IVDep76=interpolate(VDep76,VALL);
mesh ThDep77=readmesh("th76.msh");
fespace VDep77(ThDep77,P1);
VDep77 vdep77;
matrix IVDep77=interpolate(VDep77,VALL);
mesh ThDep78=readmesh("th77.msh");
fespace VDep78(ThDep78,P1);
VDep78 vdep78;
matrix IVDep78=interpolate(VDep78,VALL);
mesh ThDep79=readmesh("th78.msh");
fespace VDep79(ThDep79,P1);
VDep79 vdep79;
matrix IVDep79=interpolate(VDep79,VALL);
mesh ThDep80=readmesh("th79.msh");
fespace VDep80(ThDep80,P1);
VDep80 vdep80;
matrix IVDep80=interpolate(VDep80,VALL);
mesh ThDep81=readmesh("th80.msh");
fespace VDep81(ThDep81,P1);
VDep81 vdep81;
matrix IVDep81=interpolate(VDep81,VALL);
mesh ThDep82=readmesh("th81.msh");
fespace VDep82(ThDep82,P1);
VDep82 vdep82;
matrix IVDep82=interpolate(VDep82,VALL);
mesh ThDep83=readmesh("th82.msh");
fespace VDep83(ThDep83,P1);
VDep83 vdep83;
matrix IVDep83=interpolate(VDep83,VALL);
mesh ThDep84=readmesh("th83.msh");
fespace VDep84(ThDep84,P1);
VDep84 vdep84;
matrix IVDep84=interpolate(VDep84,VALL);
mesh ThDep85=readmesh("th84.msh");
fespace VDep85(ThDep85,P1);
VDep85 vdep85;
matrix IVDep85=interpolate(VDep85,VALL);
mesh ThDep86=readmesh("th85.msh");
fespace VDep86(ThDep86,P1);
VDep86 vdep86;
matrix IVDep86=interpolate(VDep86,VALL);
mesh ThDep87=readmesh("th86.msh");
fespace VDep87(ThDep87,P1);
VDep87 vdep87;
matrix IVDep87=interpolate(VDep87,VALL);
mesh ThDep88=readmesh("th87.msh");
fespace VDep88(ThDep88,P1);
VDep88 vdep88;
matrix IVDep88=interpolate(VDep88,VALL);
mesh ThDep89=readmesh("th88.msh");
fespace VDep89(ThDep89,P1);
VDep89 vdep89;
matrix IVDep89=interpolate(VDep89,VALL);
mesh ThDep90=readmesh("th89.msh");
fespace VDep90(ThDep90,P1);
VDep90 vdep90;
matrix IVDep90=interpolate(VDep90,VALL);
mesh ThDep91=readmesh("th90.msh");
fespace VDep91(ThDep91,P1);
VDep91 vdep91;
matrix IVDep91=interpolate(VDep91,VALL);
mesh ThDep92=readmesh("th91.msh");
fespace VDep92(ThDep92,P1);
VDep92 vdep92;
matrix IVDep92=interpolate(VDep92,VALL);
mesh ThDep93=readmesh("th92.msh");
fespace VDep93(ThDep93,P1);
VDep93 vdep93;
matrix IVDep93=interpolate(VDep93,VALL);
mesh ThDep94=readmesh("th93.msh");
fespace VDep94(ThDep94,P1);
VDep94 vdep94;
matrix IVDep94=interpolate(VDep94,VALL);
mesh ThDep95=readmesh("th94.msh");
fespace VDep95(ThDep95,P1);
VDep95 vdep95;
matrix IVDep95=interpolate(VDep95,VALL);
mesh ThDep96=readmesh("th95.msh");
fespace VDep96(ThDep96,P1);
VDep96 vdep96;
matrix IVDep96=interpolate(VDep96,VALL);
mesh ThDep97=readmesh("th96.msh");
fespace VDep97(ThDep97,P1);
VDep97 vdep97;
matrix IVDep97=interpolate(VDep97,VALL);
mesh ThDep98=readmesh("th97.msh");
fespace VDep98(ThDep98,P1);
VDep98 vdep98;
matrix IVDep98=interpolate(VDep98,VALL);
mesh ThDep99=readmesh("th98.msh");
fespace VDep99(ThDep99,P1);
VDep99 vdep99;
matrix IVDep99=interpolate(VDep99,VALL);
mesh ThDep100=readmesh("th99.msh");
fespace VDep100(ThDep100,P1);
VDep100 vdep100;
matrix IVDep100=interpolate(VDep100,VALL);
mesh ThDep101=readmesh("th100.msh");
fespace VDep101(ThDep101,P1);
VDep101 vdep101;
matrix IVDep101=interpolate(VDep101,VALL);
mesh ThDep102=readmesh("th101.msh");
fespace VDep102(ThDep102,P1);
VDep102 vdep102;
matrix IVDep102=interpolate(VDep102,VALL);
mesh ThDep103=readmesh("th102.msh");
fespace VDep103(ThDep103,P1);
VDep103 vdep103;
matrix IVDep103=interpolate(VDep103,VALL);
mesh ThDep104=readmesh("th103.msh");
fespace VDep104(ThDep104,P1);
VDep104 vdep104;
matrix IVDep104=interpolate(VDep104,VALL);
mesh ThDep105=readmesh("th104.msh");
fespace VDep105(ThDep105,P1);
VDep105 vdep105;
matrix IVDep105=interpolate(VDep105,VALL);
mesh ThDep106=readmesh("th105.msh");
fespace VDep106(ThDep106,P1);
VDep106 vdep106;
matrix IVDep106=interpolate(VDep106,VALL);
mesh ThDep107=readmesh("th106.msh");
fespace VDep107(ThDep107,P1);
VDep107 vdep107;
matrix IVDep107=interpolate(VDep107,VALL);
mesh ThDep108=readmesh("th107.msh");
fespace VDep108(ThDep108,P1);
VDep108 vdep108;
matrix IVDep108=interpolate(VDep108,VALL);
mesh ThDep109=readmesh("th108.msh");
fespace VDep109(ThDep109,P1);
VDep109 vdep109;
matrix IVDep109=interpolate(VDep109,VALL);
mesh ThDep110=readmesh("th109.msh");
fespace VDep110(ThDep110,P1);
VDep110 vdep110;
matrix IVDep110=interpolate(VDep110,VALL);
mesh ThDep111=readmesh("th110.msh");
fespace VDep111(ThDep111,P1);
VDep111 vdep111;
matrix IVDep111=interpolate(VDep111,VALL);
mesh ThDep112=readmesh("th111.msh");
fespace VDep112(ThDep112,P1);
VDep112 vdep112;
matrix IVDep112=interpolate(VDep112,VALL);
mesh ThDep113=readmesh("th112.msh");
fespace VDep113(ThDep113,P1);
VDep113 vdep113;
matrix IVDep113=interpolate(VDep113,VALL);
mesh ThDep114=readmesh("th113.msh");
fespace VDep114(ThDep114,P1);
VDep114 vdep114;
matrix IVDep114=interpolate(VDep114,VALL);

real[int] Tlikelihood(13);
Tlikelihood=1;
real[int] Tobs(114*13);
Tobs=0;
int cmpobs=0;
//2003
Tobs[14]=1;
Tobs[21]=1;
Tobs[58]=1;
Tobs[16]=1;
Tobs[95]=1;
//2004
cmpobs=cmpobs+1;
for (int ii=1;ii<114;ii++){
  Tobs[cmpobs*114+ii]=Tobs[(cmpobs-1)*114+ii];
}
Tobs[cmpobs*114+14]=2;
Tobs[cmpobs*114+18]=2;
Tobs[cmpobs*114+95]=3;
//2005
cmpobs=cmpobs+1;
Tobs[cmpobs*114+14]=1;
Tobs[cmpobs*114+21]=1;
Tobs[cmpobs*114+58]=1;
Tobs[cmpobs*114+16]=1;
Tobs[cmpobs*114+18]=1;
Tobs[cmpobs*114+102]=1;
Tobs[cmpobs*114+100]=1;
Tobs[cmpobs*114+93]=1;
Tobs[cmpobs*114+96]=1;
Tobs[cmpobs*114+90]=1;
Tobs[cmpobs*114+85]=1;
Tobs[cmpobs*114+83]=1;
Tobs[cmpobs*114+92]=1;
Tobs[cmpobs*114+95]=3;
//2006
cmpobs=cmpobs+1;
for (int ii=1;ii<114;ii++){
  Tobs[cmpobs*114+ii]=1;
}
Tobs[cmpobs*114+14]=2;
Tobs[cmpobs*114+95]=3;
Tobs[cmpobs*114+102]=3;
//2007
cmpobs=cmpobs+1;
for (int ii=1;ii<114;ii++){
  Tobs[cmpobs*114+ii]=1;
}
Tobs[cmpobs*114+95]=3;
Tobs[cmpobs*114+102]=3;
//2008
cmpobs=cmpobs+1;
for (int ii=1;ii<114;ii++){
  Tobs[cmpobs*114+ii]=Tobs[(cmpobs-1)*114+ii];
}
//Tobs[cmpobs*114+113]=2;
  
//2009
cmpobs=cmpobs+1;
for (int ii=1;ii<114;ii++){
  Tobs[cmpobs*114+ii]=Tobs[(cmpobs-1)*114+ii];
}
Tobs[cmpobs*114+100]=2;
Tobs[cmpobs*114+93]=2;
Tobs[cmpobs*114+96]=2;
Tobs[cmpobs*114+83]=2;
Tobs[cmpobs*114+77]=2;
Tobs[cmpobs*114+76]=2;
Tobs[cmpobs*114+70]=2;
Tobs[cmpobs*114+65]=2;
Tobs[cmpobs*114+113]=2;

//2010
cmpobs=cmpobs+1;
for (int ii=1;ii<114;ii++){
  Tobs[cmpobs*114+ii]=1;
}
Tobs[cmpobs*114+100]=2;
Tobs[cmpobs*114+93]=2;
Tobs[cmpobs*114+96]=2;
Tobs[cmpobs*114+83]=2;
Tobs[cmpobs*114+77]=2;
Tobs[cmpobs*114+76]=2;
Tobs[cmpobs*114+70]=2;
Tobs[cmpobs*114+65]=2;
Tobs[cmpobs*114+113]=2;
Tobs[cmpobs*114+85]=2;
Tobs[cmpobs*114+90]=2;
Tobs[cmpobs*114+59]=2;
Tobs[cmpobs*114+92]=2;
Tobs[cmpobs*114+99]=2;
Tobs[cmpobs*114+105]=2;
  
Tobs[cmpobs*114+95]=3;
Tobs[cmpobs*114+102]=3;
Tobs[cmpobs*114+100]=3;
//2011
cmpobs=cmpobs+1;
for (int ii=1;ii<114;ii++){
  Tobs[cmpobs*114+ii]=Tobs[(cmpobs-1)*114+ii];
}
Tobs[cmpobs*114+80]=2;
Tobs[cmpobs*114+89]=2;

Tobs[cmpobs*114+90]=3;
Tobs[cmpobs*114+92]=3;
Tobs[cmpobs*114+99]=3;
//2012
cmpobs=cmpobs+1;
for (int ii=1;ii<114;ii++){
  Tobs[cmpobs*114+ii]=Tobs[(cmpobs-1)*114+ii];
}

Tobs[cmpobs*114+56]=2;
Tobs[cmpobs*114+104]=2;
Tobs[cmpobs*114+101]=2;
Tobs[cmpobs*114+88]=2;


Tobs[cmpobs*114+93]=3;
Tobs[cmpobs*114+96]=3;
Tobs[cmpobs*114+89]=3;

//2013
cmpobs=cmpobs+1;
for (int ii=1;ii<114;ii++){
  Tobs[cmpobs*114+ii]=Tobs[(cmpobs-1)*114+ii];
}

Tobs[cmpobs*114+43]=2;
Tobs[cmpobs*114+38]=2;
Tobs[cmpobs*114+69]=2;

Tobs[cmpobs*114+88]=1;

Tobs[cmpobs*114+105]=3;
Tobs[cmpobs*114+113]=3;
Tobs[cmpobs*114+101]=3;
Tobs[cmpobs*114+84]=3;
Tobs[cmpobs*114+83]=3;
Tobs[cmpobs*114+77]=3;
Tobs[cmpobs*114+70]=3;

//2014
cmpobs=cmpobs+1;
for (int ii=1;ii<114;ii++){
  Tobs[cmpobs*114+ii]=Tobs[(cmpobs-1)*114+ii];
}

Tobs[cmpobs*114+43]=1;
Tobs[cmpobs*114+88]=2;
Tobs[cmpobs*114+16]=2;
Tobs[cmpobs*114+18]=2;
Tobs[cmpobs*114+58]=2;
Tobs[cmpobs*114+14]=2;
Tobs[cmpobs*114+21]=2;
Tobs[cmpobs*114+105]=2;

//2015
cmpobs=cmpobs+1;
for (int ii=1;ii<114;ii++){
  Tobs[cmpobs*114+ii]=Tobs[(cmpobs-1)*114+ii];
}


Tobs[cmpobs*114+56]=2;
Tobs[cmpobs*114+91]=2;
Tobs[cmpobs*114+60]=2;
Tobs[cmpobs*114+61]=2;
Tobs[cmpobs*114+19]=2;
Tobs[cmpobs*114+24]=2;
Tobs[cmpobs*114+20]=2;
Tobs[cmpobs*114+26]=2;
Tobs[cmpobs*114+42]=2;
Tobs[cmpobs*114+87]=2;
Tobs[cmpobs*114+82]=2;
  
Tobs[cmpobs*114+105]=3;
Tobs[cmpobs*114+80]=3;
Tobs[cmpobs*114+59]=3;
Tobs[cmpobs*114+76]=3;

cmpobs=0;
