# Supplementary material for: Modelling Population Dynamics in Realistic Landscapes with Linear Elements: A Mechanistic-Statistical Reaction-Diffusion Approach
Source: PLoS One. 2016 Mar 17;11(3):e0151217. doi: 10.1371/journal.pone.0151217 (PMC4795701; doi:10.1371/journal.pone.0151217)
Supplement: S1 File — The Freefem++ programs build sparse matrices corresponding to the variational formulations of the 1D and 2D reaction-diffusion equations and to the interactions between all of the 2D and 1D domains. The second step consists in assembling these elementary matrices into a sparse block matrix which is used in the Newton-Raphson algorithm. The programs (ZIP) are listed below: simul.edp is the main program; buildMatGen.edp builds the sparce block matrix; defDofsGen.edp defines the degree of freedom of each domains; defGeomGen.edp builds the meshes from the geometry; defICGen.edp contains the initial conditions; defVarfGen.edp contains the variational formulations; defMatGen.edp gets index of degree of freedom shared between consecutive edges; defParamsGen.edp declares the parameters of the model; inputParam.edp contains the parameter values; myMacro.edp contains a macro to compute the likelihood; postTraitement.edp computes the likelihood of the current state; postTraitementEnd.edp computes the likelihood of the simulation; postTraitementInit.edp initializes the likelihood; postTraitementLoad.edp loads the meshes used for the likelihood computation; timeSteppingGen.edp does the implicit time step; mat1D2Duseful.edp contains some macro to build the elementary blocks from the variational formulation; geomMacro.edp contains a macro getting the boundary degrees of freedom located on a edge; resizeCSR.cpp is a C++ program which modifies the sparse block matrix to implement the boundary conditions between 1D edges. (ZIP) [file pone.0151217.s006.zip › SRC/resizeCSR.cpp]

// SUMMARY  :   resize mat
// USAGE    : LGPL      
// ORG      : INRA
// AUTHOR   : O. BONNEFON
//


#include "ff++.hpp"
#include "AFunction_ext.hpp"

long resizeCSR(Matrice_Creuse<double>* const &A,const long &n,const long &m) {
  printf("resizeCSR A=%p\n",(void*)A);
    MatriceMorse<double>* mA = static_cast<MatriceMorse<double>*>(&(*A->A));
    map< pair<int,int>, R> Aij;
    Aij[make_pair(0,m-1)]=-1e20;
    mA=new MatriceMorse<double>(n,m,Aij,false);
    A->A=mA;
    printf("resizeCSR %p\n",(void*)mA);
    //mA->resize(n,m);
   
    return 1L;
}

long getCommunDof(KN<long>*const&ZOI1,KN<long>*const&ZOI2,  long *const &pi1,  long *const &pi2){
  long n1 = ZOI1->N();
  long n2 = ZOI2->N();
//  printf("__getCommunDof n1=%ld n2=%ld\n",n1,n2);
//  printf("__getCommunDof %ld %ld %ld %ld\n",(*ZOI1)[0],(*ZOI1)[n1-1],(*ZOI2)[0],(*ZOI2)[n2-1]);
  if ((*ZOI1)[0]==(*ZOI2)[0]){
    *pi1=0;
    *pi2=0;
  }
  else if ((*ZOI1[0])==(*ZOI2)[n2-1]){
    *pi1=0;
    *pi2=n2-1;
  }
  else if ((*ZOI1)[n1-1]==(*ZOI2)[0]){
    *pi1=n1-1;
    *pi2=0;
  }
  else if ((*ZOI1)[n1-1]==(*ZOI2)[n2-1]){
    *pi1=n1-1;
    *pi2=n2-1;
  }else{
    
    printf("resizeCSR::getCommunDof Cant find commun dofs\n");
    return 1;
  }
  return 0;
}
void __setDiagCSR(MatriceMorse<double>* pA,int n,double v){
  double * pV=pA->a;
  int * lg=pA->lg;
  int * cl=pA->cl;
  int iline=n;
  for (int col=lg[iline];col<lg[iline+1];col++){
    if (cl[col]==n){
      pV[col]=v;
      break;
    }
  }
}
void __setDiagCSR2(MatriceMorse<double>* pA,int n,double v){
  double * pV=pA->a;
  int * lg=pA->lg;
  int * cl=pA->cl;
  int iline=n;
  for (int col=lg[iline];col<lg[iline+1];col++){
    if (cl[col]==n){
      pV[col]=v;
    }else{
      pV[col]=0;
    }
  }
}

//long addFluxCond(Matrice_Creuse<double>* const &Ain, Matrice_Creuse<double>* const &Aout,
/*
 * The goal is to connect edge.
 * {(*I1I2)[2*ii], (*I1I2)[2*ii+1]} contains the indeces of of edge dof that must be join, ie edge corners.
 *
 *
 *
 */
long OBtestCSR(Matrice_Creuse<double>* const &Ain,Matrice_Creuse<double>* const &Aout,KN<long>*const &I1I2,long *const & nbSpecies){
  MatriceMorse<double>* pAin = static_cast<MatriceMorse<double>*>(&(*Ain->A));
  int n=pAin->N;
  int m=pAin->M;
  int ii,numSpecies;
  printf("n=%i m=%i\n",n,m);
  map< pair<int,int>, double> Aij;
  printf("rep1\n");
  double * pV=pAin->a;
  int * lg=pAin->lg;
  int * cl=pAin->cl;
  int lineOffset=0;
  //For the first species, no offset ie lineOffset=0;
  for (numSpecies=0;numSpecies<*nbSpecies;numSpecies++){
    //get the line i2 of Ain
    //add it to the line i1 in Aij
    long nI1 = (I1I2->N())/2;
    for (ii=0; ii<nI1;ii++){
      //get the line i2 of Ain
      //add it to the line i1 in Aij
      long i1=(*I1I2)[2*ii]+lineOffset;
      long i2=(*I1I2)[2*ii+1]+lineOffset;
//      printf("i1=%ld i2=%ld\n",i1,i2);
      for (int col=lg[i2];col<lg[i2+1];col++){
        Aij[make_pair(i1,cl[col])]=pV[col];
      }
      Aij[make_pair(i2,i1)]=-1e50;
      __setDiagCSR(pAin,i2,1e50);
    }
    //offset for the second species
    lineOffset=n/2;
  }
  pAin->addMatTo(1.0,Aij,false,0,0,false,1e-14);
  printf("rep2\n");
  Aout->A=new MatriceMorse<double>(n,m,Aij,false);
  printf("rep3\n");
  
}

long setDiagCSR(Matrice_Creuse<double>* const &A,const long &n,const double &v) {
  printf("resizeCSR A=%p\n",(void*)A);
    MatriceMorse<double>* mA = static_cast<MatriceMorse<double>*>(&(*A->A));
    if (n>=0){
      __setDiagCSR(mA,n,v);
    }else {
      int N=mA->N;
      for (int ii=0;ii<N;ii++)
        __setDiagCSR2(mA,ii,v);
    }
    return 1L;
}

long printCSR(Matrice_Creuse<double>* const &A) {
  MatriceMorse<double>* mA = static_cast<MatriceMorse<double>*>(&(*A->A));
  double * pV=mA->a;
  int * lg=mA->lg;
  int * cl=mA->cl;
  int N=mA->N;
  int M=mA->M;
  double * aux=pV;
  int * auxcl=cl;
  int curCol=0;
  printf("[");
  for (int iline=0;iline<N;iline++)
  {
    int ncC=lg[iline+1]-lg[iline];
    curCol=0;
    printf("[");
    for (int col=0;col<ncC;col++){
      for(int ii=curCol;ii<*auxcl;ii++)
        printf("0,");
      printf("%e",*aux);
      if (*auxcl<N-1)
         printf(",");
      curCol=*auxcl+1;
      auxcl++;aux++;
    }
    for(int ii=curCol;ii<M;ii++){
        printf("0");
        if (ii<N-1)
          printf(",");
    }
    printf("];\n");
  }
  printf("]");
    return 1L;
}
long plugCSR(Matrice_Creuse<double>* const &A1,Matrice_Creuse<double>* const &A2,
             Matrice_Creuse<double>* const &A12,Matrice_Creuse<double>* const &A21, long* const &ci1,  long* const &ci2) {
  printf("plugCSR \n");
  long *i1=(long *)ci1;
  long *i2=(long *)ci2;
  
  //long i1,i2;
  printf("plugCSR i1=%ld i2=%ld\n",*i1,*i2);
  MatriceMorse<double>* pA1 = static_cast<MatriceMorse<double>*>(&(*A1->A));
  MatriceMorse<double>* pA2 = static_cast<MatriceMorse<double>*>(&(*A2->A));
  map< pair<int,int>, double> A12ij;
  long n=pA2->N;
  long m=pA1->M;
  map< pair<int,int>, double> A21ij;
  A21ij[make_pair(*i2,*i1)]=-1e50;
  A21->A=new MatriceMorse<double>(n,m,A21ij,false);
  
  double * pV=pA2->a;
  int * lg=pA2->lg;
  int * cl=pA2->cl;
  int iline=*i2;
  for (int col=lg[iline];col<lg[iline+1];col++){
    A12ij[make_pair(*i1,cl[col])]=pV[col];
  }
  A12->A=new MatriceMorse<double>(pA1->N,pA2->M,A12ij,false);
  __setDiagCSR(pA2,*i2,1e50);
  return 0;
}
//It build Aout with the same size than Amodel, with the line i2 of Ain at the line i1.
long getLineMatrice(Matrice_Creuse<double>* const &Ain,Matrice_Creuse<double>* const &Amodel,
                    Matrice_Creuse<double>* const &Aout,long* const &ci1,  long* const &ci2){
  long *i1=(long *)ci1;
  long *i2=(long *)ci2;
  
  MatriceMorse<double>* pModel = static_cast<MatriceMorse<double>*>(&(*Amodel->A));
  MatriceMorse<double>* pAin = static_cast<MatriceMorse<double>*>(&(*Ain->A));
  long n=pModel->N;
  long m=pModel->M;
  map< pair<int,int>, double> Aoutij;
  double * pV=pAin->a;
  int * lg=pAin->lg;
  int * cl=pAin->cl;
  int iline=*i2;
  for (int col=lg[iline];col<lg[iline+1];col++){
    Aoutij[make_pair(*i1,cl[col])]=pV[col];
  }
  Aout->A=new MatriceMorse<double>(n,m,Aoutij,false);
  return 0;
}
/*
 * Assume 1D discretisation with step pl, and diffusion D.
 * N is the number of points.
 * return:
 * the masse matrix MASSE=int phi_i phi_j
 * the laplace mtrix LAPLA=int grad(phi_i) grad(phi_j)
 */
long my1DvarfCSR(Matrice_Creuse<double>*const & MASSE,
                 Matrice_Creuse<double>*const & LAPLA,
                 long* const & nDofs,
                 KN<double>*const &LENGTH){
  int ii;
  int N=*nDofs;
  //double ALPHA=(*palpha);
  map< pair<int,int>, double> MASSEij;
  map< pair<int,int>, double> LAPLAij;
  ii=0;
  double lim1=0;
  double li=(*LENGTH)[0];
  printf("\nmy1DvarfCSR li=%e,lim1=%e\n",li,lim1);

  
  MASSEij[make_pair(0,0)]=li/3.0;
  MASSEij[make_pair(0,1)]=li/6;
  
  LAPLAij[make_pair(0,0)]=1.0/li;
  LAPLAij[make_pair(0,1)]=-1.0/li;


  for (ii=1;ii<N-1;ii++){
    lim1=(*LENGTH)[ii-1];
    li=(*LENGTH)[ii];
    printf("my1DvarfCSR li=%e,lim1=%e\n",li,lim1);
    MASSEij[make_pair(ii,ii-1)]=lim1/6.0;
    MASSEij[make_pair(ii,ii)]=(lim1+li)/3.0;
    MASSEij[make_pair(ii,ii+1)]=li/6.0;
    
    LAPLAij[make_pair(ii,ii-1)]=-1.0/lim1;
    LAPLAij[make_pair(ii,ii)]=1.0/lim1+1.0/li;
    LAPLAij[make_pair(ii,ii+1)]=-1.0/li;

  }
  lim1=(*LENGTH)[N-2];
  li=0;
  printf("my1DvarfCSR li=%e,lim1=%e\n",li,lim1);
  MASSEij[make_pair(N-1,N-1)]=lim1/3.0;
  MASSEij[make_pair(N-1,N-2)]=lim1/6.0;

  LAPLAij[make_pair(N-1,N-1)]=1.0/lim1;
  LAPLAij[make_pair(N-1,N-2)]=-1.0/lim1;

   
  MASSE->A=new MatriceMorse<double>((*nDofs),(*nDofs),MASSEij,false);
  LAPLA->A=new MatriceMorse<double>((*nDofs),(*nDofs),LAPLAij,false);
  return 0;
}

class Init {
    public:
        Init();
};

Init init;
Init::Init() {
  Global.Add("printCSR", "(", new OneOperator1_<long, Matrice_Creuse<double>* >(printCSR));
  Global.Add("OBtestCSR", "(", new OneOperator4_<long, Matrice_Creuse<double>* ,Matrice_Creuse<double>*,KN<long>*, long*>(OBtestCSR));
  Global.Add("resizeCSR", "(", new OneOperator3_<long, Matrice_Creuse<double>* ,const long , const long>(resizeCSR));
  Global.Add("setDiagCSR", "(", new OneOperator3_<long, Matrice_Creuse<double>* ,const long , const double >(setDiagCSR));
  Global.Add("plugCSR", "(", new OneOperator6_<long, Matrice_Creuse<double>* ,Matrice_Creuse<double>* ,
                                               Matrice_Creuse<double>* ,Matrice_Creuse<double>* ,
                                               long* ,long* >(plugCSR));
  Global.Add("my1DvarfCSR", "(", new OneOperator4_< long,Matrice_Creuse<double>* ,Matrice_Creuse<double>* ,
                                                    long* ,KN<double>*>(my1DvarfCSR));
  Global.Add("getLineMatrice", "(", new OneOperator5_< long,Matrice_Creuse<double>* ,Matrice_Creuse<double>* ,
                                                    Matrice_Creuse<double>* ,long* ,long* >(getLineMatrice));
  Global.Add("getCommunDof", "(", new OneOperator4_< long,KN<long>*,KN<long>* ,long* ,long* >(getCommunDof));
}
