# Supplementary material for: Modelling Population Dynamics in Realistic Landscapes with Linear Elements: A Mechanistic-Statistical Reaction-Diffusion Approach
Source: PLoS One. 2016 Mar 17;11(3):e0151217. doi: 10.1371/journal.pone.0151217 (PMC4795701; doi:10.1371/journal.pone.0151217)
Supplement: S1 File — The Freefem++ programs build sparse matrices corresponding to the variational formulations of the 1D and 2D reaction-diffusion equations and to the interactions between all of the 2D and 1D domains. The second step consists in assembling these elementary matrices into a sparse block matrix which is used in the Newton-Raphson algorithm. The programs (ZIP) are listed below: simul.edp is the main program; buildMatGen.edp builds the sparce block matrix; defDofsGen.edp defines the degree of freedom of each domains; defGeomGen.edp builds the meshes from the geometry; defICGen.edp contains the initial conditions; defVarfGen.edp contains the variational formulations; defMatGen.edp gets index of degree of freedom shared between consecutive edges; defParamsGen.edp declares the parameters of the model; inputParam.edp contains the parameter values; myMacro.edp contains a macro to compute the likelihood; postTraitement.edp computes the likelihood of the current state; postTraitementEnd.edp computes the likelihood of the simulation; postTraitementInit.edp initializes the likelihood; postTraitementLoad.edp loads the meshes used for the likelihood computation; timeSteppingGen.edp does the implicit time step; mat1D2Duseful.edp contains some macro to build the elementary blocks from the variational formulation; geomMacro.edp contains a macro getting the boundary degrees of freedom located on a edge; resizeCSR.cpp is a C++ program which modifies the sparse block matrix to implement the boundary conditions between 1D edges. (ZIP) [file pone.0151217.s006.zip › SRC/simul.edp]

load "iovtk"
load "resizeCSR"
include "myMacro.edp";
include "defGeomGen.edp"
include "defDofsGen.edp"

real u0X=0.5*3;
real u0Y=0.1*5;
real Tllh=0;
real T0=0;
real dt=0.1;
int freqPostPro=10;
int nbSteps=freqPostPro*12;
real tm=1.0;
real unmtm=1-tm;
real T=dt*nbSteps,alpha=1./dt;
include "defPluginVaraibleGen.edp"
//real nu=0.0;//1.0;//2D to 1D
//real mu=0.0;//0.5;//1D to 2D /ok
//real alpha1D=0.0;
int freqAff=10000;

int freqVtk=1;
include "defOutputGen.edp";
real[int] u6(6);
real[int] grad6(6);
include "inputParam.edp";
cout<<"u6="<<u6<<endl;
real dirichlet0=1;
include "defParamsGen.edp";
include "mat1D2Duseful.edp";
include "postTraitementLoad.edp";
//system("export OUTPUTDIR="+OUTPUTDIR+";./outputScript.sh");
func real J(real[int] & u)
    {
      
      D2DXu0=pow(10,u[0]);
      D2DYu0=D2DXu0;
      D1Du1=pow(10,u[1]);
      Ru0=pow(10,u[2]);
      muu1=u[3]*u[3];
      nuu1=u[4]*u[4];
      dirichlet0=u[5]*u[5];
      cout<<"PostTrait u("<<u[0]<<","<<u[1]<<","<<u[2]<<","<<u[3]<<","<<u[4]<<","<<u[5]<<")"<<endl;
      cout<<"PostTrait J("<<D2DXu0<<","<<D2DYu0<<","<<D1Du1<<","<<Ru0<<","<<muu1<<","<<nuu1<<","<<dirichlet0<<")"<<endl;
      include "defVarfGen.edp";
      include "defICGen.edp";
      include "defMatGen.edp";
      include "timeSteppingGen.edp";
      
      visuScal("2D",Th0,u2d0,10);
      {
        ofstream fileU("fileU");
        //fileU<<pu1d0s1;
      }
      {
        ofstream pyFile("vtktopngGen.py");
        int aux=nbSteps/freqVtk;
        pyFile<<"#this file is generated during FF simulation\n"<<endl;
        pyFile<<"nbStep="<<aux<<";\n";
        pyFile<<"step="<<freqVtk<<";\n";
        pyFile<<"firstStep=1;\n";
        pyFile<<"nbOmega="<<Nwires<<";\n";
        pyFile<<"OUTPUTDIR=\""<<OUTPUTDIR<<"\";\n";
        include "vtktopngGen.edp";
      }
      return Tllh;
    }
func real[int] DJ(real[int] &u)
{
  real[int] grad(6);
  real[int] curu(6);
  curu=u;
  real jcuru=J(curu);
  real dx=0.1;
  for (int i=0;i<6;i++){
    curu=u;
    curu[i]=curu[i]+0.5*dx;
    grad[i]=J(curu);
    curu=u;
    curu[i]=curu[i]-0.5*dx;
    grad[i]=(grad[i]-J(curu))/dx;
  }
   cout<<"PostTrait grad("<<grad[0]<<","<<grad[1]<<","<<grad[2]<<","<<grad[3]<<","<<grad[4]<<","<<grad[5]<<")"<<endl;
  u=grad;
  return u;  
};
// func real[int] DJ(real[int] &u)
//     { 
//       for (int i=0;i<u.n;i++)
// 	u[i]=(i+1)*u[i]-b[i];
//       return u;  // return of global variable ok 
//     };


real resTllh=J(u6);
{
  ofstream resFile("resLikelihood");
resFile.precision(15);
cout.precision(15);
cout<<resTllh<<endl;

  resFile<<resTllh<<endl;
}
//grad6=DJ(u6);
//cout<<"PostTrait "<<grad6(0)<<" "<<grad6(1)<<" "<<grad6(2)<<" "<<grad6(3)<<" "<<grad6(4)<<endl;;
//BFGS(J,DJ,u6,eps=1.e-6,nbiter=500,nbiterline=5);
