# Supplementary material for: Modelling Population Dynamics in Realistic Landscapes with Linear Elements: A Mechanistic-Statistical Reaction-Diffusion Approach
Source: PLoS One. 2016 Mar 17;11(3):e0151217. doi: 10.1371/journal.pone.0151217 (PMC4795701; doi:10.1371/journal.pone.0151217)
Supplement: S1 File — The Freefem++ programs build sparse matrices corresponding to the variational formulations of the 1D and 2D reaction-diffusion equations and to the interactions between all of the 2D and 1D domains. The second step consists in assembling these elementary matrices into a sparse block matrix which is used in the Newton-Raphson algorithm. The programs (ZIP) are listed below: simul.edp is the main program; buildMatGen.edp builds the sparce block matrix; defDofsGen.edp defines the degree of freedom of each domains; defGeomGen.edp builds the meshes from the geometry; defICGen.edp contains the initial conditions; defVarfGen.edp contains the variational formulations; defMatGen.edp gets index of degree of freedom shared between consecutive edges; defParamsGen.edp declares the parameters of the model; inputParam.edp contains the parameter values; myMacro.edp contains a macro to compute the likelihood; postTraitement.edp computes the likelihood of the current state; postTraitementEnd.edp computes the likelihood of the simulation; postTraitementInit.edp initializes the likelihood; postTraitementLoad.edp loads the meshes used for the likelihood computation; timeSteppingGen.edp does the implicit time step; mat1D2Duseful.edp contains some macro to build the elementary blocks from the variational formulation; geomMacro.edp contains a macro getting the boundary degrees of freedom located on a edge; resizeCSR.cpp is a C++ program which modifies the sparse block matrix to implement the boundary conditions between 1D edges. (ZIP) [file pone.0151217.s006.zip › SRC/timeSteppingGen.edp]

//BEGIN TIME STEPPING
include "postTraitementInit.edp";
//Reset mass file
{ofstream pMass(OUTPUTDIR+"mass.txt");}
{ofstream pTmp(OUTPUTDIR+"control0.txt");}
{ofstream pTmp(OUTPUTDIR+"control1.txt");}
{ofstream pTmp(OUTPUTDIR+"control2.txt");}
{ofstream pTmp(OUTPUTDIR+"control3.txt");}
{ofstream pTmp(OUTPUTDIR+"control4.txt");}
{ofstream pTmp(OUTPUTDIR+"control5.txt");}
{ofstream pTmp(OUTPUTDIR+"control6.txt");}
{ofstream pTmp(OUTPUTDIR+"control7.txt");}
{ofstream pTmp(OUTPUTDIR+"control8.txt");}
{ofstream pTmp(OUTPUTDIR+"control9.txt");}
{ofstream pTmp(OUTPUTDIR+"control10.txt");}
{ofstream pTmp(OUTPUTDIR+"control11.txt");}
{ofstream pTmp(OUTPUTDIR+"control12.txt");}
{ofstream pTmp(OUTPUTDIR+"control13.txt");}
{ofstream pTmp(OUTPUTDIR+"control14.txt");}
real umaxDensity=0;
real uminDensity=100000;
int curStep=0;
macro my1Dto2D{
	convert1Dto2D2(pu1d0s43,u1D0s43tm1,n1Ddofs0s43,zoi0s43bis);
	convert1Dto2D2(pu1d0s37,u1D0s37tm1,n1Ddofs0s37,zoi0s37bis);
	convert1Dto2D2(pu1d0s36,u1D0s36tm1,n1Ddofs0s36,zoi0s36bis);
	convert1Dto2D2(pu1d0s45,u1D0s45tm1,n1Ddofs0s45,zoi0s45bis);
	convert1Dto2D2(pu1d0s40,u1D0s40tm1,n1Ddofs0s40,zoi0s40bis);
	convert1Dto2D2(pu1d1s20,u1D1s20tm1,n1Ddofs1s20,zoi1s20bis);
	convert1Dto2D2(pu1d1s21,u1D1s21tm1,n1Ddofs1s21,zoi1s21bis);
	convert1Dto2D2(pu1d1s22,u1D1s22tm1,n1Ddofs1s22,zoi1s22bis);
	convert1Dto2D2(pu1d1s23,u1D1s23tm1,n1Ddofs1s23,zoi1s23bis);
	convert1Dto2D2(pu1d1s24,u1D1s24tm1,n1Ddofs1s24,zoi1s24bis);
	convert1Dto2D2(pu1d1s35,u1D1s35tm1,n1Ddofs1s35,zoi1s35bis);
	convert1Dto2D2(pu1d1s37,u1D1s37tm1,n1Ddofs1s37,zoi1s37bis);
	convert1Dto2D2(pu1d1s38,u1D1s38tm1,n1Ddofs1s38,zoi1s38bis);
	convert1Dto2D2(pu1d1s19,u1D1s19tm1,n1Ddofs1s19,zoi1s19bis);
	convert1Dto2D2(pu1d2s14,u1D2s14tm1,n1Ddofs2s14,zoi2s14bis);
	convert1Dto2D2(pu1d2s15,u1D2s15tm1,n1Ddofs2s15,zoi2s15bis);
	convert1Dto2D2(pu1d2s16,u1D2s16tm1,n1Ddofs2s16,zoi2s16bis);
	convert1Dto2D2(pu1d2s17,u1D2s17tm1,n1Ddofs2s17,zoi2s17bis);
	convert1Dto2D2(pu1d2s18,u1D2s18tm1,n1Ddofs2s18,zoi2s18bis);
	convert1Dto2D2(pu1d2s39,u1D2s39tm1,n1Ddofs2s39,zoi2s39bis);
	convert1Dto2D2(pu1d2s40,u1D2s40tm1,n1Ddofs2s40,zoi2s40bis);
	convert1Dto2D2(pu1d2s58,u1D2s58tm1,n1Ddofs2s58,zoi2s58bis);
	convert1Dto2D2(pu1d2s57,u1D2s57tm1,n1Ddofs2s57,zoi2s57bis);
	convert1Dto2D2(pu1d2s62,u1D2s62tm1,n1Ddofs2s62,zoi2s62bis);
	convert1Dto2D2(pu1d2s63,u1D2s63tm1,n1Ddofs2s63,zoi2s63bis);
	convert1Dto2D2(pu1d3s43,u1D3s43tm1,n1Ddofs3s43,zoi3s43bis);
	convert1Dto2D2(pu1d3s39,u1D3s39tm1,n1Ddofs3s39,zoi3s39bis);
	convert1Dto2D2(pu1d3s38,u1D3s38tm1,n1Ddofs3s38,zoi3s38bis);
	convert1Dto2D2(pu1d4s44,u1D4s44tm1,n1Ddofs4s44,zoi4s44bis);
	convert1Dto2D2(pu1d4s36,u1D4s36tm1,n1Ddofs4s36,zoi4s36bis);
	convert1Dto2D2(pu1d4s35,u1D4s35tm1,n1Ddofs4s35,zoi4s35bis);
	convert1Dto2D2(pu1d4s25,u1D4s25tm1,n1Ddofs4s25,zoi4s25bis);
	convert1Dto2D2(pu1d4s26,u1D4s26tm1,n1Ddofs4s26,zoi4s26bis);
	convert1Dto2D2(pu1d4s27,u1D4s27tm1,n1Ddofs4s27,zoi4s27bis);
	convert1Dto2D2(pu1d4s28,u1D4s28tm1,n1Ddofs4s28,zoi4s28bis);
	convert1Dto2D2(pu1d5s42,u1D5s42tm1,n1Ddofs5s42,zoi5s42bis);
	convert1Dto2D2(pu1d5s41,u1D5s41tm1,n1Ddofs5s41,zoi5s41bis);
	convert1Dto2D2(pu1d5s46,u1D5s46tm1,n1Ddofs5s46,zoi5s46bis);
	convert1Dto2D2(pu1d5s58,u1D5s58tm1,n1Ddofs5s58,zoi5s58bis);
	convert1Dto2D2(pu1d5s45,u1D5s45tm1,n1Ddofs5s45,zoi5s45bis);
	convert1Dto2D2(pu1d6s32,u1D6s32tm1,n1Ddofs6s32,zoi6s32bis);
	convert1Dto2D2(pu1d6s48,u1D6s48tm1,n1Ddofs6s48,zoi6s48bis);
	convert1Dto2D2(pu1d6s47,u1D6s47tm1,n1Ddofs6s47,zoi6s47bis);
	convert1Dto2D2(pu1d6s50,u1D6s50tm1,n1Ddofs6s50,zoi6s50bis);
	convert1Dto2D2(pu1d6s31,u1D6s31tm1,n1Ddofs6s31,zoi6s31bis);
	convert1Dto2D2(pu1d7s42,u1D7s42tm1,n1Ddofs7s42,zoi7s42bis);
	convert1Dto2D2(pu1d7s44,u1D7s44tm1,n1Ddofs7s44,zoi7s44bis);
	convert1Dto2D2(pu1d7s29,u1D7s29tm1,n1Ddofs7s29,zoi7s29bis);
	convert1Dto2D2(pu1d7s30,u1D7s30tm1,n1Ddofs7s30,zoi7s30bis);
	convert1Dto2D2(pu1d7s50,u1D7s50tm1,n1Ddofs7s50,zoi7s50bis);
	convert1Dto2D2(pu1d8s47,u1D8s47tm1,n1Ddofs8s47,zoi8s47bis);
	convert1Dto2D2(pu1d8s52,u1D8s52tm1,n1Ddofs8s52,zoi8s52bis);
	convert1Dto2D2(pu1d8s51,u1D8s51tm1,n1Ddofs8s51,zoi8s51bis);
	convert1Dto2D2(pu1d8s41,u1D8s41tm1,n1Ddofs8s41,zoi8s41bis);
	convert1Dto2D2(pu1d9s49,u1D9s49tm1,n1Ddofs9s49,zoi9s49bis);
	convert1Dto2D2(pu1d9s33,u1D9s33tm1,n1Ddofs9s33,zoi9s33bis);
	convert1Dto2D2(pu1d9s34,u1D9s34tm1,n1Ddofs9s34,zoi9s34bis);
	convert1Dto2D2(pu1d9s0,u1D9s0tm1,n1Ddofs9s0,zoi9s0bis);
	convert1Dto2D2(pu1d9s53,u1D9s53tm1,n1Ddofs9s53,zoi9s53bis);
	convert1Dto2D2(pu1d9s52,u1D9s52tm1,n1Ddofs9s52,zoi9s52bis);
	convert1Dto2D2(pu1d9s48,u1D9s48tm1,n1Ddofs9s48,zoi9s48bis);
	convert1Dto2D2(pu1d10s51,u1D10s51tm1,n1Ddofs10s51,zoi10s51bis);
	convert1Dto2D2(pu1d10s53,u1D10s53tm1,n1Ddofs10s53,zoi10s53bis);
	convert1Dto2D2(pu1d10s1,u1D10s1tm1,n1Ddofs10s1,zoi10s1bis);
	convert1Dto2D2(pu1d10s2,u1D10s2tm1,n1Ddofs10s2,zoi10s2bis);
	convert1Dto2D2(pu1d10s54,u1D10s54tm1,n1Ddofs10s54,zoi10s54bis);
	convert1Dto2D2(pu1d11s54,u1D11s54tm1,n1Ddofs11s54,zoi11s54bis);
	convert1Dto2D2(pu1d11s3,u1D11s3tm1,n1Ddofs11s3,zoi11s3bis);
	convert1Dto2D2(pu1d11s56,u1D11s56tm1,n1Ddofs11s56,zoi11s56bis);
	convert1Dto2D2(pu1d11s59,u1D11s59tm1,n1Ddofs11s59,zoi11s59bis);
	convert1Dto2D2(pu1d11s57,u1D11s57tm1,n1Ddofs11s57,zoi11s57bis);
	convert1Dto2D2(pu1d11s46,u1D11s46tm1,n1Ddofs11s46,zoi11s46bis);
	convert1Dto2D2(pu1d12s55,u1D12s55tm1,n1Ddofs12s55,zoi12s55bis);
	convert1Dto2D2(pu1d12s4,u1D12s4tm1,n1Ddofs12s4,zoi12s4bis);
	convert1Dto2D2(pu1d12s5,u1D12s5tm1,n1Ddofs12s5,zoi12s5bis);
	convert1Dto2D2(pu1d12s56,u1D12s56tm1,n1Ddofs12s56,zoi12s56bis);
	convert1Dto2D2(pu1d13s60,u1D13s60tm1,n1Ddofs13s60,zoi13s60bis);
	convert1Dto2D2(pu1d13s59,u1D13s59tm1,n1Ddofs13s59,zoi13s59bis);
	convert1Dto2D2(pu1d13s6,u1D13s6tm1,n1Ddofs13s6,zoi13s6bis);
	convert1Dto2D2(pu1d14s61,u1D14s61tm1,n1Ddofs14s61,zoi14s61bis);
	convert1Dto2D2(pu1d14s7,u1D14s7tm1,n1Ddofs14s7,zoi14s7bis);
	convert1Dto2D2(pu1d14s8,u1D14s8tm1,n1Ddofs14s8,zoi14s8bis);
	convert1Dto2D2(pu1d14s9,u1D14s9tm1,n1Ddofs14s9,zoi14s9bis);
	convert1Dto2D2(pu1d14s10,u1D14s10tm1,n1Ddofs14s10,zoi14s10bis);
	convert1Dto2D2(pu1d14s11,u1D14s11tm1,n1Ddofs14s11,zoi14s11bis);
	convert1Dto2D2(pu1d14s12,u1D14s12tm1,n1Ddofs14s12,zoi14s12bis);
	convert1Dto2D2(pu1d14s13,u1D14s13tm1,n1Ddofs14s13,zoi14s13bis);
	convert1Dto2D2(pu1d14s63,u1D14s63tm1,n1Ddofs14s63,zoi14s63bis);
	convert1Dto2D2(pu1d14s62,u1D14s62tm1,n1Ddofs14s62,zoi14s62bis);
	convert1Dto2D2(pu1d14s60,u1D14s60tm1,n1Ddofs14s60,zoi14s60bis);
}//
func real computeMass(){
		ofstream pMass(OUTPUTDIR+"mass.txt",append);
		pMass<<curStep<<" ";
		my1Dto2D;
		real masse2Du=0;
		real masse1Du=0;
		real masse1Dubis=0;
		real masse1Dbuf=0;
		//compute 2D extremal density
		masse1Dbuf=u2dtm10[].max;
		if (masse1Dbuf>umaxDensity && curStep > 0.5*nbSteps)
			umaxDensity=masse1Dbuf;
		masse1Dbuf=u2d0[].min;
		if (masse1Dbuf<uminDensity && curStep > 0.5*nbSteps)
			uminDensity=masse1Dbuf;
		//compute 2D masse of u in domain 0
		masse2Du=int2d(Th0)(u2dtm10);
		pMass<<masse2Du<<" ";
		//compute 1D masse of u in border domain 0
		masse1Du=0;
		masse1Dubis=0;
		masse1Du+=int1d(Th0s43,1)(u1D0s43tm1);
		masse1Du+=int1d(Th0s37,1)(u1D0s37tm1);
		masse1Du+=int1d(Th0s36,1)(u1D0s36tm1);
		masse1Du+=int1d(Th0s45,1)(u1D0s45tm1);
		masse1Du+=int1d(Th0s40,1)(u1D0s40tm1);
		pMass<<masse1Du<<" ";
		//compute 2D extremal density
		masse1Dbuf=u2dtm11[].max;
		if (masse1Dbuf>umaxDensity && curStep > 0.5*nbSteps)
			umaxDensity=masse1Dbuf;
		masse1Dbuf=u2d1[].min;
		if (masse1Dbuf<uminDensity && curStep > 0.5*nbSteps)
			uminDensity=masse1Dbuf;
		//compute 2D masse of u in domain 1
		masse2Du=int2d(Th1)(u2dtm11);
		pMass<<masse2Du<<" ";
		//compute 1D masse of u in border domain 1
		masse1Du=0;
		masse1Dubis=0;
		masse1Du+=int1d(Th1s20,1)(u1D1s20tm1);
		masse1Du+=int1d(Th1s21,1)(u1D1s21tm1);
		masse1Du+=int1d(Th1s22,1)(u1D1s22tm1);
		masse1Du+=int1d(Th1s23,1)(u1D1s23tm1);
		masse1Du+=int1d(Th1s24,1)(u1D1s24tm1);
		masse1Du+=int1d(Th1s35,1)(u1D1s35tm1);
		masse1Du+=int1d(Th1s37,1)(u1D1s37tm1);
		masse1Du+=int1d(Th1s38,1)(u1D1s38tm1);
		masse1Du+=int1d(Th1s19,1)(u1D1s19tm1);
		pMass<<masse1Du<<" ";
		//compute 2D extremal density
		masse1Dbuf=u2dtm12[].max;
		if (masse1Dbuf>umaxDensity && curStep > 0.5*nbSteps)
			umaxDensity=masse1Dbuf;
		masse1Dbuf=u2d2[].min;
		if (masse1Dbuf<uminDensity && curStep > 0.5*nbSteps)
			uminDensity=masse1Dbuf;
		//compute 2D masse of u in domain 2
		masse2Du=int2d(Th2)(u2dtm12);
		pMass<<masse2Du<<" ";
		//compute 1D masse of u in border domain 2
		masse1Du=0;
		masse1Dubis=0;
		masse1Du+=int1d(Th2s14,1)(u1D2s14tm1);
		masse1Du+=int1d(Th2s15,1)(u1D2s15tm1);
		masse1Du+=int1d(Th2s16,1)(u1D2s16tm1);
		masse1Du+=int1d(Th2s17,1)(u1D2s17tm1);
		masse1Du+=int1d(Th2s18,1)(u1D2s18tm1);
		masse1Du+=int1d(Th2s39,1)(u1D2s39tm1);
		masse1Du+=int1d(Th2s40,1)(u1D2s40tm1);
		masse1Du+=int1d(Th2s58,1)(u1D2s58tm1);
		masse1Du+=int1d(Th2s57,1)(u1D2s57tm1);
		masse1Du+=int1d(Th2s62,1)(u1D2s62tm1);
		masse1Du+=int1d(Th2s63,1)(u1D2s63tm1);
		pMass<<masse1Du<<" ";
		//compute 2D extremal density
		masse1Dbuf=u2dtm13[].max;
		if (masse1Dbuf>umaxDensity && curStep > 0.5*nbSteps)
			umaxDensity=masse1Dbuf;
		masse1Dbuf=u2d3[].min;
		if (masse1Dbuf<uminDensity && curStep > 0.5*nbSteps)
			uminDensity=masse1Dbuf;
		//compute 2D masse of u in domain 3
		masse2Du=int2d(Th3)(u2dtm13);
		pMass<<masse2Du<<" ";
		//compute 1D masse of u in border domain 3
		masse1Du=0;
		masse1Dubis=0;
		masse1Du+=int1d(Th3s43,1)(u1D3s43tm1);
		masse1Du+=int1d(Th3s39,1)(u1D3s39tm1);
		masse1Du+=int1d(Th3s38,1)(u1D3s38tm1);
		pMass<<masse1Du<<" ";
		//compute 2D extremal density
		masse1Dbuf=u2dtm14[].max;
		if (masse1Dbuf>umaxDensity && curStep > 0.5*nbSteps)
			umaxDensity=masse1Dbuf;
		masse1Dbuf=u2d4[].min;
		if (masse1Dbuf<uminDensity && curStep > 0.5*nbSteps)
			uminDensity=masse1Dbuf;
		//compute 2D masse of u in domain 4
		masse2Du=int2d(Th4)(u2dtm14);
		pMass<<masse2Du<<" ";
		//compute 1D masse of u in border domain 4
		masse1Du=0;
		masse1Dubis=0;
		masse1Du+=int1d(Th4s44,1)(u1D4s44tm1);
		masse1Du+=int1d(Th4s36,1)(u1D4s36tm1);
		masse1Du+=int1d(Th4s35,1)(u1D4s35tm1);
		masse1Du+=int1d(Th4s25,1)(u1D4s25tm1);
		masse1Du+=int1d(Th4s26,1)(u1D4s26tm1);
		masse1Du+=int1d(Th4s27,1)(u1D4s27tm1);
		masse1Du+=int1d(Th4s28,1)(u1D4s28tm1);
		pMass<<masse1Du<<" ";
		//compute 2D extremal density
		masse1Dbuf=u2dtm15[].max;
		if (masse1Dbuf>umaxDensity && curStep > 0.5*nbSteps)
			umaxDensity=masse1Dbuf;
		masse1Dbuf=u2d5[].min;
		if (masse1Dbuf<uminDensity && curStep > 0.5*nbSteps)
			uminDensity=masse1Dbuf;
		//compute 2D masse of u in domain 5
		masse2Du=int2d(Th5)(u2dtm15);
		pMass<<masse2Du<<" ";
		//compute 1D masse of u in border domain 5
		masse1Du=0;
		masse1Dubis=0;
		masse1Du+=int1d(Th5s42,1)(u1D5s42tm1);
		masse1Du+=int1d(Th5s41,1)(u1D5s41tm1);
		masse1Du+=int1d(Th5s46,1)(u1D5s46tm1);
		masse1Du+=int1d(Th5s58,1)(u1D5s58tm1);
		masse1Du+=int1d(Th5s45,1)(u1D5s45tm1);
		pMass<<masse1Du<<" ";
		//compute 2D extremal density
		masse1Dbuf=u2dtm16[].max;
		if (masse1Dbuf>umaxDensity && curStep > 0.5*nbSteps)
			umaxDensity=masse1Dbuf;
		masse1Dbuf=u2d6[].min;
		if (masse1Dbuf<uminDensity && curStep > 0.5*nbSteps)
			uminDensity=masse1Dbuf;
		//compute 2D masse of u in domain 6
		masse2Du=int2d(Th6)(u2dtm16);
		pMass<<masse2Du<<" ";
		//compute 1D masse of u in border domain 6
		masse1Du=0;
		masse1Dubis=0;
		masse1Du+=int1d(Th6s32,1)(u1D6s32tm1);
		masse1Du+=int1d(Th6s48,1)(u1D6s48tm1);
		masse1Du+=int1d(Th6s47,1)(u1D6s47tm1);
		masse1Du+=int1d(Th6s50,1)(u1D6s50tm1);
		masse1Du+=int1d(Th6s31,1)(u1D6s31tm1);
		pMass<<masse1Du<<" ";
		//compute 2D extremal density
		masse1Dbuf=u2dtm17[].max;
		if (masse1Dbuf>umaxDensity && curStep > 0.5*nbSteps)
			umaxDensity=masse1Dbuf;
		masse1Dbuf=u2d7[].min;
		if (masse1Dbuf<uminDensity && curStep > 0.5*nbSteps)
			uminDensity=masse1Dbuf;
		//compute 2D masse of u in domain 7
		masse2Du=int2d(Th7)(u2dtm17);
		pMass<<masse2Du<<" ";
		//compute 1D masse of u in border domain 7
		masse1Du=0;
		masse1Dubis=0;
		masse1Du+=int1d(Th7s42,1)(u1D7s42tm1);
		masse1Du+=int1d(Th7s44,1)(u1D7s44tm1);
		masse1Du+=int1d(Th7s29,1)(u1D7s29tm1);
		masse1Du+=int1d(Th7s30,1)(u1D7s30tm1);
		masse1Du+=int1d(Th7s50,1)(u1D7s50tm1);
		pMass<<masse1Du<<" ";
		//compute 2D extremal density
		masse1Dbuf=u2dtm18[].max;
		if (masse1Dbuf>umaxDensity && curStep > 0.5*nbSteps)
			umaxDensity=masse1Dbuf;
		masse1Dbuf=u2d8[].min;
		if (masse1Dbuf<uminDensity && curStep > 0.5*nbSteps)
			uminDensity=masse1Dbuf;
		//compute 2D masse of u in domain 8
		masse2Du=int2d(Th8)(u2dtm18);
		pMass<<masse2Du<<" ";
		//compute 1D masse of u in border domain 8
		masse1Du=0;
		masse1Dubis=0;
		masse1Du+=int1d(Th8s47,1)(u1D8s47tm1);
		masse1Du+=int1d(Th8s52,1)(u1D8s52tm1);
		masse1Du+=int1d(Th8s51,1)(u1D8s51tm1);
		masse1Du+=int1d(Th8s41,1)(u1D8s41tm1);
		pMass<<masse1Du<<" ";
		//compute 2D extremal density
		masse1Dbuf=u2dtm19[].max;
		if (masse1Dbuf>umaxDensity && curStep > 0.5*nbSteps)
			umaxDensity=masse1Dbuf;
		masse1Dbuf=u2d9[].min;
		if (masse1Dbuf<uminDensity && curStep > 0.5*nbSteps)
			uminDensity=masse1Dbuf;
		//compute 2D masse of u in domain 9
		masse2Du=int2d(Th9)(u2dtm19);
		pMass<<masse2Du<<" ";
		//compute 1D masse of u in border domain 9
		masse1Du=0;
		masse1Dubis=0;
		masse1Du+=int1d(Th9s49,1)(u1D9s49tm1);
		masse1Du+=int1d(Th9s33,1)(u1D9s33tm1);
		masse1Du+=int1d(Th9s34,1)(u1D9s34tm1);
		masse1Du+=int1d(Th9s0,1)(u1D9s0tm1);
		masse1Du+=int1d(Th9s53,1)(u1D9s53tm1);
		masse1Du+=int1d(Th9s52,1)(u1D9s52tm1);
		masse1Du+=int1d(Th9s48,1)(u1D9s48tm1);
		pMass<<masse1Du<<" ";
		//compute 2D extremal density
		masse1Dbuf=u2dtm110[].max;
		if (masse1Dbuf>umaxDensity && curStep > 0.5*nbSteps)
			umaxDensity=masse1Dbuf;
		masse1Dbuf=u2d10[].min;
		if (masse1Dbuf<uminDensity && curStep > 0.5*nbSteps)
			uminDensity=masse1Dbuf;
		//compute 2D masse of u in domain 10
		masse2Du=int2d(Th10)(u2dtm110);
		pMass<<masse2Du<<" ";
		//compute 1D masse of u in border domain 10
		masse1Du=0;
		masse1Dubis=0;
		masse1Du+=int1d(Th10s51,1)(u1D10s51tm1);
		masse1Du+=int1d(Th10s53,1)(u1D10s53tm1);
		masse1Du+=int1d(Th10s1,1)(u1D10s1tm1);
		masse1Du+=int1d(Th10s2,1)(u1D10s2tm1);
		masse1Du+=int1d(Th10s54,1)(u1D10s54tm1);
		pMass<<masse1Du<<" ";
		//compute 2D extremal density
		masse1Dbuf=u2dtm111[].max;
		if (masse1Dbuf>umaxDensity && curStep > 0.5*nbSteps)
			umaxDensity=masse1Dbuf;
		masse1Dbuf=u2d11[].min;
		if (masse1Dbuf<uminDensity && curStep > 0.5*nbSteps)
			uminDensity=masse1Dbuf;
		//compute 2D masse of u in domain 11
		masse2Du=int2d(Th11)(u2dtm111);
		pMass<<masse2Du<<" ";
		//compute 1D masse of u in border domain 11
		masse1Du=0;
		masse1Dubis=0;
		masse1Du+=int1d(Th11s54,1)(u1D11s54tm1);
		masse1Du+=int1d(Th11s3,1)(u1D11s3tm1);
		masse1Du+=int1d(Th11s56,1)(u1D11s56tm1);
		masse1Du+=int1d(Th11s59,1)(u1D11s59tm1);
		masse1Du+=int1d(Th11s57,1)(u1D11s57tm1);
		masse1Du+=int1d(Th11s46,1)(u1D11s46tm1);
		pMass<<masse1Du<<" ";
		//compute 2D extremal density
		masse1Dbuf=u2dtm112[].max;
		if (masse1Dbuf>umaxDensity && curStep > 0.5*nbSteps)
			umaxDensity=masse1Dbuf;
		masse1Dbuf=u2d12[].min;
		if (masse1Dbuf<uminDensity && curStep > 0.5*nbSteps)
			uminDensity=masse1Dbuf;
		//compute 2D masse of u in domain 12
		masse2Du=int2d(Th12)(u2dtm112);
		pMass<<masse2Du<<" ";
		//compute 1D masse of u in border domain 12
		masse1Du=0;
		masse1Dubis=0;
		masse1Du+=int1d(Th12s55,1)(u1D12s55tm1);
		masse1Du+=int1d(Th12s4,1)(u1D12s4tm1);
		masse1Du+=int1d(Th12s5,1)(u1D12s5tm1);
		masse1Du+=int1d(Th12s56,1)(u1D12s56tm1);
		pMass<<masse1Du<<" ";
		//compute 2D extremal density
		masse1Dbuf=u2dtm113[].max;
		if (masse1Dbuf>umaxDensity && curStep > 0.5*nbSteps)
			umaxDensity=masse1Dbuf;
		masse1Dbuf=u2d13[].min;
		if (masse1Dbuf<uminDensity && curStep > 0.5*nbSteps)
			uminDensity=masse1Dbuf;
		//compute 2D masse of u in domain 13
		masse2Du=int2d(Th13)(u2dtm113);
		pMass<<masse2Du<<" ";
		//compute 1D masse of u in border domain 13
		masse1Du=0;
		masse1Dubis=0;
		masse1Du+=int1d(Th13s60,1)(u1D13s60tm1);
		masse1Du+=int1d(Th13s59,1)(u1D13s59tm1);
		masse1Du+=int1d(Th13s6,1)(u1D13s6tm1);
		pMass<<masse1Du<<" ";
		//compute 2D extremal density
		masse1Dbuf=u2dtm114[].max;
		if (masse1Dbuf>umaxDensity && curStep > 0.5*nbSteps)
			umaxDensity=masse1Dbuf;
		masse1Dbuf=u2d14[].min;
		if (masse1Dbuf<uminDensity && curStep > 0.5*nbSteps)
			uminDensity=masse1Dbuf;
		//compute 2D masse of u in domain 14
		masse2Du=int2d(Th14)(u2dtm114);
		pMass<<masse2Du<<" ";
		//compute 1D masse of u in border domain 14
		masse1Du=0;
		masse1Dubis=0;
		masse1Du+=int1d(Th14s61,1)(u1D14s61tm1);
		masse1Du+=int1d(Th14s7,1)(u1D14s7tm1);
		masse1Du+=int1d(Th14s8,1)(u1D14s8tm1);
		masse1Du+=int1d(Th14s9,1)(u1D14s9tm1);
		masse1Du+=int1d(Th14s10,1)(u1D14s10tm1);
		masse1Du+=int1d(Th14s11,1)(u1D14s11tm1);
		masse1Du+=int1d(Th14s12,1)(u1D14s12tm1);
		masse1Du+=int1d(Th14s13,1)(u1D14s13tm1);
		masse1Du+=int1d(Th14s63,1)(u1D14s63tm1);
		masse1Du+=int1d(Th14s62,1)(u1D14s62tm1);
		masse1Du+=int1d(Th14s60,1)(u1D14s60tm1);
		pMass<<masse1Du<<" ";
		pMass<<endl;
}
//computeMass();
	visuScal("2D0",Th0,u2dtm10,10);
	visuScal("2D1",Th1,u2dtm11,10);
	visuScal("2D2",Th2,u2dtm12,10);
	visuScal("2D3",Th3,u2dtm13,10);
	visuScal("2D4",Th4,u2dtm14,10);
	visuScal("2D5",Th5,u2dtm15,10);
	visuScal("2D6",Th6,u2dtm16,10);
	visuScal("2D7",Th7,u2dtm17,10);
	visuScal("2D8",Th8,u2dtm18,10);
	visuScal("2D9",Th9,u2dtm19,10);
	visuScal("2D10",Th10,u2dtm110,10);
	visuScal("2D11",Th11,u2dtm111,10);
	visuScal("2D12",Th12,u2dtm112,10);
	visuScal("2D13",Th13,u2dtm113,10);
	visuScal("2D14",Th14,u2dtm114,10);
for ( curStep=1;curStep<=nbSteps;curStep++){
	include "updateParam.edp";
	//build rhs 1D
	my1Dto2D;

	//spec u domain 0 edge 43
	buildRHS2(varfRhs0s43,rhsu1d0s43,n1Ddofs0s43,zoi0s43bis,Vh0s43);

	//spec u domain 0 edge 37
	buildRHS2(varfRhs0s37,rhsu1d0s37,n1Ddofs0s37,zoi0s37bis,Vh0s37);

	//spec u domain 0 edge 36
	buildRHS2(varfRhs0s36,rhsu1d0s36,n1Ddofs0s36,zoi0s36bis,Vh0s36);

	//spec u domain 0 edge 45
	buildRHS2(varfRhs0s45,rhsu1d0s45,n1Ddofs0s45,zoi0s45bis,Vh0s45);

	//spec u domain 0 edge 40
	buildRHS2(varfRhs0s40,rhsu1d0s40,n1Ddofs0s40,zoi0s40bis,Vh0s40);

	//spec u domain 1 edge 20
	buildRHS2(varfRhs1s20,rhsu1d1s20,n1Ddofs1s20,zoi1s20bis,Vh1s20);

	//spec u domain 1 edge 21
	buildRHS2(varfRhs1s21,rhsu1d1s21,n1Ddofs1s21,zoi1s21bis,Vh1s21);

	//spec u domain 1 edge 22
	buildRHS2(varfRhs1s22,rhsu1d1s22,n1Ddofs1s22,zoi1s22bis,Vh1s22);

	//spec u domain 1 edge 23
	buildRHS2(varfRhs1s23,rhsu1d1s23,n1Ddofs1s23,zoi1s23bis,Vh1s23);

	//spec u domain 1 edge 24
	buildRHS2(varfRhs1s24,rhsu1d1s24,n1Ddofs1s24,zoi1s24bis,Vh1s24);

	//spec u domain 1 edge 35
	buildRHS2(varfRhs1s35,rhsu1d1s35,n1Ddofs1s35,zoi1s35bis,Vh1s35);

	//spec u domain 1 edge 37
	buildRHS2(varfRhs1s37,rhsu1d1s37,n1Ddofs1s37,zoi1s37bis,Vh1s37);

	//spec u domain 1 edge 38
	buildRHS2(varfRhs1s38,rhsu1d1s38,n1Ddofs1s38,zoi1s38bis,Vh1s38);

	//spec u domain 1 edge 19
	buildRHS2(varfRhs1s19,rhsu1d1s19,n1Ddofs1s19,zoi1s19bis,Vh1s19);

	//spec u domain 2 edge 14
	buildRHS2(varfRhs2s14,rhsu1d2s14,n1Ddofs2s14,zoi2s14bis,Vh2s14);

	//spec u domain 2 edge 15
	buildRHS2(varfRhs2s15,rhsu1d2s15,n1Ddofs2s15,zoi2s15bis,Vh2s15);

	//spec u domain 2 edge 16
	buildRHS2(varfRhs2s16,rhsu1d2s16,n1Ddofs2s16,zoi2s16bis,Vh2s16);

	//spec u domain 2 edge 17
	buildRHS2(varfRhs2s17,rhsu1d2s17,n1Ddofs2s17,zoi2s17bis,Vh2s17);

	//spec u domain 2 edge 18
	buildRHS2(varfRhs2s18,rhsu1d2s18,n1Ddofs2s18,zoi2s18bis,Vh2s18);

	//spec u domain 2 edge 39
	buildRHS2(varfRhs2s39,rhsu1d2s39,n1Ddofs2s39,zoi2s39bis,Vh2s39);

	//spec u domain 2 edge 40
	buildRHS2(varfRhs2s40,rhsu1d2s40,n1Ddofs2s40,zoi2s40bis,Vh2s40);

	//spec u domain 2 edge 58
	buildRHS2(varfRhs2s58,rhsu1d2s58,n1Ddofs2s58,zoi2s58bis,Vh2s58);

	//spec u domain 2 edge 57
	buildRHS2(varfRhs2s57,rhsu1d2s57,n1Ddofs2s57,zoi2s57bis,Vh2s57);

	//spec u domain 2 edge 62
	buildRHS2(varfRhs2s62,rhsu1d2s62,n1Ddofs2s62,zoi2s62bis,Vh2s62);

	//spec u domain 2 edge 63
	buildRHS2(varfRhs2s63,rhsu1d2s63,n1Ddofs2s63,zoi2s63bis,Vh2s63);

	//spec u domain 3 edge 43
	buildRHS2(varfRhs3s43,rhsu1d3s43,n1Ddofs3s43,zoi3s43bis,Vh3s43);

	//spec u domain 3 edge 39
	buildRHS2(varfRhs3s39,rhsu1d3s39,n1Ddofs3s39,zoi3s39bis,Vh3s39);

	//spec u domain 3 edge 38
	buildRHS2(varfRhs3s38,rhsu1d3s38,n1Ddofs3s38,zoi3s38bis,Vh3s38);

	//spec u domain 4 edge 44
	buildRHS2(varfRhs4s44,rhsu1d4s44,n1Ddofs4s44,zoi4s44bis,Vh4s44);

	//spec u domain 4 edge 36
	buildRHS2(varfRhs4s36,rhsu1d4s36,n1Ddofs4s36,zoi4s36bis,Vh4s36);

	//spec u domain 4 edge 35
	buildRHS2(varfRhs4s35,rhsu1d4s35,n1Ddofs4s35,zoi4s35bis,Vh4s35);

	//spec u domain 4 edge 25
  if (curStep > 10){
    buildRHS2(varfRhs4s25N,rhsu1d4s25,n1Ddofs4s25,zoi4s25bis,Vh4s25);
  }else{
    buildRHS2(varfRhs4s25,rhsu1d4s25,n1Ddofs4s25,zoi4s25bis,Vh4s25);
  }
	//spec u domain 4 edge 26
	buildRHS2(varfRhs4s26,rhsu1d4s26,n1Ddofs4s26,zoi4s26bis,Vh4s26);

	//spec u domain 4 edge 27
	buildRHS2(varfRhs4s27,rhsu1d4s27,n1Ddofs4s27,zoi4s27bis,Vh4s27);

	//spec u domain 4 edge 28
	buildRHS2(varfRhs4s28,rhsu1d4s28,n1Ddofs4s28,zoi4s28bis,Vh4s28);

	//spec u domain 5 edge 42
	buildRHS2(varfRhs5s42,rhsu1d5s42,n1Ddofs5s42,zoi5s42bis,Vh5s42);

	//spec u domain 5 edge 41
	buildRHS2(varfRhs5s41,rhsu1d5s41,n1Ddofs5s41,zoi5s41bis,Vh5s41);

	//spec u domain 5 edge 46
	buildRHS2(varfRhs5s46,rhsu1d5s46,n1Ddofs5s46,zoi5s46bis,Vh5s46);

	//spec u domain 5 edge 58
	buildRHS2(varfRhs5s58,rhsu1d5s58,n1Ddofs5s58,zoi5s58bis,Vh5s58);

	//spec u domain 5 edge 45
	buildRHS2(varfRhs5s45,rhsu1d5s45,n1Ddofs5s45,zoi5s45bis,Vh5s45);

	//spec u domain 6 edge 32
	buildRHS2(varfRhs6s32,rhsu1d6s32,n1Ddofs6s32,zoi6s32bis,Vh6s32);

	//spec u domain 6 edge 48
	buildRHS2(varfRhs6s48,rhsu1d6s48,n1Ddofs6s48,zoi6s48bis,Vh6s48);

	//spec u domain 6 edge 47
	buildRHS2(varfRhs6s47,rhsu1d6s47,n1Ddofs6s47,zoi6s47bis,Vh6s47);

	//spec u domain 6 edge 50
	buildRHS2(varfRhs6s50,rhsu1d6s50,n1Ddofs6s50,zoi6s50bis,Vh6s50);

	//spec u domain 6 edge 31
	buildRHS2(varfRhs6s31,rhsu1d6s31,n1Ddofs6s31,zoi6s31bis,Vh6s31);

	//spec u domain 7 edge 42
	buildRHS2(varfRhs7s42,rhsu1d7s42,n1Ddofs7s42,zoi7s42bis,Vh7s42);

	//spec u domain 7 edge 44
	buildRHS2(varfRhs7s44,rhsu1d7s44,n1Ddofs7s44,zoi7s44bis,Vh7s44);

	//spec u domain 7 edge 29
	buildRHS2(varfRhs7s29,rhsu1d7s29,n1Ddofs7s29,zoi7s29bis,Vh7s29);

	//spec u domain 7 edge 30
	buildRHS2(varfRhs7s30,rhsu1d7s30,n1Ddofs7s30,zoi7s30bis,Vh7s30);

	//spec u domain 7 edge 50
	buildRHS2(varfRhs7s50,rhsu1d7s50,n1Ddofs7s50,zoi7s50bis,Vh7s50);

	//spec u domain 8 edge 47
	buildRHS2(varfRhs8s47,rhsu1d8s47,n1Ddofs8s47,zoi8s47bis,Vh8s47);

	//spec u domain 8 edge 52
	buildRHS2(varfRhs8s52,rhsu1d8s52,n1Ddofs8s52,zoi8s52bis,Vh8s52);

	//spec u domain 8 edge 51
	buildRHS2(varfRhs8s51,rhsu1d8s51,n1Ddofs8s51,zoi8s51bis,Vh8s51);

	//spec u domain 8 edge 41
	buildRHS2(varfRhs8s41,rhsu1d8s41,n1Ddofs8s41,zoi8s41bis,Vh8s41);

	//spec u domain 9 edge 49
	buildRHS2(varfRhs9s49,rhsu1d9s49,n1Ddofs9s49,zoi9s49bis,Vh9s49);

	//spec u domain 9 edge 33
	buildRHS2(varfRhs9s33,rhsu1d9s33,n1Ddofs9s33,zoi9s33bis,Vh9s33);

	//spec u domain 9 edge 34
	buildRHS2(varfRhs9s34,rhsu1d9s34,n1Ddofs9s34,zoi9s34bis,Vh9s34);

	//spec u domain 9 edge 0
	buildRHS2(varfRhs9s0,rhsu1d9s0,n1Ddofs9s0,zoi9s0bis,Vh9s0);

	//spec u domain 9 edge 53
	buildRHS2(varfRhs9s53,rhsu1d9s53,n1Ddofs9s53,zoi9s53bis,Vh9s53);

	//spec u domain 9 edge 52
	buildRHS2(varfRhs9s52,rhsu1d9s52,n1Ddofs9s52,zoi9s52bis,Vh9s52);

	//spec u domain 9 edge 48
	buildRHS2(varfRhs9s48,rhsu1d9s48,n1Ddofs9s48,zoi9s48bis,Vh9s48);

	//spec u domain 10 edge 51
	buildRHS2(varfRhs10s51,rhsu1d10s51,n1Ddofs10s51,zoi10s51bis,Vh10s51);

	//spec u domain 10 edge 53
	buildRHS2(varfRhs10s53,rhsu1d10s53,n1Ddofs10s53,zoi10s53bis,Vh10s53);

	//spec u domain 10 edge 1
	buildRHS2(varfRhs10s1,rhsu1d10s1,n1Ddofs10s1,zoi10s1bis,Vh10s1);

	//spec u domain 10 edge 2
	buildRHS2(varfRhs10s2,rhsu1d10s2,n1Ddofs10s2,zoi10s2bis,Vh10s2);

	//spec u domain 10 edge 54
	buildRHS2(varfRhs10s54,rhsu1d10s54,n1Ddofs10s54,zoi10s54bis,Vh10s54);

	//spec u domain 11 edge 54
	buildRHS2(varfRhs11s54,rhsu1d11s54,n1Ddofs11s54,zoi11s54bis,Vh11s54);

	//spec u domain 11 edge 3
	buildRHS2(varfRhs11s3,rhsu1d11s3,n1Ddofs11s3,zoi11s3bis,Vh11s3);

	//spec u domain 11 edge 56
	buildRHS2(varfRhs11s56,rhsu1d11s56,n1Ddofs11s56,zoi11s56bis,Vh11s56);

	//spec u domain 11 edge 59
	buildRHS2(varfRhs11s59,rhsu1d11s59,n1Ddofs11s59,zoi11s59bis,Vh11s59);

	//spec u domain 11 edge 57
	buildRHS2(varfRhs11s57,rhsu1d11s57,n1Ddofs11s57,zoi11s57bis,Vh11s57);

	//spec u domain 11 edge 46
	buildRHS2(varfRhs11s46,rhsu1d11s46,n1Ddofs11s46,zoi11s46bis,Vh11s46);

	//spec u domain 12 edge 55
	buildRHS2(varfRhs12s55,rhsu1d12s55,n1Ddofs12s55,zoi12s55bis,Vh12s55);

	//spec u domain 12 edge 4
	buildRHS2(varfRhs12s4,rhsu1d12s4,n1Ddofs12s4,zoi12s4bis,Vh12s4);

	//spec u domain 12 edge 5
	buildRHS2(varfRhs12s5,rhsu1d12s5,n1Ddofs12s5,zoi12s5bis,Vh12s5);

	//spec u domain 12 edge 56
	buildRHS2(varfRhs12s56,rhsu1d12s56,n1Ddofs12s56,zoi12s56bis,Vh12s56);

	//spec u domain 13 edge 60
	buildRHS2(varfRhs13s60,rhsu1d13s60,n1Ddofs13s60,zoi13s60bis,Vh13s60);

	//spec u domain 13 edge 59
	buildRHS2(varfRhs13s59,rhsu1d13s59,n1Ddofs13s59,zoi13s59bis,Vh13s59);

	//spec u domain 13 edge 6
	buildRHS2(varfRhs13s6,rhsu1d13s6,n1Ddofs13s6,zoi13s6bis,Vh13s6);

	//spec u domain 14 edge 61
	buildRHS2(varfRhs14s61,rhsu1d14s61,n1Ddofs14s61,zoi14s61bis,Vh14s61);

	//spec u domain 14 edge 7
	buildRHS2(varfRhs14s7,rhsu1d14s7,n1Ddofs14s7,zoi14s7bis,Vh14s7);

	//spec u domain 14 edge 8
	buildRHS2(varfRhs14s8,rhsu1d14s8,n1Ddofs14s8,zoi14s8bis,Vh14s8);

	//spec u domain 14 edge 9
	buildRHS2(varfRhs14s9,rhsu1d14s9,n1Ddofs14s9,zoi14s9bis,Vh14s9);

	//spec u domain 14 edge 10
	buildRHS2(varfRhs14s10,rhsu1d14s10,n1Ddofs14s10,zoi14s10bis,Vh14s10);

	//spec u domain 14 edge 11
	buildRHS2(varfRhs14s11,rhsu1d14s11,n1Ddofs14s11,zoi14s11bis,Vh14s11);

	//spec u domain 14 edge 12
	buildRHS2(varfRhs14s12,rhsu1d14s12,n1Ddofs14s12,zoi14s12bis,Vh14s12);

	//spec u domain 14 edge 13
	buildRHS2(varfRhs14s13,rhsu1d14s13,n1Ddofs14s13,zoi14s13bis,Vh14s13);

	//spec u domain 14 edge 63
	buildRHS2(varfRhs14s63,rhsu1d14s63,n1Ddofs14s63,zoi14s63bis,Vh14s63);

	//spec u domain 14 edge 62
	buildRHS2(varfRhs14s62,rhsu1d14s62,n1Ddofs14s62,zoi14s62bis,Vh14s62);

	//spec u domain 14 edge 60
	buildRHS2(varfRhs14s60,rhsu1d14s60,n1Ddofs14s60,zoi14s60bis,Vh14s60);

	//couple 1D rhs
		rhsu1d0s43(i430s43s37)=rhsu1d0s43(i430s43s37)+rhsu1d0s37(i370s43s37);
		rhsu1d0s37(i370s37s36)=rhsu1d0s37(i370s37s36)+rhsu1d0s36(i360s37s36);
		rhsu1d0s36(i360s36s45)=rhsu1d0s36(i360s36s45)+rhsu1d0s45(i450s36s45);
		rhsu1d0s45(i450s45s40)=rhsu1d0s45(i450s45s40)+rhsu1d0s40(i400s45s40);
		rhsu1d0s40(i400s40s43)=rhsu1d0s40(i400s40s43)+rhsu1d0s43(i430s40s43);
		rhsu1d1s35(i351s35s37)=rhsu1d1s35(i351s35s37)+rhsu1d1s37(i371s35s37);
		rhsu1d1s37(i371s37s38)=rhsu1d1s37(i371s37s38)+rhsu1d1s38(i381s37s38);
		rhsu1d2s39(i392s39s40)=rhsu1d2s39(i392s39s40)+rhsu1d2s40(i402s39s40);
		rhsu1d2s40(i402s40s58)=rhsu1d2s40(i402s40s58)+rhsu1d2s58(i582s40s58);
		rhsu1d2s58(i582s58s57)=rhsu1d2s58(i582s58s57)+rhsu1d2s57(i572s58s57);
		rhsu1d2s57(i572s57s62)=rhsu1d2s57(i572s57s62)+rhsu1d2s62(i622s57s62);
		rhsu1d2s62(i622s62s63)=rhsu1d2s62(i622s62s63)+rhsu1d2s63(i632s62s63);
		rhsu1d3s43(i433s43s39)=rhsu1d3s43(i433s43s39)+rhsu1d3s39(i393s43s39);
		rhsu1d3s39(i393s39s38)=rhsu1d3s39(i393s39s38)+rhsu1d3s38(i383s39s38);
		rhsu1d3s38(i383s38s43)=rhsu1d3s38(i383s38s43)+rhsu1d3s43(i433s38s43);
		rhsu1d4s44(i444s44s36)=rhsu1d4s44(i444s44s36)+rhsu1d4s36(i364s44s36);
		rhsu1d4s36(i364s36s35)=rhsu1d4s36(i364s36s35)+rhsu1d4s35(i354s36s35);
		rhsu1d4s35(i354s35s25)=rhsu1d4s35(i354s35s25)+rhsu1d4s25(i254s35s25);
		rhsu1d5s42(i425s42s41)=rhsu1d5s42(i425s42s41)+rhsu1d5s41(i415s42s41);
		rhsu1d5s41(i415s41s46)=rhsu1d5s41(i415s41s46)+rhsu1d5s46(i465s41s46);
		rhsu1d5s46(i465s46s58)=rhsu1d5s46(i465s46s58)+rhsu1d5s58(i585s46s58);
		rhsu1d5s58(i585s58s45)=rhsu1d5s58(i585s58s45)+rhsu1d5s45(i455s58s45);
		rhsu1d5s45(i455s45s42)=rhsu1d5s45(i455s45s42)+rhsu1d5s42(i425s45s42);
		rhsu1d6s32(i326s32s48)=rhsu1d6s32(i326s32s48)+rhsu1d6s48(i486s32s48);
		rhsu1d6s48(i486s48s47)=rhsu1d6s48(i486s48s47)+rhsu1d6s47(i476s48s47);
		rhsu1d6s47(i476s47s50)=rhsu1d6s47(i476s47s50)+rhsu1d6s50(i506s47s50);
		rhsu1d6s50(i506s50s31)=rhsu1d6s50(i506s50s31)+rhsu1d6s31(i316s50s31);
		rhsu1d6s31(i316s31s32)=rhsu1d6s31(i316s31s32)+rhsu1d6s32(i326s31s32);
		rhsu1d7s42(i427s42s44)=rhsu1d7s42(i427s42s44)+rhsu1d7s44(i447s42s44);
		rhsu1d7s50(i507s50s42)=rhsu1d7s50(i507s50s42)+rhsu1d7s42(i427s50s42);
		rhsu1d8s47(i478s47s52)=rhsu1d8s47(i478s47s52)+rhsu1d8s52(i528s47s52);
		rhsu1d8s52(i528s52s51)=rhsu1d8s52(i528s52s51)+rhsu1d8s51(i518s52s51);
		rhsu1d8s51(i518s51s41)=rhsu1d8s51(i518s51s41)+rhsu1d8s41(i418s51s41);
		rhsu1d8s41(i418s41s47)=rhsu1d8s41(i418s41s47)+rhsu1d8s47(i478s41s47);
		rhsu1d9s53(i539s53s52)=rhsu1d9s53(i539s53s52)+rhsu1d9s52(i529s53s52);
		rhsu1d9s52(i529s52s48)=rhsu1d9s52(i529s52s48)+rhsu1d9s48(i489s52s48);
		rhsu1d10s51(i5110s51s53)=rhsu1d10s51(i5110s51s53)+rhsu1d10s53(i5310s51s53);
		rhsu1d10s54(i5410s54s51)=rhsu1d10s54(i5410s54s51)+rhsu1d10s51(i5110s54s51);
		rhsu1d11s54(i5411s54s3)=rhsu1d11s54(i5411s54s3)+rhsu1d11s3(i311s54s3);
		rhsu1d11s3(i311s3s56)=rhsu1d11s3(i311s3s56)+rhsu1d11s56(i5611s3s56);
		rhsu1d11s56(i5611s56s59)=rhsu1d11s56(i5611s56s59)+rhsu1d11s59(i5911s56s59);
		rhsu1d11s59(i5911s59s57)=rhsu1d11s59(i5911s59s57)+rhsu1d11s57(i5711s59s57);
		rhsu1d11s57(i5711s57s46)=rhsu1d11s57(i5711s57s46)+rhsu1d11s46(i4611s57s46);
		rhsu1d11s46(i4611s46s54)=rhsu1d11s46(i4611s46s54)+rhsu1d11s54(i5411s46s54);
		rhsu1d13s60(i6013s60s59)=rhsu1d13s60(i6013s60s59)+rhsu1d13s59(i5913s60s59);
		rhsu1d14s61(i6114s61s7)=rhsu1d14s61(i6114s61s7)+rhsu1d14s7(i714s61s7);
		rhsu1d14s7(i714s7s8)=rhsu1d14s7(i714s7s8)+rhsu1d14s8(i814s7s8);
		rhsu1d14s8(i814s8s9)=rhsu1d14s8(i814s8s9)+rhsu1d14s9(i914s8s9);
		rhsu1d14s9(i914s9s10)=rhsu1d14s9(i914s9s10)+rhsu1d14s10(i1014s9s10);
		rhsu1d14s10(i1014s10s11)=rhsu1d14s10(i1014s10s11)+rhsu1d14s11(i1114s10s11);
		rhsu1d14s11(i1114s11s12)=rhsu1d14s11(i1114s11s12)+rhsu1d14s12(i1214s11s12);
		rhsu1d14s12(i1214s12s13)=rhsu1d14s12(i1214s12s13)+rhsu1d14s13(i1314s12s13);
		rhsu1d14s13(i1314s13s63)=rhsu1d14s13(i1314s13s63)+rhsu1d14s63(i6314s13s63);
		rhsu1d14s63(i6314s63s62)=rhsu1d14s63(i6314s63s62)+rhsu1d14s62(i6214s63s62);
		rhsu1d14s62(i6214s62s60)=rhsu1d14s62(i6214s62s60)+rhsu1d14s60(i6014s62s60);
		rhsu1d14s60(i6014s60s61)=rhsu1d14s60(i6014s60s61)+rhsu1d14s61(i6114s60s61);
//fin 1D rhs
	real criteron=0.1;
	real residu=criteron+1;
	int NewtonIt=0;
	int minNewtonIt=2;
	int maxNewtonIt=10;
	u2dk0=u2dtm10;
	u2dk1=u2dtm11;
	u2dk2=u2dtm12;
	u2dk3=u2dtm13;
	u2dk4=u2dtm14;
	u2dk5=u2dtm15;
	u2dk6=u2dtm16;
	u2dk7=u2dtm17;
	u2dk8=u2dtm18;
	u2dk9=u2dtm19;
	u2dk10=u2dtm110;
	u2dk11=u2dtm111;
	u2dk12=u2dtm112;
	u2dk13=u2dtm113;
	u2dk14=u2dtm114;
	real dampNR=1.0;
  if (curStep > 10){
    buildM2(mat4s25N,uM1D4s25,zoi4s25bis,Vh4s25);
  }
	while((residu>criteron || NewtonIt<minNewtonIt) && NewtonIt<maxNewtonIt){
		 NewtonIt+=1;
		 residu=0;
		//build rhs 2D
		rhsu2d0=varfRhsu2D0(0,Vh0);
		rhsu2d1=varfRhsu2D1(0,Vh1);
		rhsu2d2=varfRhsu2D2(0,Vh2);
		rhsu2d3=varfRhsu2D3(0,Vh3);
		rhsu2d4=varfRhsu2D4(0,Vh4);
		rhsu2d5=varfRhsu2D5(0,Vh5);
		rhsu2d6=varfRhsu2D6(0,Vh6);
		rhsu2d7=varfRhsu2D7(0,Vh7);
		rhsu2d8=varfRhsu2D8(0,Vh8);
		rhsu2d9=varfRhsu2D9(0,Vh9);
		rhsu2d10=varfRhsu2D10(0,Vh10);
		rhsu2d11=varfRhsu2D11(0,Vh11);
		rhsu2d12=varfRhsu2D12(0,Vh12);
		rhsu2d13=varfRhsu2D13(0,Vh13);
		rhsu2d14=varfRhsu2D14(0,Vh14);
		rhs=[rhsu2d0,rhsu1d0s43,rhsu1d0s37,rhsu1d0s36,rhsu1d0s45,rhsu1d0s40,
			rhsu2d1,rhsu1d1s20,rhsu1d1s21,rhsu1d1s22,rhsu1d1s23,rhsu1d1s24,rhsu1d1s35,rhsu1d1s37,rhsu1d1s38,rhsu1d1s19,
			rhsu2d2,rhsu1d2s14,rhsu1d2s15,rhsu1d2s16,rhsu1d2s17,rhsu1d2s18,rhsu1d2s39,rhsu1d2s40,rhsu1d2s58,rhsu1d2s57,rhsu1d2s62,rhsu1d2s63,
			rhsu2d3,rhsu1d3s43,rhsu1d3s39,rhsu1d3s38,
			rhsu2d4,rhsu1d4s44,rhsu1d4s36,rhsu1d4s35,rhsu1d4s25,rhsu1d4s26,rhsu1d4s27,rhsu1d4s28,
			rhsu2d5,rhsu1d5s42,rhsu1d5s41,rhsu1d5s46,rhsu1d5s58,rhsu1d5s45,
			rhsu2d6,rhsu1d6s32,rhsu1d6s48,rhsu1d6s47,rhsu1d6s50,rhsu1d6s31,
			rhsu2d7,rhsu1d7s42,rhsu1d7s44,rhsu1d7s29,rhsu1d7s30,rhsu1d7s50,
			rhsu2d8,rhsu1d8s47,rhsu1d8s52,rhsu1d8s51,rhsu1d8s41,
			rhsu2d9,rhsu1d9s49,rhsu1d9s33,rhsu1d9s34,rhsu1d9s0,rhsu1d9s53,rhsu1d9s52,rhsu1d9s48,
			rhsu2d10,rhsu1d10s51,rhsu1d10s53,rhsu1d10s1,rhsu1d10s2,rhsu1d10s54,
			rhsu2d11,rhsu1d11s54,rhsu1d11s3,rhsu1d11s56,rhsu1d11s59,rhsu1d11s57,rhsu1d11s46,
			rhsu2d12,rhsu1d12s55,rhsu1d12s4,rhsu1d12s5,rhsu1d12s56,
			rhsu2d13,rhsu1d13s60,rhsu1d13s59,rhsu1d13s6,
			rhsu2d14,rhsu1d14s61,rhsu1d14s7,rhsu1d14s8,rhsu1d14s9,rhsu1d14s10,rhsu1d14s11,rhsu1d14s12,rhsu1d14s13,rhsu1d14s63,rhsu1d14s62,rhsu1d14s60
			];
		include "buildMatGen.edp";
		sol=M^-1*rhs;
		    for (int ii=0;ii<sol.n;ii++)
		    if (sol[ii]<0)
		      sol[ii]=0;

		int curDof=0;
		u2d0[]=sol(curDof:curDof+n2Ddofs0-1);
		u2d0[]-=u2dk0[];
		residu=residu+u2d0[].l2;
		u2dk0[]=dampNR*sol(curDof:curDof+n2Ddofs0-1)+(1-dampNR)*u2dk0[];
		curDof=curDof+n2Ddofs0;
		pu1d0s43=sol(curDof: curDof+n1Ddofs0s43-1);
		curDof=curDof+n1Ddofs0s43;
		pu1d0s37=sol(curDof: curDof+n1Ddofs0s37-1);
		curDof=curDof+n1Ddofs0s37;
		pu1d0s36=sol(curDof: curDof+n1Ddofs0s36-1);
		curDof=curDof+n1Ddofs0s36;
		pu1d0s45=sol(curDof: curDof+n1Ddofs0s45-1);
		curDof=curDof+n1Ddofs0s45;
		pu1d0s40=sol(curDof: curDof+n1Ddofs0s40-1);
		curDof=curDof+n1Ddofs0s40;
		u2d1[]=sol(curDof:curDof+n2Ddofs1-1);
		u2d1[]-=u2dk1[];
		residu=residu+u2d1[].l2;
		u2dk1[]=dampNR*sol(curDof:curDof+n2Ddofs1-1)+(1-dampNR)*u2dk1[];
		curDof=curDof+n2Ddofs1;
		pu1d1s20=sol(curDof: curDof+n1Ddofs1s20-1);
		curDof=curDof+n1Ddofs1s20;
		pu1d1s21=sol(curDof: curDof+n1Ddofs1s21-1);
		curDof=curDof+n1Ddofs1s21;
		pu1d1s22=sol(curDof: curDof+n1Ddofs1s22-1);
		curDof=curDof+n1Ddofs1s22;
		pu1d1s23=sol(curDof: curDof+n1Ddofs1s23-1);
		curDof=curDof+n1Ddofs1s23;
		pu1d1s24=sol(curDof: curDof+n1Ddofs1s24-1);
		curDof=curDof+n1Ddofs1s24;
		pu1d1s35=sol(curDof: curDof+n1Ddofs1s35-1);
		curDof=curDof+n1Ddofs1s35;
		pu1d1s37=sol(curDof: curDof+n1Ddofs1s37-1);
		curDof=curDof+n1Ddofs1s37;
		pu1d1s38=sol(curDof: curDof+n1Ddofs1s38-1);
		curDof=curDof+n1Ddofs1s38;
		pu1d1s19=sol(curDof: curDof+n1Ddofs1s19-1);
		curDof=curDof+n1Ddofs1s19;
		u2d2[]=sol(curDof:curDof+n2Ddofs2-1);
		u2d2[]-=u2dk2[];
		residu=residu+u2d2[].l2;
		u2dk2[]=dampNR*sol(curDof:curDof+n2Ddofs2-1)+(1-dampNR)*u2dk2[];
		curDof=curDof+n2Ddofs2;
		pu1d2s14=sol(curDof: curDof+n1Ddofs2s14-1);
		curDof=curDof+n1Ddofs2s14;
		pu1d2s15=sol(curDof: curDof+n1Ddofs2s15-1);
		curDof=curDof+n1Ddofs2s15;
		pu1d2s16=sol(curDof: curDof+n1Ddofs2s16-1);
		curDof=curDof+n1Ddofs2s16;
		pu1d2s17=sol(curDof: curDof+n1Ddofs2s17-1);
		curDof=curDof+n1Ddofs2s17;
		pu1d2s18=sol(curDof: curDof+n1Ddofs2s18-1);
		curDof=curDof+n1Ddofs2s18;
		pu1d2s39=sol(curDof: curDof+n1Ddofs2s39-1);
		curDof=curDof+n1Ddofs2s39;
		pu1d2s40=sol(curDof: curDof+n1Ddofs2s40-1);
		curDof=curDof+n1Ddofs2s40;
		pu1d2s58=sol(curDof: curDof+n1Ddofs2s58-1);
		curDof=curDof+n1Ddofs2s58;
		pu1d2s57=sol(curDof: curDof+n1Ddofs2s57-1);
		curDof=curDof+n1Ddofs2s57;
		pu1d2s62=sol(curDof: curDof+n1Ddofs2s62-1);
		curDof=curDof+n1Ddofs2s62;
		pu1d2s63=sol(curDof: curDof+n1Ddofs2s63-1);
		curDof=curDof+n1Ddofs2s63;
		u2d3[]=sol(curDof:curDof+n2Ddofs3-1);
		u2d3[]-=u2dk3[];
		residu=residu+u2d3[].l2;
		u2dk3[]=dampNR*sol(curDof:curDof+n2Ddofs3-1)+(1-dampNR)*u2dk3[];
		curDof=curDof+n2Ddofs3;
		pu1d3s43=sol(curDof: curDof+n1Ddofs3s43-1);
		curDof=curDof+n1Ddofs3s43;
		pu1d3s39=sol(curDof: curDof+n1Ddofs3s39-1);
		curDof=curDof+n1Ddofs3s39;
		pu1d3s38=sol(curDof: curDof+n1Ddofs3s38-1);
		curDof=curDof+n1Ddofs3s38;
		u2d4[]=sol(curDof:curDof+n2Ddofs4-1);
		u2d4[]-=u2dk4[];
		residu=residu+u2d4[].l2;
		u2dk4[]=dampNR*sol(curDof:curDof+n2Ddofs4-1)+(1-dampNR)*u2dk4[];
		curDof=curDof+n2Ddofs4;
		pu1d4s44=sol(curDof: curDof+n1Ddofs4s44-1);
		curDof=curDof+n1Ddofs4s44;
		pu1d4s36=sol(curDof: curDof+n1Ddofs4s36-1);
		curDof=curDof+n1Ddofs4s36;
		pu1d4s35=sol(curDof: curDof+n1Ddofs4s35-1);
		curDof=curDof+n1Ddofs4s35;
		pu1d4s25=sol(curDof: curDof+n1Ddofs4s25-1);
		curDof=curDof+n1Ddofs4s25;
		pu1d4s26=sol(curDof: curDof+n1Ddofs4s26-1);
		curDof=curDof+n1Ddofs4s26;
		pu1d4s27=sol(curDof: curDof+n1Ddofs4s27-1);
		curDof=curDof+n1Ddofs4s27;
		pu1d4s28=sol(curDof: curDof+n1Ddofs4s28-1);
		curDof=curDof+n1Ddofs4s28;
		u2d5[]=sol(curDof:curDof+n2Ddofs5-1);
		u2d5[]-=u2dk5[];
		residu=residu+u2d5[].l2;
		u2dk5[]=dampNR*sol(curDof:curDof+n2Ddofs5-1)+(1-dampNR)*u2dk5[];
		curDof=curDof+n2Ddofs5;
		pu1d5s42=sol(curDof: curDof+n1Ddofs5s42-1);
		curDof=curDof+n1Ddofs5s42;
		pu1d5s41=sol(curDof: curDof+n1Ddofs5s41-1);
		curDof=curDof+n1Ddofs5s41;
		pu1d5s46=sol(curDof: curDof+n1Ddofs5s46-1);
		curDof=curDof+n1Ddofs5s46;
		pu1d5s58=sol(curDof: curDof+n1Ddofs5s58-1);
		curDof=curDof+n1Ddofs5s58;
		pu1d5s45=sol(curDof: curDof+n1Ddofs5s45-1);
		curDof=curDof+n1Ddofs5s45;
		u2d6[]=sol(curDof:curDof+n2Ddofs6-1);
		u2d6[]-=u2dk6[];
		residu=residu+u2d6[].l2;
		u2dk6[]=dampNR*sol(curDof:curDof+n2Ddofs6-1)+(1-dampNR)*u2dk6[];
		curDof=curDof+n2Ddofs6;
		pu1d6s32=sol(curDof: curDof+n1Ddofs6s32-1);
		curDof=curDof+n1Ddofs6s32;
		pu1d6s48=sol(curDof: curDof+n1Ddofs6s48-1);
		curDof=curDof+n1Ddofs6s48;
		pu1d6s47=sol(curDof: curDof+n1Ddofs6s47-1);
		curDof=curDof+n1Ddofs6s47;
		pu1d6s50=sol(curDof: curDof+n1Ddofs6s50-1);
		curDof=curDof+n1Ddofs6s50;
		pu1d6s31=sol(curDof: curDof+n1Ddofs6s31-1);
		curDof=curDof+n1Ddofs6s31;
		u2d7[]=sol(curDof:curDof+n2Ddofs7-1);
		u2d7[]-=u2dk7[];
		residu=residu+u2d7[].l2;
		u2dk7[]=dampNR*sol(curDof:curDof+n2Ddofs7-1)+(1-dampNR)*u2dk7[];
		curDof=curDof+n2Ddofs7;
		pu1d7s42=sol(curDof: curDof+n1Ddofs7s42-1);
		curDof=curDof+n1Ddofs7s42;
		pu1d7s44=sol(curDof: curDof+n1Ddofs7s44-1);
		curDof=curDof+n1Ddofs7s44;
		pu1d7s29=sol(curDof: curDof+n1Ddofs7s29-1);
		curDof=curDof+n1Ddofs7s29;
		pu1d7s30=sol(curDof: curDof+n1Ddofs7s30-1);
		curDof=curDof+n1Ddofs7s30;
		pu1d7s50=sol(curDof: curDof+n1Ddofs7s50-1);
		curDof=curDof+n1Ddofs7s50;
		u2d8[]=sol(curDof:curDof+n2Ddofs8-1);
		u2d8[]-=u2dk8[];
		residu=residu+u2d8[].l2;
		u2dk8[]=dampNR*sol(curDof:curDof+n2Ddofs8-1)+(1-dampNR)*u2dk8[];
		curDof=curDof+n2Ddofs8;
		pu1d8s47=sol(curDof: curDof+n1Ddofs8s47-1);
		curDof=curDof+n1Ddofs8s47;
		pu1d8s52=sol(curDof: curDof+n1Ddofs8s52-1);
		curDof=curDof+n1Ddofs8s52;
		pu1d8s51=sol(curDof: curDof+n1Ddofs8s51-1);
		curDof=curDof+n1Ddofs8s51;
		pu1d8s41=sol(curDof: curDof+n1Ddofs8s41-1);
		curDof=curDof+n1Ddofs8s41;
		u2d9[]=sol(curDof:curDof+n2Ddofs9-1);
		u2d9[]-=u2dk9[];
		residu=residu+u2d9[].l2;
		u2dk9[]=dampNR*sol(curDof:curDof+n2Ddofs9-1)+(1-dampNR)*u2dk9[];
		curDof=curDof+n2Ddofs9;
		pu1d9s49=sol(curDof: curDof+n1Ddofs9s49-1);
		curDof=curDof+n1Ddofs9s49;
		pu1d9s33=sol(curDof: curDof+n1Ddofs9s33-1);
		curDof=curDof+n1Ddofs9s33;
		pu1d9s34=sol(curDof: curDof+n1Ddofs9s34-1);
		curDof=curDof+n1Ddofs9s34;
		pu1d9s0=sol(curDof: curDof+n1Ddofs9s0-1);
		curDof=curDof+n1Ddofs9s0;
		pu1d9s53=sol(curDof: curDof+n1Ddofs9s53-1);
		curDof=curDof+n1Ddofs9s53;
		pu1d9s52=sol(curDof: curDof+n1Ddofs9s52-1);
		curDof=curDof+n1Ddofs9s52;
		pu1d9s48=sol(curDof: curDof+n1Ddofs9s48-1);
		curDof=curDof+n1Ddofs9s48;
		u2d10[]=sol(curDof:curDof+n2Ddofs10-1);
		u2d10[]-=u2dk10[];
		residu=residu+u2d10[].l2;
		u2dk10[]=dampNR*sol(curDof:curDof+n2Ddofs10-1)+(1-dampNR)*u2dk10[];
		curDof=curDof+n2Ddofs10;
		pu1d10s51=sol(curDof: curDof+n1Ddofs10s51-1);
		curDof=curDof+n1Ddofs10s51;
		pu1d10s53=sol(curDof: curDof+n1Ddofs10s53-1);
		curDof=curDof+n1Ddofs10s53;
		pu1d10s1=sol(curDof: curDof+n1Ddofs10s1-1);
		curDof=curDof+n1Ddofs10s1;
		pu1d10s2=sol(curDof: curDof+n1Ddofs10s2-1);
		curDof=curDof+n1Ddofs10s2;
		pu1d10s54=sol(curDof: curDof+n1Ddofs10s54-1);
		curDof=curDof+n1Ddofs10s54;
		u2d11[]=sol(curDof:curDof+n2Ddofs11-1);
		u2d11[]-=u2dk11[];
		residu=residu+u2d11[].l2;
		u2dk11[]=dampNR*sol(curDof:curDof+n2Ddofs11-1)+(1-dampNR)*u2dk11[];
		curDof=curDof+n2Ddofs11;
		pu1d11s54=sol(curDof: curDof+n1Ddofs11s54-1);
		curDof=curDof+n1Ddofs11s54;
		pu1d11s3=sol(curDof: curDof+n1Ddofs11s3-1);
		curDof=curDof+n1Ddofs11s3;
		pu1d11s56=sol(curDof: curDof+n1Ddofs11s56-1);
		curDof=curDof+n1Ddofs11s56;
		pu1d11s59=sol(curDof: curDof+n1Ddofs11s59-1);
		curDof=curDof+n1Ddofs11s59;
		pu1d11s57=sol(curDof: curDof+n1Ddofs11s57-1);
		curDof=curDof+n1Ddofs11s57;
		pu1d11s46=sol(curDof: curDof+n1Ddofs11s46-1);
		curDof=curDof+n1Ddofs11s46;
		u2d12[]=sol(curDof:curDof+n2Ddofs12-1);
		u2d12[]-=u2dk12[];
		residu=residu+u2d12[].l2;
		u2dk12[]=dampNR*sol(curDof:curDof+n2Ddofs12-1)+(1-dampNR)*u2dk12[];
		curDof=curDof+n2Ddofs12;
		pu1d12s55=sol(curDof: curDof+n1Ddofs12s55-1);
		curDof=curDof+n1Ddofs12s55;
		pu1d12s4=sol(curDof: curDof+n1Ddofs12s4-1);
		curDof=curDof+n1Ddofs12s4;
		pu1d12s5=sol(curDof: curDof+n1Ddofs12s5-1);
		curDof=curDof+n1Ddofs12s5;
		pu1d12s56=sol(curDof: curDof+n1Ddofs12s56-1);
		curDof=curDof+n1Ddofs12s56;
		u2d13[]=sol(curDof:curDof+n2Ddofs13-1);
		u2d13[]-=u2dk13[];
		residu=residu+u2d13[].l2;
		u2dk13[]=dampNR*sol(curDof:curDof+n2Ddofs13-1)+(1-dampNR)*u2dk13[];
		curDof=curDof+n2Ddofs13;
		pu1d13s60=sol(curDof: curDof+n1Ddofs13s60-1);
		curDof=curDof+n1Ddofs13s60;
		pu1d13s59=sol(curDof: curDof+n1Ddofs13s59-1);
		curDof=curDof+n1Ddofs13s59;
		pu1d13s6=sol(curDof: curDof+n1Ddofs13s6-1);
		curDof=curDof+n1Ddofs13s6;
		u2d14[]=sol(curDof:curDof+n2Ddofs14-1);
		u2d14[]-=u2dk14[];
		residu=residu+u2d14[].l2;
		u2dk14[]=dampNR*sol(curDof:curDof+n2Ddofs14-1)+(1-dampNR)*u2dk14[];
		curDof=curDof+n2Ddofs14;
		pu1d14s61=sol(curDof: curDof+n1Ddofs14s61-1);
		curDof=curDof+n1Ddofs14s61;
		pu1d14s7=sol(curDof: curDof+n1Ddofs14s7-1);
		curDof=curDof+n1Ddofs14s7;
		pu1d14s8=sol(curDof: curDof+n1Ddofs14s8-1);
		curDof=curDof+n1Ddofs14s8;
		pu1d14s9=sol(curDof: curDof+n1Ddofs14s9-1);
		curDof=curDof+n1Ddofs14s9;
		pu1d14s10=sol(curDof: curDof+n1Ddofs14s10-1);
		curDof=curDof+n1Ddofs14s10;
		pu1d14s11=sol(curDof: curDof+n1Ddofs14s11-1);
		curDof=curDof+n1Ddofs14s11;
		pu1d14s12=sol(curDof: curDof+n1Ddofs14s12-1);
		curDof=curDof+n1Ddofs14s12;
		pu1d14s13=sol(curDof: curDof+n1Ddofs14s13-1);
		curDof=curDof+n1Ddofs14s13;
		pu1d14s63=sol(curDof: curDof+n1Ddofs14s63-1);
		curDof=curDof+n1Ddofs14s63;
		pu1d14s62=sol(curDof: curDof+n1Ddofs14s62-1);
		curDof=curDof+n1Ddofs14s62;
		pu1d14s60=sol(curDof: curDof+n1Ddofs14s60-1);
		curDof=curDof+n1Ddofs14s60;

		cout<<NewtonIt<<" Newton residu="<<residu<<endl;
	}
	cout<<"step="<<curStep<<" Newton CV iteration="<<NewtonIt<<" residu="<<residu<< endl;
	u2d0=u2dk0;
	u2d1=u2dk1;
	u2d2=u2dk2;
	u2d3=u2dk3;
	u2d4=u2dk4;
	u2d5=u2dk5;
	u2d6=u2dk6;
	u2d7=u2dk7;
	u2d8=u2dk8;
	u2d9=u2dk9;
	u2d10=u2dk10;
	u2d11=u2dk11;
	u2d12=u2dk12;
	u2d13=u2dk13;
	u2d14=u2dk14;
	u2dtm10=u2d0;
	u2dtm11=u2d1;
	u2dtm12=u2d2;
	u2dtm13=u2d3;
	u2dtm14=u2d4;
	u2dtm15=u2d5;
	u2dtm16=u2d6;
	u2dtm17=u2d7;
	u2dtm18=u2d8;
	u2dtm19=u2d9;
	u2dtm110=u2d10;
	u2dtm111=u2d11;
	u2dtm112=u2d12;
	u2dtm113=u2d13;
	u2dtm114=u2d14;
	computeMass();
	if (curStep%freqVtk == 0){
		savevtk(OUTPUTDIR+"D2/u0s"+string(curStep)+".vtk",Th0,u2d0,dataname="UU");
		{
			ofstream pWire(OUTPUTDIR+"D1/u1d"+string(curStep)+"s0.txt");
			printVect(pWire,1,pu1d0s43,n1Ddofs0s43-1);
			printVect(pWire,0,pu1d0s37,n1Ddofs0s37-1);
			printVect(pWire,0,pu1d0s36,n1Ddofs0s36-1);
			printVect(pWire,0,pu1d0s45,n1Ddofs0s45-1);
			printVect(pWire,0,pu1d0s40,n1Ddofs0s40-0);
		}
		savevtk(OUTPUTDIR+"D2/u1s"+string(curStep)+".vtk",Th1,u2d1,dataname="UU");
		{
			ofstream pWire(OUTPUTDIR+"D1/u1d"+string(curStep)+"s1.txt");
			printVect(pWire,0,pu1d1s20,n1Ddofs1s20-1);
			printVect(pWire,0,pu1d1s21,n1Ddofs1s21-1);
			printVect(pWire,0,pu1d1s22,n1Ddofs1s22-1);
			printVect(pWire,0,pu1d1s23,n1Ddofs1s23-1);
			printVect(pWire,0,pu1d1s24,n1Ddofs1s24-1);
			printVect(pWire,0,pu1d1s35,n1Ddofs1s35-1);
			printVect(pWire,1,pu1d1s37,n1Ddofs1s37-1);
			printVect(pWire,1,pu1d1s38,n1Ddofs1s38-1);
			printVect(pWire,0,pu1d1s19,n1Ddofs1s19-0);
		}
		savevtk(OUTPUTDIR+"D2/u2s"+string(curStep)+".vtk",Th2,u2d2,dataname="UU");
		{
			ofstream pWire(OUTPUTDIR+"D1/u1d"+string(curStep)+"s2.txt");
			printVect(pWire,0,pu1d2s14,n1Ddofs2s14-1);
			printVect(pWire,0,pu1d2s15,n1Ddofs2s15-1);
			printVect(pWire,0,pu1d2s16,n1Ddofs2s16-1);
			printVect(pWire,0,pu1d2s17,n1Ddofs2s17-1);
			printVect(pWire,0,pu1d2s18,n1Ddofs2s18-1);
			printVect(pWire,1,pu1d2s39,n1Ddofs2s39-1);
			printVect(pWire,1,pu1d2s40,n1Ddofs2s40-1);
			printVect(pWire,1,pu1d2s58,n1Ddofs2s58-1);
			printVect(pWire,0,pu1d2s57,n1Ddofs2s57-1);
			printVect(pWire,0,pu1d2s62,n1Ddofs2s62-1);
			printVect(pWire,0,pu1d2s63,n1Ddofs2s63-0);
		}
		savevtk(OUTPUTDIR+"D2/u3s"+string(curStep)+".vtk",Th3,u2d3,dataname="UU");
		{
			ofstream pWire(OUTPUTDIR+"D1/u1d"+string(curStep)+"s3.txt");
			printVect(pWire,0,pu1d3s43,n1Ddofs3s43-1);
			printVect(pWire,0,pu1d3s39,n1Ddofs3s39-1);
			printVect(pWire,0,pu1d3s38,n1Ddofs3s38-0);
		}
		savevtk(OUTPUTDIR+"D2/u4s"+string(curStep)+".vtk",Th4,u2d4,dataname="UU");
		{
			ofstream pWire(OUTPUTDIR+"D1/u1d"+string(curStep)+"s4.txt");
			printVect(pWire,1,pu1d4s44,n1Ddofs4s44-1);
			printVect(pWire,1,pu1d4s36,n1Ddofs4s36-1);
			printVect(pWire,1,pu1d4s35,n1Ddofs4s35-1);
			printVect(pWire,0,pu1d4s25,n1Ddofs4s25-1);
			printVect(pWire,0,pu1d4s26,n1Ddofs4s26-1);
			printVect(pWire,0,pu1d4s27,n1Ddofs4s27-1);
			printVect(pWire,0,pu1d4s28,n1Ddofs4s28-0);
		}
		savevtk(OUTPUTDIR+"D2/u5s"+string(curStep)+".vtk",Th5,u2d5,dataname="UU");
		{
			ofstream pWire(OUTPUTDIR+"D1/u1d"+string(curStep)+"s5.txt");
			printVect(pWire,0,pu1d5s42,n1Ddofs5s42-1);
			printVect(pWire,0,pu1d5s41,n1Ddofs5s41-1);
			printVect(pWire,0,pu1d5s46,n1Ddofs5s46-1);
			printVect(pWire,0,pu1d5s58,n1Ddofs5s58-1);
			printVect(pWire,1,pu1d5s45,n1Ddofs5s45-0);
		}
		savevtk(OUTPUTDIR+"D2/u6s"+string(curStep)+".vtk",Th6,u2d6,dataname="UU");
		{
			ofstream pWire(OUTPUTDIR+"D1/u1d"+string(curStep)+"s6.txt");
			printVect(pWire,0,pu1d6s32,n1Ddofs6s32-1);
			printVect(pWire,1,pu1d6s48,n1Ddofs6s48-1);
			printVect(pWire,1,pu1d6s47,n1Ddofs6s47-1);
			printVect(pWire,0,pu1d6s50,n1Ddofs6s50-1);
			printVect(pWire,0,pu1d6s31,n1Ddofs6s31-0);
		}
		savevtk(OUTPUTDIR+"D2/u7s"+string(curStep)+".vtk",Th7,u2d7,dataname="UU");
		{
			ofstream pWire(OUTPUTDIR+"D1/u1d"+string(curStep)+"s7.txt");
			printVect(pWire,1,pu1d7s42,n1Ddofs7s42-1);
			printVect(pWire,0,pu1d7s44,n1Ddofs7s44-1);
			printVect(pWire,0,pu1d7s29,n1Ddofs7s29-1);
			printVect(pWire,0,pu1d7s30,n1Ddofs7s30-1);
			printVect(pWire,1,pu1d7s50,n1Ddofs7s50-0);
		}
		savevtk(OUTPUTDIR+"D2/u8s"+string(curStep)+".vtk",Th8,u2d8,dataname="UU");
		{
			ofstream pWire(OUTPUTDIR+"D1/u1d"+string(curStep)+"s8.txt");
			printVect(pWire,0,pu1d8s47,n1Ddofs8s47-1);
			printVect(pWire,1,pu1d8s52,n1Ddofs8s52-1);
			printVect(pWire,1,pu1d8s51,n1Ddofs8s51-1);
			printVect(pWire,1,pu1d8s41,n1Ddofs8s41-0);
		}
		savevtk(OUTPUTDIR+"D2/u9s"+string(curStep)+".vtk",Th9,u2d9,dataname="UU");
		{
			ofstream pWire(OUTPUTDIR+"D1/u1d"+string(curStep)+"s9.txt");
			printVect(pWire,0,pu1d9s49,n1Ddofs9s49-1);
			printVect(pWire,0,pu1d9s33,n1Ddofs9s33-1);
			printVect(pWire,0,pu1d9s34,n1Ddofs9s34-1);
			printVect(pWire,0,pu1d9s0,n1Ddofs9s0-1);
			printVect(pWire,1,pu1d9s53,n1Ddofs9s53-1);
			printVect(pWire,0,pu1d9s52,n1Ddofs9s52-1);
			printVect(pWire,0,pu1d9s48,n1Ddofs9s48-0);
		}
		savevtk(OUTPUTDIR+"D2/u10s"+string(curStep)+".vtk",Th10,u2d10,dataname="UU");
		{
			ofstream pWire(OUTPUTDIR+"D1/u1d"+string(curStep)+"s10.txt");
			printVect(pWire,0,pu1d10s51,n1Ddofs10s51-1);
			printVect(pWire,0,pu1d10s53,n1Ddofs10s53-1);
			printVect(pWire,0,pu1d10s1,n1Ddofs10s1-1);
			printVect(pWire,0,pu1d10s2,n1Ddofs10s2-1);
			printVect(pWire,0,pu1d10s54,n1Ddofs10s54-0);
		}
		savevtk(OUTPUTDIR+"D2/u11s"+string(curStep)+".vtk",Th11,u2d11,dataname="UU");
		{
			ofstream pWire(OUTPUTDIR+"D1/u1d"+string(curStep)+"s11.txt");
			printVect(pWire,1,pu1d11s54,n1Ddofs11s54-1);
			printVect(pWire,0,pu1d11s3,n1Ddofs11s3-1);
			printVect(pWire,0,pu1d11s56,n1Ddofs11s56-1);
			printVect(pWire,1,pu1d11s59,n1Ddofs11s59-1);
			printVect(pWire,1,pu1d11s57,n1Ddofs11s57-1);
			printVect(pWire,1,pu1d11s46,n1Ddofs11s46-0);
		}
		savevtk(OUTPUTDIR+"D2/u12s"+string(curStep)+".vtk",Th12,u2d12,dataname="UU");
		{
			ofstream pWire(OUTPUTDIR+"D1/u1d"+string(curStep)+"s12.txt");
			printVect(pWire,0,pu1d12s55,n1Ddofs12s55-1);
			printVect(pWire,0,pu1d12s4,n1Ddofs12s4-1);
			printVect(pWire,0,pu1d12s5,n1Ddofs12s5-1);
			printVect(pWire,1,pu1d12s56,n1Ddofs12s56-0);
		}
		savevtk(OUTPUTDIR+"D2/u13s"+string(curStep)+".vtk",Th13,u2d13,dataname="UU");
		{
			ofstream pWire(OUTPUTDIR+"D1/u1d"+string(curStep)+"s13.txt");
			printVect(pWire,1,pu1d13s60,n1Ddofs13s60-1);
			printVect(pWire,0,pu1d13s59,n1Ddofs13s59-1);
			printVect(pWire,0,pu1d13s6,n1Ddofs13s6-0);
		}
		savevtk(OUTPUTDIR+"D2/u14s"+string(curStep)+".vtk",Th14,u2d14,dataname="UU");
		{
			ofstream pWire(OUTPUTDIR+"D1/u1d"+string(curStep)+"s14.txt");
			printVect(pWire,0,pu1d14s61,n1Ddofs14s61-1);
			printVect(pWire,0,pu1d14s7,n1Ddofs14s7-1);
			printVect(pWire,0,pu1d14s8,n1Ddofs14s8-1);
			printVect(pWire,0,pu1d14s9,n1Ddofs14s9-1);
			printVect(pWire,0,pu1d14s10,n1Ddofs14s10-1);
			printVect(pWire,0,pu1d14s11,n1Ddofs14s11-1);
			printVect(pWire,0,pu1d14s12,n1Ddofs14s12-1);
			printVect(pWire,0,pu1d14s13,n1Ddofs14s13-1);
			printVect(pWire,1,pu1d14s63,n1Ddofs14s63-1);
			printVect(pWire,1,pu1d14s62,n1Ddofs14s62-1);
			printVect(pWire,0,pu1d14s60,n1Ddofs14s60-0);
		}
	}
	if (curStep%freqAff == 0){
		visuScal("2D0",Th0,u2d0,10);
		visuScal("2D1",Th1,u2d1,10);
		visuScal("2D2",Th2,u2d2,10);
		visuScal("2D3",Th3,u2d3,10);
		visuScal("2D4",Th4,u2d4,10);
		visuScal("2D5",Th5,u2d5,10);
		visuScal("2D6",Th6,u2d6,10);
		visuScal("2D7",Th7,u2d7,10);
		visuScal("2D8",Th8,u2d8,10);
		visuScal("2D9",Th9,u2d9,10);
		visuScal("2D10",Th10,u2d10,10);
		visuScal("2D11",Th11,u2d11,10);
		visuScal("2D12",Th12,u2d12,10);
		visuScal("2D13",Th13,u2d13,10);
		visuScal("2D14",Th14,u2d14,10);
	}
	if (curStep%freqPostPro == 0){
		include "postTraitement.edp";
	}
	
	
}
	include "postTraitementEnd.edp";
//END TIME STEPPING
