# Supplementary material for: Modelling Population Dynamics in Realistic Landscapes with Linear Elements: A Mechanistic-Statistical Reaction-Diffusion Approach
Source: PLoS One. 2016 Mar 17;11(3):e0151217. doi: 10.1371/journal.pone.0151217 (PMC4795701; doi:10.1371/journal.pone.0151217)
Supplement: S1 File — The Freefem++ programs build sparse matrices corresponding to the variational formulations of the 1D and 2D reaction-diffusion equations and to the interactions between all of the 2D and 1D domains. The second step consists in assembling these elementary matrices into a sparse block matrix which is used in the Newton-Raphson algorithm. The programs (ZIP) are listed below: simul.edp is the main program; buildMatGen.edp builds the sparce block matrix; defDofsGen.edp defines the degree of freedom of each domains; defGeomGen.edp builds the meshes from the geometry; defICGen.edp contains the initial conditions; defVarfGen.edp contains the variational formulations; defMatGen.edp gets index of degree of freedom shared between consecutive edges; defParamsGen.edp declares the parameters of the model; inputParam.edp contains the parameter values; myMacro.edp contains a macro to compute the likelihood; postTraitement.edp computes the likelihood of the current state; postTraitementEnd.edp computes the likelihood of the simulation; postTraitementInit.edp initializes the likelihood; postTraitementLoad.edp loads the meshes used for the likelihood computation; timeSteppingGen.edp does the implicit time step; mat1D2Duseful.edp contains some macro to build the elementary blocks from the variational formulation; geomMacro.edp contains a macro getting the boundary degrees of freedom located on a edge; resizeCSR.cpp is a C++ program which modifies the sparse block matrix to implement the boundary conditions between 1D edges. (ZIP) [file pone.0151217.s006.zip › SRC/updateParam.edp]

/*
real curT=T0+curStep*dt;
//IntegralPest=int2d(Th0)(u2dtm10);
//cout<<"traitement ravageur="<<IntegralPest<<endl;
if (TraiteState == 12){
  IntegralPest=int2d(Th0)(u2dtm10);
  cout<<"control traitement ravageur="<<IntegralPest<<endl;
  if (IntegralPest >TraiteTherhold ){
    cout<<"control debut traitement "<<curT<<endl;
    TraiteState=1;
    TraiteStart=curT ;
    TraiteStop=TraiteStart+ TraiteDuration;
    Malu0=-1;
    ofstream pTmp(OUTPUTDIR+"control0.txt",append);
    pTmp<<"traitement "<<TraiteStart<<" "<<TraiteStop<<endl;
  }
}

if (TraiteState == 1){
  if (curT<TraiteStart+TraiteTRamp+0.0001){
    //cout<<"call Ktraitement curT="<<curT<<endl;
    real taux=(TraiteStart+TraiteTRamp-curT)/TraiteTRamp;
    real vKt=Kt*(1-taux)+Knt*taux;
    cout<<"control traitement vKt="<<vKt<<" curT="<<curT<<endl;
    //Ku0=Ktraitement((TraiteStart+TraiteTRamp-curT)/TraiteTRamp,x,y);
    Ku0=vKt;
  }
  if (curT>TraiteStop){
    cout<<"control fin traitement "<<curT<<endl;
    //Ku0=Knontraitement(x,y);
    Ku0=Knt;
    TraiteState=0;
    Malu0=0;
  }
}

if (SourceState==0){
  if (curT>SourceNextT){
    
    SourceState=1;
    SourceTstart=curT;
    Su0=2*fct0(x,y);
    SourceTstop=curT+SourceDuration*randreal1();
    cout<<"control source begin "<<curT <<" "<<SourceTstop <<endl;
    ofstream pTmp(OUTPUTDIR+"control0.txt",append);
    pTmp<<"source "<<SourceTstart<<" "<<SourceTstop<<endl;

  }
}
if (SourceState==1){
  if (curT>SourceTstop){
    SourceState=0;
    Su0=0;
    SourceNextT=curT+SourcePeriod*randreal1();
    cout<<"control source end"<<endl;
  }
}

*/


include "defPluginGen.edp";
